# Supplementary material for: Imagined intergroup contact and power-dependent attentional bias: a dual-process model of transnational policy cognition in the belt and road initiative context
Source: Front Psychol. 2025 Nov 21;16:1611261. doi: 10.3389/fpsyg.2025.1611261 (PMC12678123; doi:10.3389/fpsyg.2025.1611261)
Supplement: Supplementary file 1 [file Table_1.XLSX]

## Sheet: Sheet1
Gender	Age	Education	Politics - Cooperation agreement	Politics - Regional security governance	Politics - Foreign policy coordination	Politics - ScaleMean	Economy - Trade exchanges	Economy - Cross-border enterprises and investment	Economy - Employment opportunities	Economy - ScaleMean	Culture - Artistic performance	Culture - Educational cooperation	Culture - News and media coverage	Culture - ScaleMean	Technology - 5G Project Development	Technology - Technology laboratory	Technology - Introduction of new tech	Technology - ScaleMean	Infrastructure - railway and highway construction	Infrastructure - optical cable construction	Infrastructure - oil and gas pipeline	Infrastructure - ScaleMean	Health and Environment - Carbon emission projects	Health and Environment - Covid-19	Health and Environment - ScaleMean	Nongovernmental Contact - Travel	Nongovernmental Contact - Visa facilitation	Nongovernmental Contact - Public welfare project	Nongovernmental Contact - ScaleMean	PQC1	PQC2	PQC3	PB1	PB2	PB3	PB4	PS1	PS2	PS3	PT1	PT2	BC1	BC2	BC3	W1	W2	W3	C1	C2
Female	29-39	Undergraduate and above	4	4	4	4	3	3	4	3.33333	5	5	5	5	4	4	4	4	4	4	4	4	4	3	3.5	4	4	5	4.33333	3	1	3	2	2	3	3	2	2	2	3	3	1	2	2	2	1	1	1	1
Female	29-39	Undergraduate and above	5	5	5	5	5	5	5	5	4	3	3	3.33333	4	4	5	4.33333	3	3	3	3	4	3	3.5	1	4	3	2.66667	5	5	4	4	5	3	2	4	5	2	5	5	3	2	2	2	3	1	3	4
Male	40-50	Undergraduate and above	5	5	5	5	4	4	4	4	2	4	2	2.66667	4	4	5	4.33333	3	4	4	3.66667	5	5	5	2	4	2	2.66667	1	2	1	3	3	3	4	4	4	3	4	4	4	4	3	1	1	4	5	4
Male	29-39	Undergraduate and above	4	4	4	4	4	4	4	4	4	3	5	4	4	5	5	4.66667	5	5	5	5	2	2	2	4	4	3	3.66667	3	3	1	2	2	2	3	3	2	4	4	3	3	3	2	2	1	1	3	3
Male	29-39	Senior high school	4	3	2	3	3	3	3	3	3	3	5	3.66667	4	4	4	4	3	2	4	3	5	4	4.5	4	3	4	3.66667	4	5	4	2	2	3	3	3	3	3	4	4	5	5	5	5	4	4	5	4
Female	40-50	Under senior high school	3	3	3	3	4	4	4	4	4	4	5	4.33333	5	5	5	5	3	5	4	4	4	4	4	5	5	4	4.66667	3	3	3	3	4	4	3	3	5	4	4	4	4	3	2	4	2	2	3	3
Male	29-39	Undergraduate and above	3	2	4	3	3	3	3	3	2	3	3	2.66667	4	4	5	4.33333	5	4	5	4.66667	3	3	3	3	3	3	3	4	5	2	2	3	3	1	3	2	1	3	3	4	4	4	4	1	3	5	4
Male	29-39	Undergraduate and above	4	4	3	3.66667	3	4	3	3.33333	4	4	3	3.66667	3	4	5	4	5	3	5	4.33333	3	2	2.5	3	4	3	3.33333	5	5	3	4	3	3	5	5	5	5	4	5	4	4	4	1	2	2	3	4
Female	29-39	Undergraduate and above	3	3	3	3	3	4	4	3.66667	4	3	3	3.33333	4	4	5	4.33333	2	2	3	2.33333	5	4	4.5	3	4	3	3.33333	4	4	3	4	2	3	1	2	1	2	1	1	5	4	4	4	1	3	5	5
Female	29-39	Undergraduate and above	4	4	4	4	4	4	4	4	3	3	4	3.33333	5	3	5	4.33333	5	2	4	3.66667	4	3	3.5	4	5	5	4.66667	2	1	3	3	3	3	4	3	2	4	5	4	3	3	3	2	3	4	4	4
Male	40-50	Undergraduate and above	3	5	4	4	3	4	3	3.33333	1	2	2	1.66667	4	4	5	4.33333	5	3	4	4	4	5	4.5	4	5	3	4	3	2	2	3	1	3	2	2	3	4	5	4	4	4	4	5	2	3	3	1
Female	29-39	Undergraduate and above	3	4	2	3	4	5	5	4.66667	4	4	4	4	5	4	4	4.33333	4	5	3	4	5	4	4.5	2	3	3	2.66667	5	4	2	2	3	3	2	4	3	3	3	3	2	1	2	1	1	1	5	2
Male	18-28	Undergraduate and above	4	2	2	2.66667	3	4	3	3.33333	3	3	5	3.66667	4	4	4	4	4	4	5	4.33333	4	4	4	3	4	4	3.66667	3	1	3	3	2	5	4	1	2	2	3	3	1	2	3	1	2	2	2	3
Female	29-39	Undergraduate and above	4	4	4	4	4	4	4	4	2	3	5	3.33333	3	4	3	3.33333	4	4	4	4	2	2	2	4	4	4	4	3	3	3	2	2	1	1	4	4	3	3	2	4	4	3	1	2	1	3	4
Male	18-28	Senior high school	4	3	2	3	4	5	4	4.33333	3	3	3	3	5	4	5	4.66667	5	4	5	4.66667	3	3	3	2	3	2	2.33333	1	1	1	1	2	2	2	2	3	1	2	3	2	4	3	2	1	2	4	3
Female	18-28	Senior high school	3	3	4	3.33333	5	4	5	4.66667	1	2	2	1.66667	3	4	4	3.66667	5	5	5	5	5	4	4.5	3	4	5	4	2	3	3	1	2	1	2	2	2	2	3	3	2	2	1	2	2	1	1	1
Male	51-61	Undergraduate and above	4	3	4	3.66667	5	4	4	4.33333	5	5	3	4.33333	5	3	4	4	4	3	4	3.66667	3	4	3.5	3	2	3	2.66667	1	2	1	3	4	4	2	4	2	3	5	5	3	3	3	1	4	1	5	4
Male	18-28	Undergraduate and above	3	3	4	3.33333	4	4	5	4.33333	3	4	4	3.66667	4	3	4	3.66667	3	2	4	3	5	5	5	4	4	4	4	4	5	3	2	5	4	4	2	3	1	3	5	2	3	4	1	3	3	1	1
Male	18-28	Undergraduate and above	5	5	4	4.66667	3	3	3	3	5	5	5	5	5	4	5	4.66667	4	3	4	3.66667	5	5	5	3	4	4	3.66667	4	5	3	3	3	5	3	2	3	1	4	5	4	2	2	3	1	2	1	4
Male	29-39	Senior high school	3	4	4	3.66667	4	4	4	4	3	3	3	3	3	4	3	3.33333	5	5	5	5	5	5	5	4	4	5	4.33333	1	1	2	3	2	1	3	2	2	5	5	5	1	1	2	4	2	4	2	1
Female	18-28	Undergraduate and above	3	3	3	3	1	1	1	1	5	4	5	4.66667	5	5	5	5	3	4	3	3.33333	5	5	5	4	5	5	4.66667	3	3	1	1	2	2	1	3	1	2	4	3	2	2	3	4	4	5	2	4
Male	18-28	Senior high school	3	4	4	3.66667	3	5	4	4	4	3	4	3.66667	3	4	4	3.66667	3	3	3	3	4	4	4	5	5	5	5	3	2	4	3	4	4	5	5	4	5	3	3	5	3	4	2	1	3	5	5
Male	29-39	Senior high school	4	4	4	4	5	5	5	5	4	5	3	4	3	3	4	3.33333	5	4	4	4.33333	3	2	2.5	2	3	4	3	2	4	2	3	4	4	1	3	2	4	5	4	3	3	3	1	1	2	5	4
Female	18-28	Undergraduate and above	3	4	4	3.66667	2	3	2	2.33333	3	2	3	2.66667	3	3	4	3.33333	3	3	3	3	2	2	2	4	5	3	4	1	2	2	1	1	1	1	2	3	3	3	5	4	3	3	1	1	1	3	2
Female	18-28	Under senior high school	4	5	2	3.66667	3	4	4	3.66667	1	3	4	2.66667	3	2	2	2.33333	5	3	5	4.33333	5	5	5	4	5	5	4.66667	4	5	4	3	4	4	3	3	4	5	2	3	2	3	4	2	3	1	4	4
Male	18-28	Undergraduate and above	5	4	4	4.33333	4	3	4	3.66667	3	2	2	2.33333	5	4	4	4.33333	5	4	4	4.33333	3	3	3	4	5	5	4.66667	1	2	1	2	1	1	1	3	3	3	3	3	1	2	2	1	1	4	3	2
Male	29-39	Under senior high school	4	2	3	3	5	4	5	4.66667	3	3	3	3	4	4	5	4.33333	3	2	3	2.66667	4	2	3	3	3	2	2.66667	1	3	3	2	4	4	2	3	2	2	5	5	1	2	2	1	1	3	2	3
Male	18-28	Under senior high school	4	5	4	4.33333	3	3	4	3.33333	5	5	5	5	4	5	5	4.66667	5	5	5	5	4	4	4	5	5	5	5	3	3	4	4	3	4	3	5	3	4	2	4	3	4	2	1	3	1	1	2
Male	18-28	Undergraduate and above	3	3	4	3.33333	3	4	5	4	3	3	5	3.66667	4	4	5	4.33333	5	5	5	5	4	4	4	3	5	3	3.66667	3	4	4	2	2	2	2	5	5	4	5	5	2	1	2	2	4	3	3	4
Female	18-28	Senior high school	4	4	4	4	4	4	3	3.66667	3	4	4	3.66667	5	5	5	5	5	5	5	5	4	2	3	4	4	2	3.33333	4	4	4	4	4	4	3	3	3	4	3	4	4	4	4	3	4	4	1	1
Male	18-28	Undergraduate and above	4	4	4	4	5	5	5	5	4	3	4	3.66667	4	4	3	3.66667	5	4	5	4.66667	5	4	4.5	5	5	4	4.66667	1	3	2	5	3	4	4	4	3	3	2	4	4	2	2	3	2	1	2	2
Female	18-28	Senior high school	3	3	2	2.66667	4	5	4	4.33333	3	3	5	3.66667	4	3	4	3.66667	2	2	3	2.33333	5	3	4	4	4	4	4	1	1	3	3	2	3	2	3	2	2	4	3	2	2	4	4	3	3	2	2
Female	18-28	Undergraduate and above	4	4	4	4	3	4	4	3.66667	2	2	4	2.66667	5	5	5	5	5	4	5	4.66667	5	5	5	3	5	5	4.33333	4	3	4	4	4	4	5	3	2	1	3	4	4	4	3	4	5	3	2	2
Male	29-39	Undergraduate and above	4	3	3	3.33333	3	2	3	2.66667	5	5	3	4.33333	4	5	5	4.66667	5	5	4	4.66667	4	4	4	4	4	4	4	5	5	4	4	4	3	2	3	3	4	2	3	1	1	2	3	1	1	3	2
Male	18-28	Undergraduate and above	3	3	3	3	5	4	4	4.33333	4	3	4	3.66667	3	3	4	3.33333	4	4	5	4.33333	3	4	3.5	4	5	5	4.66667	2	2	2	4	3	5	3	3	3	3	4	2	5	5	4	5	5	5	4	3
Male	29-39	Senior high school	4	5	5	4.66667	3	4	3	3.33333	4	3	4	3.66667	4	3	2	3	4	4	4	4	5	4	4.5	4	4	4	4	1	3	1	3	3	4	3	1	3	3	4	5	4	3	3	3	4	5	2	3
Female	29-39	Undergraduate and above	4	4	3	3.66667	5	4	4	4.33333	5	5	5	5	4	3	3	3.33333	3	5	3	3.66667	5	5	5	3	4	2	3	2	3	2	2	1	1	1	4	4	4	4	3	1	1	3	1	1	1	3	2
Female	40-50	Undergraduate and above	4	4	5	4.33333	4	3	3	3.33333	4	4	3	3.66667	5	5	4	4.66667	4	4	3	3.66667	5	5	5	3	2	2	2.33333	1	2	1	3	5	4	1	4	1	2	4	5	3	3	4	2	2	2	2	2
Female	18-28	Senior high school	4	4	4	4	4	3	2	3	1	2	3	2	5	5	5	5	5	5	5	5	2	2	2	3	2	4	3	2	2	3	2	2	2	4	3	4	4	3	3	2	1	1	1	1	2	1	2
Female	29-39	Undergraduate and above	3	4	4	3.66667	1	3	3	2.33333	1	4	3	2.66667	5	5	5	5	4	4	4	4	4	3	3.5	2	3	2	2.33333	2	2	3	4	3	4	2	3	2	2	4	3	4	3	3	2	2	3	3	3
Female	18-28	Undergraduate and above	5	4	5	4.66667	3	4	4	3.66667	5	2	5	4	2	3	2	2.33333	5	5	5	5	5	4	4.5	2	4	4	3.33333	3	2	3	2	4	2	2	4	5	3	5	5	5	4	4	3	1	4	4	5
Male	29-39	Under senior high school	2	3	4	3	4	4	4	4	3	4	4	3.66667	4	4	2	3.33333	5	3	4	4	4	4	4	4	5	4	4.33333	4	2	2	4	4	2	3	3	3	3	3	3	4	4	3	3	4	2	4	3
Male	29-39	Undergraduate and above	3	3	3	3	4	5	4	4.33333	4	4	4	4	4	3	3	3.33333	4	4	4	4	5	5	5	4	5	5	4.66667	2	3	3	3	2	3	2	2	2	2	5	5	1	2	2	1	1	1	2	2
Female	18-28	Undergraduate and above	3	2	3	2.66667	4	3	2	3	3	3	2	2.66667	3	3	4	3.33333	5	3	4	4	5	4	4.5	4	3	2	3	2	3	3	3	4	2	3	1	4	4	3	3	2	1	1	4	4	4	4	2
Male	29-39	Senior high school	3	3	2	2.66667	4	3	4	3.66667	3	2	2	2.33333	4	2	5	3.66667	5	4	5	4.66667	3	3	3	4	5	5	4.66667	3	4	4	3	3	4	3	3	2	3	3	3	2	3	2	1	1	1	1	4
Male	18-28	Undergraduate and above	5	4	4	4.33333	4	4	4	4	4	4	4	4	3	3	2	2.66667	5	5	5	5	4	5	4.5	3	5	5	4.33333	1	1	1	2	1	2	1	3	3	3	4	2	3	4	4	5	2	3	3	5
Female	18-28	Senior high school	5	3	4	4	3	3	3	3	4	3	3	3.33333	4	3	5	4	3	2	3	2.66667	4	4	4	3	3	3	3	3	2	2	2	2	3	2	2	2	2	2	3	3	2	2	1	1	1	3	3
Male	18-28	Senior high school	5	3	4	4	4	3	4	3.66667	4	1	3	2.66667	4	4	4	4	3	3	4	3.33333	5	4	4.5	5	5	5	5	3	3	3	2	2	2	1	3	3	2	5	5	2	4	3	1	2	1	1	2
Male	29-39	Senior high school	4	4	3	3.66667	5	5	4	4.66667	4	5	4	4.33333	5	4	3	4	4	4	3	3.66667	5	4	4.5	4	5	3	4	4	3	3	2	3	1	2	3	4	5	5	5	2	3	2	2	1	2	3	2
Male	29-39	Undergraduate and above	2	3	3	2.66667	3	3	4	3.33333	1	1	2	1.33333	5	4	5	4.66667	3	2	3	2.66667	5	3	4	4	5	3	4	1	1	2	3	1	1	1	2	4	3	2	1	4	4	4	3	5	4	4	4
Male	29-39	Senior high school	4	4	3	3.66667	2	2	2	2	3	5	3	3.66667	5	5	5	5	4	4	4	4	4	4	4	5	5	4	4.66667	1	4	2	2	3	4	1	4	2	3	3	2	5	5	4	3	2	1	2	2
Male	29-39	Undergraduate and above	4	4	3	3.66667	4	3	3	3.33333	4	5	5	4.66667	5	4	5	4.66667	2	4	4	3.33333	5	5	5	3	3	3	3	5	3	3	4	2	3	4	3	1	1	3	3	1	4	3	2	1	1	1	4
Female	18-28	Undergraduate and above	5	5	4	4.66667	4	3	3	3.33333	1	5	5	3.66667	5	4	5	4.66667	4	3	3	3.33333	4	4	4	4	5	3	4	2	3	3	3	3	2	2	3	4	2	3	2	3	3	3	1	2	2	3	1
Female	29-39	Under senior high school	5	3	4	4	3	4	3	3.33333	3	4	5	4	4	4	4	4	5	4	5	4.66667	5	5	5	3	4	4	3.66667	2	2	2	3	4	5	4	3	3	4	2	4	4	5	5	5	5	4	5	5
Female	18-28	Senior high school	5	4	5	4.66667	4	3	3	3.33333	4	3	4	3.66667	5	4	5	4.66667	5	5	5	5	4	4	4	4	5	5	4.66667	2	1	2	4	3	5	4	3	3	4	3	4	4	4	4	5	3	5	4	3
Male	29-39	Senior high school	4	5	5	4.66667	4	4	4	4	5	4	5	4.66667	5	4	5	4.66667	3	3	4	3.33333	5	5	5	4	2	2	2.66667	2	1	2	2	4	2	1	2	2	3	3	2	1	1	1	1	2	5	3	3
Male	18-28	Senior high school	4	3	3	3.33333	4	3	4	3.66667	3	2	2	2.33333	4	4	4	4	5	5	5	5	4	4	4	3	4	4	3.66667	3	3	4	2	3	2	3	4	4	5	2	2	2	5	3	4	3	4	4	5
Male	29-39	Undergraduate and above	3	3	3	3	5	5	4	4.66667	4	4	3	3.66667	5	4	5	4.66667	4	4	5	4.33333	5	5	5	5	5	5	5	4	4	2	2	1	3	1	2	4	2	4	2	3	3	3	5	4	3	3	4
Male	40-50	Undergraduate and above	4	5	4	4.33333	3	3	2	2.66667	5	3	4	4	2	2	2	2	5	5	5	5	5	5	5	3	5	3	3.66667	2	4	4	4	4	2	3	1	1	1	5	4	1	2	2	1	1	1	1	1
Male	29-39	Undergraduate and above	5	5	5	5	5	5	5	5	3	3	4	3.33333	2	3	3	2.66667	5	5	5	5	5	4	4.5	2	2	3	2.33333	4	4	5	3	3	2	3	3	3	2	2	1	4	3	4	1	2	1	2	2
Male	29-39	Undergraduate and above	5	4	3	4	3	3	4	3.33333	2	4	4	3.33333	2	3	4	3	3	2	4	3	4	4	4	2	2	3	2.33333	2	2	2	3	2	4	4	1	1	1	1	1	4	5	3	3	5	4	1	3
Female	51-61	Undergraduate and above	4	4	4	4	4	3	3	3.33333	3	3	3	3	4	3	2	3	5	4	4	4.33333	4	5	4.5	3	3	1	2.33333	3	2	3	4	4	4	3	2	2	2	4	3	4	4	5	4	5	2	3	5
Female	29-39	Under senior high school	4	4	3	3.66667	5	5	4	4.66667	4	5	4	4.33333	3	2	4	3	4	3	5	4	4	3	3.5	5	5	5	5	2	3	3	3	3	2	3	5	5	5	4	4	4	4	4	4	2	4	4	4
Male	29-39	Senior high school	2	2	3	2.33333	4	4	4	4	4	3	4	3.66667	4	3	3	3.33333	5	4	5	4.66667	4	3	3.5	4	5	4	4.33333	4	3	3	1	3	3	2	3	2	2	4	4	2	3	3	5	2	3	1	1
Male	18-28	Senior high school	4	3	4	3.66667	4	5	4	4.33333	4	5	4	4.33333	5	5	5	5	5	5	5	5	4	4	4	2	4	2	2.66667	2	2	3	4	4	2	2	4	4	3	1	1	4	4	4	5	5	5	5	2
Male	51-61	Undergraduate and above	4	3	4	3.66667	5	5	5	5	4	5	4	4.33333	4	4	4	4	3	4	4	3.66667	5	4	4.5	4	4	5	4.33333	2	3	1	3	4	2	3	2	2	4	3	4	5	3	4	4	4	4	3	1
Male	51-61	Undergraduate and above	4	3	4	3.66667	4	4	4	4	3	3	4	3.33333	4	4	4	4	4	3	3	3.33333	5	4	4.5	5	5	5	5	3	1	3	2	2	3	3	4	2	1	3	4	2	3	3	1	1	1	1	4
Female	18-28	Under senior high school	4	5	5	4.66667	3	3	3	3	4	4	4	4	3	3	4	3.33333	2	2	4	2.66667	3	3	3	3	3	5	3.66667	1	1	3	2	2	3	3	3	2	2	4	5	2	3	2	3	3	1	2	2
Male	51-61	Senior high school	2	2	3	2.33333	3	3	4	3.33333	3	3	4	3.33333	3	4	4	3.66667	4	4	3	3.66667	5	3	4	5	5	5	5	3	4	4	3	2	4	2	3	3	2	5	5	3	4	4	2	3	3	1	3
Female	51-61	Senior high school	4	4	5	4.33333	4	4	5	4.33333	3	2	3	2.66667	4	4	4	4	5	4	4	4.33333	4	4	4	5	4	5	4.66667	5	3	4	5	4	4	5	3	3	2	5	3	1	1	2	3	2	3	2	1
Male	29-39	Undergraduate and above	4	5	5	4.66667	5	5	3	4.33333	4	3	3	3.33333	4	4	5	4.33333	5	4	5	4.66667	4	3	3.5	3	4	4	3.66667	2	2	4	2	2	1	1	3	2	3	3	4	3	2	2	2	3	3	1	1
Male	29-39	Senior high school	5	4	5	4.66667	4	5	5	4.66667	3	4	4	3.66667	3	3	3	3	5	5	5	5	4	4	4	1	4	2	2.33333	3	4	3	4	4	3	4	3	4	3	4	4	5	5	4	3	5	5	4	2
Male	29-39	Undergraduate and above	3	3	3	3	2	4	4	3.33333	5	4	5	4.66667	3	2	4	3	4	3	5	4	5	5	5	5	5	4	4.66667	3	2	2	4	3	2	3	4	3	4	3	3	4	2	2	2	2	3	1	1
Male	18-28	Undergraduate and above	4	5	3	4	2	3	3	2.66667	4	3	5	4	3	3	3	3	2	2	4	2.66667	4	4	4	4	4	5	4.33333	2	2	1	1	1	2	1	1	3	2	3	3	3	4	3	3	2	3	1	1
Female	40-50	Senior high school	5	3	3	3.66667	4	3	4	3.66667	3	4	4	3.66667	3	4	3	3.33333	5	4	5	4.66667	5	5	5	3	3	4	3.33333	3	2	3	3	2	5	2	1	4	4	5	4	3	5	3	1	3	2	3	5
Male	40-50	Under senior high school	5	5	4	4.66667	3	3	4	3.33333	5	3	5	4.33333	4	3	4	3.66667	4	3	5	4	4	4	4	1	3	3	2.33333	3	3	4	3	4	3	3	2	2	3	1	2	2	2	1	2	4	1	2	2
Female	29-39	Undergraduate and above	3	4	3	3.33333	5	5	5	5	4	4	4	4	5	5	5	5	5	4	5	4.66667	4	3	3.5	3	2	2	2.33333	5	3	3	3	1	3	3	2	2	2	4	5	3	2	1	4	3	2	1	1
Female	18-28	Senior high school	4	4	3	3.66667	3	3	4	3.33333	4	3	5	4	4	5	5	4.66667	5	3	3	3.66667	5	5	5	4	3	2	3	1	2	1	1	1	2	1	2	2	2	3	3	2	3	2	4	1	2	2	2
Male	18-28	Senior high school	5	5	4	4.66667	4	5	4	4.33333	2	3	3	2.66667	3	4	3	3.33333	4	4	5	4.33333	5	4	4.5	2	4	2	2.66667	2	4	5	2	4	3	3	3	4	3	4	4	4	4	3	3	2	3	5	5
Female	29-39	Senior high school	4	3	4	3.66667	3	4	3	3.33333	2	2	3	2.33333	3	4	3	3.33333	5	5	5	5	4	5	4.5	4	5	5	4.66667	2	2	2	4	5	4	5	2	3	3	4	4	3	2	2	4	2	2	2	1
Female	40-50	Undergraduate and above	3	3	3	3	3	4	3	3.33333	2	2	3	2.33333	4	5	4	4.33333	3	3	3	3	5	5	5	3	5	5	4.33333	2	3	3	3	2	3	4	4	3	3	5	5	4	4	4	3	3	4	3	4
Female	29-39	Senior high school	5	3	4	4	5	5	4	4.66667	5	4	5	4.66667	5	4	5	4.66667	5	5	5	5	5	4	4.5	3	2	3	2.66667	2	3	2	3	3	2	2	5	4	5	1	2	3	4	3	3	4	3	4	5
Female	18-28	Senior high school	3	3	4	3.33333	3	3	3	3	4	4	3	3.66667	4	4	5	4.33333	2	1	3	2	5	4	4.5	5	2	4	3.66667	3	1	1	4	2	2	4	2	1	1	3	3	2	3	3	5	4	5	1	1
Male	29-39	Undergraduate and above	4	3	4	3.66667	5	5	5	5	4	3	4	3.66667	3	3	3	3	5	5	5	5	3	1	2	2	4	2	2.66667	5	4	5	4	3	3	4	2	3	2	1	2	3	5	4	1	2	3	1	3
Male	29-39	Undergraduate and above	5	5	4	4.66667	5	4	4	4.33333	4	2	4	3.33333	5	5	5	5	4	4	4	4	4	4	4	4	5	4	4.33333	4	2	3	2	2	3	2	5	3	3	3	3	2	2	4	3	3	3	3	5
Female	40-50	Undergraduate and above	3	4	3	3.33333	5	4	5	4.66667	3	3	4	3.33333	5	4	5	4.66667	3	2	3	2.66667	4	4	4	1	2	1	1.33333	1	1	3	2	2	1	2	4	4	4	3	2	4	1	2	2	2	4	2	2
Female	18-28	Under senior high school	4	5	4	4.33333	3	3	2	2.66667	3	4	3	3.33333	3	2	2	2.33333	4	3	4	3.66667	5	4	4.5	2	3	3	2.66667	2	3	2	3	3	4	3	5	5	5	4	5	1	1	1	1	3	1	3	3
Male	18-28	Senior high school	4	1	2	2.33333	4	4	3	3.66667	4	4	5	4.33333	5	5	5	5	3	2	3	2.66667	3	4	3.5	4	5	5	4.66667	1	3	3	3	5	3	3	3	2	3	2	1	2	2	2	1	3	3	3	3
Female	18-28	Undergraduate and above	4	3	4	3.66667	4	3	3	3.33333	3	5	5	4.33333	4	4	4	4	4	3	5	4	3	4	3.5	5	5	5	5	1	1	2	4	2	3	4	1	3	1	4	4	2	1	2	4	3	2	2	1
Male	18-28	Undergraduate and above	2	2	3	2.33333	5	4	4	4.33333	1	3	2	2	3	4	4	3.66667	5	5	5	5	3	2	2.5	1	4	4	3	3	4	4	3	2	1	2	2	3	4	2	2	2	2	2	2	3	1	3	2
Female	29-39	Under senior high school	5	4	5	4.66667	5	4	4	4.33333	4	2	4	3.33333	5	4	5	4.66667	4	2	3	3	3	2	2.5	4	4	5	4.33333	3	3	2	5	4	4	4	2	2	2	4	4	2	1	2	4	3	2	1	3
Male	40-50	Senior high school	4	3	4	3.66667	3	4	4	3.66667	2	3	3	2.66667	4	2	3	3	4	4	5	4.33333	3	4	3.5	5	5	5	5	3	2	2	5	4	4	4	1	1	2	1	2	3	4	1	5	2	1	1	1
Male	18-28	Undergraduate and above	4	3	4	3.66667	4	3	4	3.66667	3	2	3	2.66667	4	4	5	4.33333	4	4	5	4.33333	4	4	4	3	3	4	3.33333	2	2	1	3	4	3	2	3	2	4	3	3	1	3	2	2	3	2	3	4
Female	18-28	Senior high school	3	4	4	3.66667	4	4	3	3.66667	3	4	5	4	3	5	5	4.33333	3	2	5	3.33333	3	2	2.5	4	5	4	4.33333	1	2	1	2	4	1	2	2	1	2	3	3	2	1	1	4	2	1	1	1
Female	29-39	Senior high school	5	4	5	4.66667	3	4	3	3.33333	2	3	4	3	4	3	5	4	3	4	4	3.66667	5	5	5	4	5	4	4.33333	3	3	3	4	2	4	2	4	5	4	1	2	3	4	5	4	4	4	3	4
Male	29-39	Undergraduate and above	2	2	3	2.33333	3	4	4	3.66667	3	1	1	1.66667	5	4	5	4.66667	5	5	5	5	3	3	3	4	5	4	4.33333	5	4	4	3	3	4	3	4	3	3	5	5	3	3	4	3	3	2	3	4
Male	18-28	Senior high school	4	3	4	3.66667	4	4	4	4	1	3	4	2.66667	4	5	4	4.33333	3	2	3	2.66667	4	5	4.5	5	5	5	5	3	3	5	3	3	3	3	2	2	2	5	4	3	2	2	3	1	1	3	2
Female	29-39	Senior high school	3	3	4	3.33333	4	4	4	4	4	5	4	4.33333	4	5	4	4.33333	3	2	5	3.33333	5	5	5	5	5	5	5	1	3	2	2	4	4	5	2	3	1	2	3	3	4	3	3	4	3	3	4
Male	18-28	Senior high school	4	3	4	3.66667	5	5	5	5	5	5	5	5	4	1	3	2.66667	4	5	5	4.66667	5	4	4.5	2	4	5	3.66667	1	1	2	4	4	4	3	3	5	4	2	2	4	3	2	1	2	2	5	3
Male	29-39	Undergraduate and above	4	5	5	4.66667	4	3	3	3.33333	5	4	5	4.66667	5	4	5	4.66667	4	3	4	3.66667	5	5	5	2	4	5	3.66667	2	4	2	2	2	4	2	2	1	2	4	4	1	1	1	1	1	1	1	1
Male	51-61	Senior high school	3	3	3	3	5	5	5	5	5	4	5	4.66667	4	2	3	3	5	5	5	5	3	2	2.5	3	5	4	4	4	3	3	3	3	4	4	3	3	3	5	5	3	3	2	4	2	3	1	3
Male	29-39	Senior high school	5	4	4	4.33333	4	3	3	3.33333	2	2	4	2.66667	3	3	4	3.33333	5	4	5	4.66667	2	4	3	3	5	4	4	3	4	3	4	4	5	3	4	2	2	4	5	3	3	2	3	2	3	4	1
Male	29-39	Undergraduate and above	5	4	5	4.66667	4	4	3	3.66667	5	2	3	3.33333	5	4	5	4.66667	3	3	5	3.66667	5	5	5	5	4	4	4.33333	3	2	2	2	3	4	2	2	3	2	5	3	3	3	5	5	3	3	4	5
Male	29-39	Senior high school	4	3	4	3.66667	5	4	3	4	3	3	5	3.66667	4	4	4	4	4	5	5	4.66667	4	4	4	1	3	3	2.33333	3	2	4	3	1	4	3	3	2	3	3	4	3	4	4	3	3	3	4	4
Female	29-39	Undergraduate and above	5	5	5	5	2	2	1	1.66667	3	3	4	3.33333	4	4	5	4.33333	4	3	3	3.33333	4	4	4	2	3	3	2.66667	4	3	5	2	2	2	2	4	5	3	1	3	4	4	2	3	1	3	5	5
Male	29-39	Senior high school	4	4	4	4	2	3	3	2.66667	3	3	3	3	2	3	2	2.33333	4	4	5	4.33333	3	3	3	4	5	4	4.33333	2	1	1	4	4	3	4	5	3	5	4	5	2	2	2	4	1	3	4	2
Male	18-28	Senior high school	4	4	4	4	4	4	3	3.66667	4	3	5	4	5	5	5	5	3	4	4	3.66667	5	4	4.5	3	3	2	2.66667	4	3	2	2	4	3	3	4	4	4	3	2	5	5	5	4	4	4	5	5
Female	18-28	Senior high school	5	4	5	4.66667	4	4	4	4	4	1	2	2.33333	3	2	4	3	4	3	4	3.66667	5	5	5	3	3	3	3	2	3	5	4	3	3	3	4	4	4	1	3	4	4	2	4	5	3	2	4
Female	40-50	Undergraduate and above	3	2	3	2.66667	3	3	3	3	3	4	3	3.33333	5	3	5	4.33333	3	3	4	3.33333	4	3	3.5	3	4	2	3	2	1	1	3	4	4	5	2	2	4	2	4	3	4	3	5	5	5	5	4
Female	18-28	Senior high school	5	5	5	5	4	3	4	3.66667	4	4	5	4.33333	4	4	4	4	3	2	4	3	5	5	5	4	4	4	4	1	1	1	3	3	2	1	1	1	1	2	4	3	2	2	5	2	2	1	1
Male	51-61	Undergraduate and above	4	3	3	3.33333	4	4	4	4	3	2	2	2.33333	5	4	4	4.33333	5	5	5	5	4	3	3.5	4	5	4	4.33333	3	2	4	3	2	2	2	1	4	3	3	2	4	3	5	2	2	1	4	5
Male	18-28	Undergraduate and above	3	4	3	3.33333	5	5	4	4.66667	5	5	5	5	2	2	2	2	5	5	5	5	4	3	3.5	3	5	4	4	1	1	2	1	2	1	1	4	4	4	4	5	1	1	1	1	1	1	2	2
Male	18-28	Undergraduate and above	3	3	3	3	3	4	4	3.66667	2	4	3	3	2	4	3	3	5	5	5	5	5	5	5	2	3	3	2.66667	4	2	1	2	2	1	1	2	3	3	3	4	4	2	2	5	4	3	2	2
Female	18-28	Undergraduate and above	3	3	3	3	3	4	3	3.33333	3	3	3	3	3	2	2	2.33333	3	1	2	2	4	3	3.5	3	4	4	3.66667	3	2	3	2	3	3	3	3	3	4	3	4	4	4	4	5	4	4	4	2
Female	29-39	Undergraduate and above	4	4	3	3.66667	5	4	3	4	2	3	3	2.66667	3	4	4	3.66667	4	5	5	4.66667	2	2	2	5	5	5	5	2	2	3	2	1	3	1	1	2	2	4	4	3	2	4	1	1	1	4	2
Female	40-50	Undergraduate and above	4	3	2	3	4	5	4	4.33333	4	3	4	3.66667	4	4	5	4.33333	5	5	4	4.66667	4	3	3.5	3	3	3	3	3	2	4	3	3	2	3	3	2	3	2	2	1	1	2	3	2	2	1	2
Female	18-28	Senior high school	3	3	3	3	5	5	5	5	3	4	4	3.66667	5	5	4	4.66667	3	3	4	3.33333	5	3	4	2	3	1	2	2	3	5	5	4	5	4	3	3	5	4	3	5	4	5	4	5	5	5	5
Male	29-39	Senior high school	5	5	5	5	1	2	2	1.66667	3	5	4	4	4	1	3	2.66667	4	4	5	4.33333	4	4	4	5	5	5	5	3	3	3	3	2	2	1	4	3	3	5	5	5	5	4	2	2	1	5	5
Male	29-39	Undergraduate and above	4	3	3	3.33333	5	4	5	4.66667	3	3	4	3.33333	3	3	4	3.33333	3	3	3	3	4	3	3.5	5	5	4	4.66667	3	2	3	3	5	3	5	2	2	1	2	4	3	3	3	4	3	2	1	1
Male	51-61	Undergraduate and above	4	4	3	3.66667	3	3	3	3	3	4	4	3.66667	4	3	4	3.66667	5	3	5	4.33333	4	3	3.5	4	4	3	3.66667	2	2	1	4	3	3	2	1	1	3	2	4	4	4	3	3	2	3	2	1
Male	18-28	Undergraduate and above	4	5	4	4.33333	3	4	4	3.66667	4	4	4	4	4	4	5	4.33333	3	3	2	2.66667	4	4	4	5	5	5	5	2	4	3	1	3	1	3	3	4	4	4	2	4	2	3	1	4	1	2	5
Female	40-50	Undergraduate and above	4	5	4	4.33333	5	5	4	4.66667	3	3	3	3	5	4	5	4.66667	5	4	4	4.33333	4	3	3.5	3	3	4	3.33333	2	2	2	2	2	2	2	3	2	2	3	3	5	4	3	4	5	2	5	5
Male	29-39	Undergraduate and above	4	4	4	4	5	5	4	4.66667	4	4	4	4	3	3	2	2.66667	5	4	5	4.66667	4	4	4	3	3	4	3.33333	3	3	2	1	1	1	1	4	4	1	3	3	2	1	2	1	1	1	3	4
Female	40-50	Senior high school	3	3	3	3	4	4	5	4.33333	3	2	4	3	5	5	5	5	5	5	5	5	5	5	5	5	3	4	4	2	2	2	3	4	5	4	3	3	4	3	4	3	3	4	4	2	1	3	4
Female	29-39	Under senior high school	5	5	5	5	5	4	5	4.66667	3	3	4	3.33333	3	3	3	3	4	3	4	3.66667	4	3	3.5	2	4	2	2.66667	3	2	1	3	2	3	2	3	3	3	3	3	4	3	4	1	2	2	4	3
Male	18-28	Senior high school	3	4	4	3.66667	2	2	2	2	5	4	4	4.33333	4	5	5	4.66667	4	4	3	3.66667	3	2	2.5	4	2	4	3.33333	2	1	4	1	2	4	2	2	3	3	2	3	5	3	3	1	2	4	2	3
Male	29-39	Undergraduate and above	5	5	4	4.66667	5	5	4	4.66667	1	1	1	1	3	4	4	3.66667	4	4	5	4.33333	5	5	5	4	5	3	4	2	2	3	3	5	3	5	4	4	3	3	2	2	1	2	1	1	2	4	4
Male	18-28	Undergraduate and above	3	2	2	2.33333	2	3	3	2.66667	4	5	5	4.66667	3	2	4	3	4	4	4	4	5	4	4.5	4	4	4	4	2	2	2	2	4	1	4	3	4	4	4	3	2	1	4	3	4	2	1	4
Female	40-50	Under senior high school	3	3	3	3	4	4	4	4	5	3	3	3.66667	3	2	3	2.66667	5	5	5	5	4	4	4	4	3	4	3.66667	2	4	3	1	2	4	2	4	2	3	1	2	4	2	2	1	1	1	4	4
Male	40-50	Senior high school	5	5	5	5	4	4	4	4	3	3	3	3	3	3	4	3.33333	4	3	4	3.66667	4	4	4	5	3	2	3.33333	3	1	1	3	2	2	3	4	5	3	3	4	1	1	2	1	1	2	3	3
Male	18-28	Senior high school	3	3	2	2.66667	4	4	4	4	4	2	4	3.33333	4	4	5	4.33333	3	3	3	3	5	5	5	3	3	4	3.33333	3	2	3	1	1	2	2	2	2	2	1	1	3	2	2	1	1	2	1	2
Male	29-39	Senior high school	5	5	5	5	3	1	3	2.33333	3	3	4	3.33333	5	5	5	5	4	4	5	4.33333	5	4	4.5	4	5	3	4	5	3	4	3	2	2	1	1	1	2	4	4	3	1	2	1	1	1	3	2
Female	29-39	Senior high school	2	4	3	3	5	5	5	5	3	4	3	3.33333	4	3	3	3.33333	3	4	5	4	4	4	4	3	4	2	3	4	4	4	2	3	2	4	4	2	3	2	3	3	3	4	5	5	4	3	2
Female	40-50	Undergraduate and above	5	3	4	4	3	4	4	3.66667	5	4	5	4.66667	2	3	3	2.66667	3	1	2	2	5	4	4.5	3	4	3	3.33333	3	1	3	2	3	2	2	1	2	2	3	4	4	4	4	2	3	4	1	1
Female	29-39	Under senior high school	4	4	3	3.66667	4	5	4	4.33333	4	4	4	4	4	3	5	4	4	2	5	3.66667	5	4	4.5	4	3	4	3.66667	3	3	3	3	2	3	2	1	2	2	3	4	3	3	2	3	3	3	2	2
Female	18-28	Undergraduate and above	5	3	4	4	4	3	4	3.66667	4	4	4	4	2	3	3	2.66667	2	2	3	2.33333	5	5	5	3	4	3	3.33333	4	2	3	4	4	5	4	2	1	2	3	4	2	3	3	1	3	5	2	1
Male	29-39	Undergraduate and above	4	4	4	4	2	2	2	2	5	4	4	4.33333	4	4	3	3.66667	5	5	5	5	5	5	5	3	3	3	3	4	4	3	2	3	1	3	1	1	2	5	5	3	2	2	2	1	1	3	2
Male	18-28	Senior high school	3	2	3	2.66667	4	4	4	4	3	4	3	3.33333	3	5	4	4	5	4	5	4.66667	4	3	3.5	2	4	4	3.33333	4	4	4	4	2	2	3	3	4	4	2	2	2	2	1	1	4	3	3	1
Female	29-39	Undergraduate and above	4	3	5	4	4	4	5	4.33333	4	3	3	3.33333	4	3	2	3	5	4	4	4.33333	5	5	5	2	3	2	2.33333	1	4	3	3	2	3	4	2	2	4	4	3	4	5	4	3	3	2	3	3
Female	18-28	Senior high school	4	5	4	4.33333	5	4	5	4.66667	4	3	3	3.33333	3	4	4	3.66667	5	4	5	4.66667	5	5	5	3	5	1	3	1	2	1	1	1	2	1	1	4	2	2	1	5	4	4	4	4	3	4	2
Male	40-50	Senior high school	5	5	5	5	5	4	4	4.33333	3	3	3	3	4	4	4	4	3	4	5	4	5	3	4	3	5	3	3.66667	4	4	5	2	3	3	2	2	4	3	2	2	3	4	4	2	4	3	5	4
Female	29-39	Undergraduate and above	5	5	5	5	5	4	3	4	4	4	5	4.33333	5	5	5	5	5	4	4	4.33333	4	3	3.5	4	5	2	3.66667	2	1	1	3	2	2	2	3	4	3	3	4	4	3	5	5	2	5	4	2
Male	18-28	Undergraduate and above	3	4	4	3.66667	4	4	5	4.33333	5	5	5	5	3	3	4	3.33333	2	3	4	3	4	3	3.5	4	4	4	4	1	2	1	3	2	3	3	3	4	4	3	3	4	3	4	4	2	2	5	4
Male	29-39	Senior high school	2	2	1	1.66667	5	4	4	4.33333	2	2	3	2.33333	4	4	5	4.33333	3	3	2	2.66667	4	5	4.5	3	4	5	4	5	2	5	1	1	4	2	3	3	2	3	2	4	3	4	4	3	4	3	4
Male	51-61	Undergraduate and above	4	4	5	4.33333	5	4	4	4.33333	5	4	5	4.66667	5	4	4	4.33333	4	3	4	3.66667	5	5	5	3	4	3	3.33333	3	2	3	4	4	4	3	5	3	3	4	3	4	4	5	5	5	5	3	5
Male	18-28	Senior high school	4	5	3	4	4	4	4	4	3	3	2	2.66667	4	4	4	4	5	5	5	5	3	4	3.5	2	2	3	2.33333	5	4	4	4	3	5	4	4	4	5	3	3	3	3	3	1	1	1	5	3
Male	29-39	Senior high school	2	3	3	2.66667	4	3	4	3.66667	2	4	4	3.33333	4	4	5	4.33333	4	4	5	4.33333	4	4	4	2	3	2	2.33333	3	3	1	1	2	2	3	3	4	2	4	2	3	2	2	2	1	1	2	1
Male	40-50	Senior high school	4	2	3	3	5	4	5	4.66667	3	4	3	3.33333	2	2	3	2.33333	4	3	5	4	4	5	4.5	3	2	3	2.66667	1	1	1	3	1	2	2	3	3	3	5	4	2	2	1	2	1	2	1	1
Female	29-39	Undergraduate and above	2	3	3	2.66667	5	5	5	5	3	3	5	3.66667	3	3	2	2.66667	3	5	5	4.33333	4	4	4	4	5	4	4.33333	2	3	2	1	2	1	1	2	2	2	3	4	4	3	3	4	3	3	1	1
Male	18-28	Senior high school	3	3	2	2.66667	5	5	5	5	4	4	4	4	3	3	4	3.33333	5	4	5	4.66667	4	3	3.5	4	4	4	4	3	4	4	1	3	3	2	3	1	2	5	5	2	1	1	1	1	1	1	1
Female	29-39	Under senior high school	4	4	3	3.66667	3	3	3	3	4	4	3	3.66667	5	4	4	4.33333	5	5	5	5	4	3	3.5	4	5	4	4.33333	3	2	2	2	1	2	2	3	3	5	2	3	4	3	2	3	2	3	1	4
Male	40-50	Undergraduate and above	4	4	3	3.66667	4	4	4	4	5	4	3	4	5	1	3	3	3	3	4	3.33333	4	3	3.5	1	2	3	2	2	2	2	2	1	3	4	2	2	2	2	2	3	2	5	4	2	2	4	3
Male	29-39	Undergraduate and above	4	3	3	3.33333	4	5	5	4.66667	3	4	4	3.66667	4	3	4	3.66667	5	4	5	4.66667	5	5	5	2	3	2	2.33333	3	5	5	3	3	3	4	3	1	2	4	4	4	3	3	4	3	1	2	1
Female	29-39	Undergraduate and above	2	4	3	3	5	5	4	4.66667	4	2	2	2.66667	3	2	4	3	5	4	5	4.66667	4	3	3.5	3	4	4	3.66667	3	3	2	2	2	3	2	3	3	3	4	3	5	3	4	4	1	3	5	4
Male	18-28	Undergraduate and above	3	3	3	3	2	4	3	3	2	4	4	3.33333	5	3	4	4	4	3	5	4	3	4	3.5	4	5	5	4.66667	5	4	3	4	5	4	4	2	2	3	2	4	2	1	3	3	3	3	2	1
Male	18-28	Senior high school	4	4	4	4	3	4	4	3.66667	5	5	4	4.66667	5	5	5	5	3	3	3	3	4	3	3.5	4	5	3	4	3	1	2	3	4	3	3	4	5	4	3	3	4	5	4	4	3	3	5	5
Male	40-50	Undergraduate and above	3	3	3	3	5	5	5	5	5	4	5	4.66667	5	4	3	4	5	5	5	5	4	3	3.5	3	4	4	3.66667	3	4	4	2	4	3	2	4	4	3	2	2	3	4	4	3	4	2	4	5
Male	18-28	Undergraduate and above	1	1	2	1.33333	3	4	3	3.33333	5	4	5	4.66667	4	5	3	4	4	2	3	3	5	5	5	5	5	4	4.66667	2	4	3	2	2	3	3	4	4	3	1	1	3	3	3	3	2	5	4	5
Male	29-39	Undergraduate and above	5	5	5	5	4	3	3	3.33333	4	4	4	4	3	4	3	3.33333	4	4	5	4.33333	4	4	4	4	5	5	4.66667	1	1	1	4	3	3	2	2	3	4	3	4	2	1	2	2	1	2	2	2
Female	29-39	Undergraduate and above	4	5	5	4.66667	4	3	4	3.66667	3	3	5	3.66667	4	4	5	4.33333	5	4	5	4.66667	5	5	5	3	2	3	2.66667	3	2	4	2	1	3	2	4	3	2	3	4	3	3	3	1	1	1	1	1
Female	18-28	Undergraduate and above	4	3	2	3	4	4	5	4.33333	1	2	2	1.66667	4	4	3	3.66667	2	2	4	2.66667	4	4	4	4	4	5	4.33333	2	1	2	2	2	2	2	3	4	4	4	5	2	2	1	1	1	1	3	3
Female	29-39	Senior high school	4	3	3	3.33333	2	2	3	2.33333	3	3	3	3	5	3	3	3.66667	4	5	5	4.66667	4	3	3.5	3	5	4	4	5	4	4	4	4	4	4	2	3	3	2	2	3	3	4	4	5	5	4	4
Female	29-39	Undergraduate and above	3	3	4	3.33333	4	5	5	4.66667	5	5	5	5	5	5	5	5	5	5	5	5	4	3	3.5	3	3	2	2.66667	2	1	1	4	1	2	2	3	3	3	3	3	5	3	4	2	3	1	2	2
Male	29-39	Senior high school	5	4	5	4.66667	4	4	4	4	3	3	3	3	5	5	5	5	5	5	5	5	4	4	4	3	3	4	3.33333	2	1	3	3	5	3	3	5	3	2	5	5	1	1	1	1	2	2	1	1
Female	29-39	Undergraduate and above	4	3	5	4	2	3	3	2.66667	3	4	4	3.66667	4	3	2	3	5	5	5	5	4	5	4.5	3	3	3	3	3	4	4	5	4	4	4	4	2	3	3	4	3	4	3	3	1	4	4	4
Male	18-28	Undergraduate and above	4	3	4	3.66667	5	4	3	4	4	3	4	3.66667	4	5	5	4.66667	4	2	4	3.33333	4	5	4.5	4	4	3	3.66667	5	1	3	2	3	4	3	3	3	3	4	3	4	3	3	2	4	1	1	2
Male	40-50	Senior high school	3	2	3	2.66667	4	5	4	4.33333	3	3	2	2.66667	5	5	4	4.66667	4	3	4	3.66667	4	3	3.5	3	3	2	2.66667	2	3	3	1	4	2	2	4	5	5	4	4	4	2	4	4	1	3	5	4
Male	29-39	Senior high school	5	4	5	4.66667	5	5	5	5	4	4	5	4.33333	4	4	3	3.66667	3	3	4	3.33333	4	5	4.5	4	4	5	4.33333	1	3	1	1	1	1	1	3	2	2	3	3	4	3	4	3	3	4	3	3
Female	18-28	Senior high school	3	3	3	3	3	4	4	3.66667	2	2	2	2	5	3	4	4	5	5	5	5	4	4	4	3	1	2	2	4	3	3	3	2	3	4	1	2	2	3	2	3	2	4	3	2	2	2	1
Male	40-50	Under senior high school	3	3	2	2.66667	3	3	3	3	4	4	4	4	5	5	5	5	5	5	4	4.66667	5	4	4.5	3	3	3	3	3	3	3	3	4	2	3	2	2	2	3	3	3	3	3	2	2	2	3	2
Female	29-39	Undergraduate and above	4	4	4	4	5	4	4	4.33333	5	5	5	5	2	2	2	2	4	5	4	4.33333	5	5	5	1	4	2	2.33333	1	2	2	1	4	1	2	1	4	3	4	2	4	3	4	2	2	3	1	1
Male	18-28	Undergraduate and above	3	3	3	3	5	4	4	4.33333	4	2	3	3	4	4	3	3.66667	4	4	5	4.33333	5	5	5	4	4	4	4	4	4	3	4	4	3	4	1	1	2	2	2	2	2	2	3	3	4	1	1
Female	29-39	Undergraduate and above	4	3	4	3.66667	3	3	5	3.66667	2	2	3	2.33333	5	5	5	5	5	5	5	5	4	5	4.5	4	3	3	3.33333	3	3	3	1	2	3	2	4	4	4	3	3	3	3	3	5	3	1	2	5
Female	29-39	Undergraduate and above	5	3	4	4	4	5	5	4.66667	4	4	5	4.33333	5	4	5	4.66667	2	2	3	2.33333	4	3	3.5	4	5	5	4.66667	1	1	2	3	2	2	4	2	5	3	2	3	2	3	1	2	1	1	1	1
Female	18-28	Under senior high school	3	4	3	3.33333	4	4	4	4	4	2	2	2.66667	4	3	5	4	4	3	3	3.33333	4	3	3.5	5	4	5	4.66667	1	2	2	2	2	1	1	2	2	1	2	4	2	3	2	1	4	1	4	3
Female	29-39	Under senior high school	2	1	2	1.66667	2	2	2	2	3	4	4	3.66667	4	5	3	4	5	4	5	4.66667	4	3	3.5	4	4	4	4	1	2	1	1	1	1	2	2	2	2	3	2	2	1	3	1	3	4	2	3
Male	29-39	Undergraduate and above	4	3	4	3.66667	4	5	4	4.33333	2	2	2	2	4	4	5	4.33333	2	2	4	2.66667	5	3	4	3	2	5	3.33333	1	1	1	3	2	3	1	4	1	4	1	2	4	4	3	4	4	5	1	1
Female	29-39	Undergraduate and above	2	3	2	2.33333	5	5	5	5	1	4	5	3.33333	5	4	5	4.66667	5	4	4	4.33333	3	2	2.5	3	5	2	3.33333	5	4	5	2	3	2	1	1	1	1	1	1	4	4	2	4	4	4	3	3
Male	40-50	Undergraduate and above	3	3	3	3	5	5	4	4.66667	1	1	1	1	3	4	4	3.66667	4	4	5	4.33333	4	3	3.5	3	4	3	3.33333	3	4	2	3	3	2	3	4	3	1	3	4	3	3	3	5	3	5	2	1
Male	51-61	Undergraduate and above	3	4	3	3.33333	5	5	5	5	2	4	3	3	3	3	4	3.33333	5	5	5	5	4	4	4	4	4	4	4	3	3	3	3	2	3	2	3	2	4	3	4	1	2	2	1	5	1	2	2
Male	29-39	Senior high school	5	4	4	4.33333	4	3	4	3.66667	4	3	3	3.33333	5	5	5	5	5	5	5	5	4	3	3.5	4	5	5	4.66667	2	1	1	3	2	2	3	4	4	3	4	4	5	3	4	4	5	4	4	5
Male	18-28	Undergraduate and above	5	3	3	3.66667	5	5	5	5	5	4	5	4.66667	4	4	4	4	5	5	5	5	4	5	4.5	4	4	4	4	2	2	1	1	2	1	2	2	2	3	2	2	4	5	3	3	2	3	2	3
Female	40-50	Under senior high school	4	4	4	4	4	4	5	4.33333	5	5	5	5	5	5	5	5	4	2	5	3.66667	4	3	3.5	1	4	2	2.33333	3	2	3	2	2	3	2	2	2	2	5	4	3	4	3	1	1	1	4	4
Male	18-28	Senior high school	3	3	3	3	4	5	4	4.33333	5	5	5	5	3	3	3	3	4	2	4	3.33333	4	3	3.5	5	4	5	4.66667	2	3	4	3	5	4	2	1	3	1	2	4	3	2	2	2	1	2	1	1
Male	51-61	Under senior high school	5	5	5	5	1	3	2	2	3	1	1	1.66667	3	3	4	3.33333	5	4	4	4.33333	3	3	3	5	4	4	4.33333	2	3	1	1	2	1	2	5	5	4	2	3	3	1	1	1	2	2	3	2
Female	18-28	Under senior high school	3	3	3	3	5	5	5	5	5	3	5	4.33333	3	3	4	3.33333	4	4	4	4	4	3	3.5	3	3	3	3	1	2	2	1	2	1	2	3	2	4	3	3	3	3	2	2	3	1	2	4
Female	18-28	Senior high school	4	4	4	4	5	5	4	4.66667	5	4	4	4.33333	4	4	4	4	4	4	4	4	3	4	3.5	3	4	5	4	3	3	3	2	1	3	2	4	5	4	4	4	2	4	3	2	4	3	5	3
Male	29-39	Senior high school	5	5	5	5	5	5	5	5	3	3	4	3.33333	4	4	5	4.33333	3	4	4	3.66667	4	4	4	5	5	4	4.66667	2	4	3	1	1	2	2	4	3	4	4	4	1	1	1	1	2	1	1	3
Male	18-28	Senior high school	5	4	3	4	3	3	3	3	2	2	3	2.33333	5	5	5	5	3	3	3	3	4	3	3.5	2	3	4	3	3	3	3	3	2	4	3	3	2	1	5	5	4	3	4	4	4	2	2	4
Female	29-39	Under senior high school	3	2	2	2.33333	3	3	3	3	2	2	2	2	4	4	4	4	4	4	4	4	3	2	2.5	3	4	4	3.66667	3	5	4	3	2	1	1	5	4	2	5	3	4	2	4	3	2	5	4	4
Male	29-39	Undergraduate and above	4	5	4	4.33333	5	5	5	5	1	2	3	2	3	3	4	3.33333	4	3	5	4	3	2	2.5	1	3	2	2	2	3	3	3	4	4	3	4	3	3	4	3	2	3	3	3	3	2	4	5
Male	29-39	Senior high school	4	4	2	3.33333	4	3	3	3.33333	3	2	3	2.66667	5	5	5	5	4	3	4	3.66667	4	3	3.5	3	5	2	3.33333	1	1	3	4	1	1	1	5	4	3	3	3	3	4	4	2	3	2	4	4
Male	29-39	Undergraduate and above	4	4	3	3.66667	5	4	5	4.66667	4	4	4	4	4	4	5	4.33333	4	3	4	3.66667	4	5	4.5	2	4	4	3.33333	3	3	3	2	2	3	2	4	3	3	2	3	4	3	3	2	3	4	5	5
Male	18-28	Senior high school	5	5	4	4.66667	5	3	4	4	4	4	3	3.66667	4	3	4	3.66667	5	4	5	4.66667	5	5	5	5	5	5	5	2	3	3	4	5	3	3	3	2	3	2	2	5	3	5	5	4	2	4	4
Female	18-28	Senior high school	5	5	5	5	5	5	4	4.66667	3	3	4	3.33333	4	3	4	3.66667	4	5	5	4.66667	5	4	4.5	2	3	3	2.66667	3	3	3	3	3	1	2	4	4	3	4	5	4	3	4	5	1	5	3	1
Male	29-39	Senior high school	4	4	3	3.66667	3	4	4	3.66667	4	3	4	3.66667	4	3	4	3.66667	3	2	4	3	3	2	2.5	4	5	4	4.33333	4	4	3	3	2	2	3	5	4	4	1	2	5	4	4	1	1	1	5	5
Female	18-28	Undergraduate and above	5	4	4	4.33333	3	4	3	3.33333	2	2	4	2.66667	5	5	5	5	4	3	4	3.66667	4	3	3.5	3	4	3	3.33333	3	3	5	3	4	3	3	1	1	1	3	4	3	2	2	2	3	3	2	1
Female	18-28	Undergraduate and above	3	4	4	3.66667	3	3	3	3	4	4	3	3.66667	5	5	5	5	4	4	4	4	5	4	4.5	3	2	2	2.33333	2	2	2	3	2	2	3	4	3	4	2	2	5	4	4	2	5	3	1	2
Male	29-39	Senior high school	5	4	4	4.33333	3	4	3	3.33333	3	2	3	2.66667	5	5	5	5	2	2	3	2.33333	4	4	4	5	5	5	5	3	4	3	3	2	2	3	4	5	3	3	4	2	2	3	2	1	2	3	5
Male	18-28	Undergraduate and above	3	3	3	3	5	4	4	4.33333	2	3	3	2.66667	3	4	4	3.66667	3	4	4	3.66667	3	3	3	2	3	4	3	2	1	3	2	4	5	3	2	1	2	2	2	1	2	2	4	1	4	2	4
Female	18-28	Undergraduate and above	5	4	5	4.66667	4	5	5	4.66667	2	3	5	3.33333	4	3	4	3.66667	4	4	5	4.33333	3	3	3	3	4	3	3.33333	3	3	3	2	4	4	3	4	5	3	4	4	1	3	2	2	1	2	3	3
Female	18-28	Undergraduate and above	5	5	5	5	5	5	5	5	3	4	2	3	4	3	4	3.66667	5	3	5	4.33333	4	3	3.5	5	5	5	5	2	3	3	3	3	4	3	3	5	4	2	2	5	5	3	4	3	5	5	5
Male	40-50	Undergraduate and above	3	2	1	2	2	3	3	2.66667	4	3	4	3.66667	5	4	5	4.66667	5	3	3	3.66667	5	5	5	2	4	1	2.33333	4	4	4	3	4	5	4	2	4	2	3	2	3	3	2	4	5	2	1	3
Male	18-28	Under senior high school	5	5	5	5	4	3	4	3.66667	4	3	3	3.33333	5	5	4	4.66667	3	4	4	3.66667	4	4	4	4	4	4	4	3	2	2	2	2	4	1	1	3	1	3	4	4	2	3	1	4	3	1	2
Female	18-28	Senior high school	4	3	5	4	4	5	4	4.33333	5	3	4	4	5	4	5	4.66667	5	5	5	5	5	4	4.5	5	4	5	4.66667	1	1	2	2	1	2	1	2	4	2	5	5	3	2	2	1	1	3	1	2
Male	18-28	Senior high school	4	4	4	4	4	4	4	4	4	3	4	3.66667	5	5	5	5	3	3	4	3.33333	4	3	3.5	4	3	5	4	3	1	2	5	3	4	3	4	2	3	3	2	3	2	3	2	5	5	5	3
Female	29-39	Senior high school	4	4	4	4	4	4	3	3.66667	4	4	5	4.33333	5	5	5	5	5	4	4	4.33333	4	2	3	4	4	5	4.33333	3	3	3	2	2	2	1	3	5	3	3	2	4	4	3	1	1	1	5	1
Female	29-39	Undergraduate and above	4	5	5	4.66667	4	4	4	4	2	1	2	1.66667	4	3	5	4	5	5	5	5	4	4	4	2	3	3	2.66667	4	1	4	4	2	2	1	3	2	3	1	1	4	4	5	3	5	3	3	4
Male	29-39	Senior high school	5	4	4	4.33333	3	4	4	3.66667	5	3	3	3.66667	4	4	4	4	4	5	5	4.66667	4	4	4	2	3	5	3.33333	4	5	5	4	3	5	2	2	2	2	2	3	4	3	2	4	1	1	3	4
Female	18-28	Undergraduate and above	4	4	4	4	5	5	5	5	4	4	5	4.33333	2	4	4	3.33333	4	2	5	3.66667	3	3	3	5	5	3	4.33333	3	3	4	3	3	2	4	3	2	3	3	3	3	4	4	1	2	5	2	4
Male	40-50	Senior high school	2	4	3	3	3	4	3	3.33333	5	4	4	4.33333	5	5	5	5	5	4	5	4.66667	5	5	5	4	5	5	4.66667	2	2	4	4	3	4	4	4	4	5	3	4	3	2	3	3	3	2	3	2
Female	18-28	Senior high school	3	3	2	2.66667	4	4	4	4	2	2	4	2.66667	5	4	5	4.66667	5	4	5	4.66667	4	3	3.5	4	4	4	4	1	2	2	3	2	1	3	4	5	4	4	4	4	4	4	2	4	2	5	5
Male	29-39	Undergraduate and above	5	4	3	4	5	4	4	4.33333	3	4	3	3.33333	4	5	5	4.66667	4	5	5	4.66667	3	4	3.5	5	5	5	5	2	1	2	3	4	2	3	4	5	4	2	2	4	4	2	3	3	5	2	3
Male	29-39	Undergraduate and above	2	3	4	3	5	5	5	5	4	3	4	3.66667	2	1	3	2	5	5	5	5	4	3	3.5	3	2	5	3.33333	4	3	4	4	3	4	4	4	3	5	3	3	3	5	3	5	5	4	3	3
Female	18-28	Senior high school	4	2	3	3	3	4	4	3.66667	3	4	4	3.66667	3	2	4	3	4	4	4	4	2	2	2	3	4	5	4	2	1	1	5	5	4	5	2	3	1	2	1	4	3	4	4	4	5	1	1
Male	29-39	Under senior high school	4	2	3	3	4	4	5	4.33333	3	4	4	3.66667	3	3	3	3	5	4	4	4.33333	5	5	5	3	5	4	4	2	1	2	3	4	3	3	5	3	4	5	5	3	3	4	5	5	4	4	2
Male	29-39	Undergraduate and above	4	4	5	4.33333	3	3	3	3	3	4	4	3.66667	5	4	3	4	5	5	5	5	4	5	4.5	1	2	3	2	4	2	1	4	4	4	1	3	2	3	2	2	2	3	2	4	2	4	2	2
Female	29-39	Undergraduate and above	5	4	4	4.33333	4	4	4	4	1	2	1	1.33333	4	3	4	3.66667	3	3	4	3.33333	3	4	3.5	4	5	4	4.33333	3	4	4	2	2	2	2	5	5	5	3	5	2	3	2	3	1	2	3	3
Female	18-28	Undergraduate and above	5	5	5	5	2	3	3	2.66667	3	4	4	3.66667	4	4	4	4	5	5	5	5	4	4	4	1	3	3	2.33333	4	4	3	2	2	2	2	3	4	3	2	1	2	4	2	3	1	5	4	3
Male	40-50	Senior high school	4	4	4	4	5	5	5	5	5	5	5	5	4	5	5	4.66667	4	3	4	3.66667	4	4	4	4	4	4	4	1	2	4	4	3	5	4	4	3	3	3	2	4	4	4	2	2	3	3	4
Male	18-28	Undergraduate and above	3	3	3	3	3	2	2	2.33333	1	3	2	2	4	3	3	3.33333	3	3	4	3.33333	5	5	5	4	4	4	4	5	5	4	4	5	5	5	2	2	3	2	2	4	3	2	4	2	4	4	4
Female	29-39	Undergraduate and above	3	3	3	3	5	5	5	5	4	4	5	4.33333	4	4	5	4.33333	2	2	2	2	4	2	3	2	3	3	2.66667	1	1	1	2	2	3	2	5	5	5	3	2	1	3	2	1	1	1	2	4
Female	18-28	Undergraduate and above	4	5	2	3.66667	3	3	3	3	4	5	5	4.66667	3	3	3	3	5	3	4	4	3	3	3	3	3	2	2.66667	1	1	2	1	1	2	1	3	3	3	3	3	2	3	3	2	2	5	3	4
Female	18-28	Under senior high school	5	5	3	4.33333	5	5	4	4.66667	2	4	3	3	4	3	5	4	5	4	5	4.66667	4	3	3.5	2	1	2	1.66667	3	2	2	3	2	4	3	4	2	3	2	3	3	3	2	4	4	3	1	4
Female	18-28	Undergraduate and above	3	3	2	2.66667	5	5	5	5	5	5	5	5	5	4	5	4.66667	4	4	3	3.66667	4	4	4	3	4	5	4	1	2	2	2	2	3	3	3	5	4	2	3	4	5	5	1	5	4	5	4
Male	18-28	Senior high school	3	2	4	3	5	5	5	5	2	2	4	2.66667	5	4	4	4.33333	4	4	5	4.33333	2	2	2	3	4	2	3	2	2	2	2	2	2	1	5	4	2	5	5	2	3	2	4	4	4	3	3
Male	29-39	Under senior high school	5	5	5	5	3	2	2	2.33333	5	4	5	4.66667	3	3	3	3	3	3	4	3.33333	4	2	3	2	1	1	1.33333	2	3	3	2	2	2	2	1	1	1	3	3	3	4	4	1	2	1	2	2
Female	29-39	Undergraduate and above	3	3	3	3	4	4	4	4	2	2	3	2.33333	4	3	5	4	3	4	4	3.66667	3	4	3.5	3	3	2	2.66667	4	5	5	5	4	3	2	2	1	2	2	1	5	4	3	4	4	5	3	3
Female	40-50	Senior high school	2	3	3	2.66667	4	3	4	3.66667	4	2	5	3.66667	4	4	4	4	4	4	4	4	4	4	4	3	4	3	3.33333	4	2	4	1	2	2	3	4	3	3	2	2	4	4	3	4	3	4	4	4
Male	29-39	Under senior high school	3	4	4	3.66667	5	5	5	5	5	5	5	5	4	4	4	4	5	3	4	4	3	2	2.5	3	4	3	3.33333	3	4	5	2	2	1	2	2	3	3	3	3	4	3	5	2	4	1	3	2
Male	18-28	Senior high school	3	4	3	3.33333	4	5	4	4.33333	4	4	5	4.33333	4	5	5	4.66667	5	5	5	5	4	5	4.5	3	4	5	4	3	4	4	3	3	4	5	3	3	1	3	3	3	2	2	1	4	2	3	5
Female	29-39	Senior high school	5	5	4	4.66667	5	5	5	5	5	4	4	4.33333	5	3	4	4	5	5	4	4.66667	4	3	3.5	4	3	3	3.33333	4	4	5	1	1	2	1	2	5	3	3	3	2	2	2	2	1	3	3	4
Male	29-39	Senior high school	4	3	4	3.66667	5	4	5	4.66667	4	4	4	4	5	5	5	5	3	4	5	4	4	5	4.5	2	4	4	3.33333	3	2	3	2	4	4	4	3	3	1	1	2	4	3	4	4	3	4	4	4
Male	18-28	Senior high school	4	3	4	3.66667	4	4	4	4	5	4	5	4.66667	5	5	5	5	5	4	4	4.33333	5	5	5	2	3	2	2.33333	3	2	2	3	3	3	4	3	3	4	3	3	1	2	2	1	1	1	5	4
Female	18-28	Undergraduate and above	3	2	2	2.33333	4	4	5	4.33333	4	3	3	3.33333	5	5	5	5	4	4	5	4.33333	3	3	3	3	3	3	3	1	2	2	5	5	3	5	2	2	2	3	3	3	1	3	4	5	2	3	1
Male	29-39	Senior high school	5	3	5	4.33333	3	4	3	3.33333	3	3	5	3.66667	5	4	5	4.66667	5	3	4	4	4	3	3.5	3	4	3	3.33333	2	4	2	3	4	4	3	4	3	1	4	4	2	3	2	2	2	2	1	1
Male	29-39	Senior high school	2	4	3	3	3	4	3	3.33333	3	4	5	4	4	4	3	3.66667	5	4	5	4.66667	4	4	4	3	3	5	3.66667	3	1	3	3	3	4	3	3	2	2	2	2	4	5	4	5	5	5	1	2
Female	18-28	Senior high school	4	3	4	3.66667	2	2	3	2.33333	3	3	4	3.33333	4	3	5	4	4	3	4	3.66667	3	2	2.5	3	5	5	4.33333	4	3	2	1	2	1	3	5	5	4	3	4	1	3	1	1	3	2	5	3
Female	29-39	Undergraduate and above	4	4	4	4	3	3	3	3	4	3	4	3.66667	4	4	5	4.33333	5	4	5	4.66667	3	2	2.5	2	2	2	2	1	1	1	2	3	3	3	1	2	2	1	1	3	3	3	5	4	5	2	1
Male	18-28	Undergraduate and above	4	4	4	4	4	5	4	4.33333	4	4	5	4.33333	3	3	4	3.33333	5	4	5	4.66667	5	4	4.5	5	5	5	5	3	3	1	3	5	4	4	5	2	2	1	3	4	4	3	5	4	3	3	2
Male	18-28	Undergraduate and above	4	3	2	3	5	5	4	4.66667	4	3	3	3.33333	5	4	5	4.66667	4	3	4	3.66667	5	4	4.5	4	4	3	3.66667	2	2	3	4	3	3	3	1	2	1	3	3	4	5	5	3	5	1	2	3
Male	29-39	Senior high school	5	4	4	4.33333	4	5	5	4.66667	4	4	3	3.66667	5	5	5	5	2	3	4	3	3	4	3.5	5	3	4	4	3	3	3	3	2	4	1	4	2	2	4	5	2	3	1	2	1	1	4	3
Female	29-39	Undergraduate and above	4	4	3	3.66667	5	5	5	5	5	2	4	3.66667	3	3	2	2.66667	4	5	4	4.33333	4	4	4	3	5	4	4	3	3	2	3	2	4	4	5	3	4	2	2	4	5	5	4	5	5	5	5
Male	40-50	Senior high school	3	3	2	2.66667	4	3	4	3.66667	2	3	3	2.66667	4	4	5	4.33333	1	1	1	1	4	3	3.5	4	4	4	4	2	1	1	2	4	2	2	2	3	4	5	4	2	1	1	2	1	3	1	1
Female	18-28	Senior high school	4	3	4	3.66667	3	1	4	2.66667	4	3	5	4	5	5	5	5	4	5	5	4.66667	4	4	4	4	5	5	4.66667	4	4	4	1	1	2	2	4	4	4	3	4	4	4	4	1	2	3	5	4
Male	29-39	Senior high school	4	4	5	4.33333	3	3	4	3.33333	1	3	2	2	4	4	5	4.33333	4	4	5	4.33333	5	5	5	5	3	5	4.33333	2	3	2	3	3	5	5	3	4	3	2	3	2	2	3	1	1	1	3	3
Male	18-28	Senior high school	5	5	4	4.66667	3	4	3	3.33333	4	4	3	3.66667	4	5	4	4.33333	5	4	5	4.66667	3	3	3	4	5	4	4.33333	4	4	3	3	2	2	2	4	5	3	1	1	4	3	4	3	1	3	5	4
Male	29-39	Undergraduate and above	2	2	3	2.33333	3	4	4	3.66667	5	4	5	4.66667	4	5	5	4.66667	4	4	5	4.33333	4	5	4.5	4	5	4	4.33333	4	3	3	4	2	3	2	1	2	2	2	2	3	5	4	1	3	2	2	2
Female	18-28	Undergraduate and above	4	4	4	4	5	5	5	5	4	4	5	4.33333	3	4	4	3.66667	5	4	4	4.33333	5	4	4.5	3	3	5	3.66667	2	2	3	4	2	2	2	5	4	3	3	2	5	4	4	5	3	4	2	4
Male	29-39	Undergraduate and above	3	3	2	2.66667	3	3	3	3	3	4	4	3.66667	5	5	5	5	4	3	3	3.33333	4	3	3.5	4	3	3	3.33333	2	1	2	2	1	2	1	1	4	1	3	4	2	1	2	3	1	1	2	1
Female	29-39	Undergraduate and above	3	2	2	2.33333	3	3	4	3.33333	3	5	5	4.33333	4	4	5	4.33333	4	4	5	4.33333	4	5	4.5	3	3	4	3.33333	3	4	4	3	4	2	3	3	3	2	2	4	3	2	4	1	1	1	1	2
Male	18-28	Undergraduate and above	5	4	5	4.66667	4	3	3	3.33333	4	4	4	4	5	4	5	4.66667	4	2	3	3	5	3	4	5	5	4	4.66667	2	1	1	1	2	1	1	3	3	3	4	5	3	4	3	3	3	3	4	4
Female	29-39	Undergraduate and above	4	4	3	3.66667	4	4	5	4.33333	5	4	5	4.66667	2	2	3	2.33333	3	2	4	3	4	5	4.5	2	4	3	3	3	4	3	3	4	4	4	1	2	3	3	2	2	4	3	3	1	2	2	2
Female	40-50	Senior high school	5	4	4	4.33333	5	4	4	4.33333	2	1	3	2	4	3	5	4	4	3	4	3.66667	5	4	4.5	3	3	2	2.66667	3	3	4	2	2	2	2	5	4	3	3	4	3	4	3	4	3	4	5	5
Male	29-39	Under senior high school	5	5	5	5	5	5	5	5	3	3	1	2.33333	5	5	4	4.66667	5	4	5	4.66667	5	4	4.5	3	4	2	3	2	1	2	1	1	1	2	5	4	4	1	3	3	2	3	2	3	3	3	4
Female	29-39	Senior high school	3	3	4	3.33333	4	4	4	4	5	4	5	4.66667	5	5	4	4.66667	4	4	5	4.33333	4	4	4	2	4	2	2.66667	2	2	3	2	4	2	2	2	4	2	4	5	1	1	3	1	3	3	4	1
Male	29-39	Undergraduate and above	3	5	4	4	5	4	4	4.33333	2	3	3	2.66667	4	5	5	4.66667	5	5	4	4.66667	4	4	4	3	4	5	4	1	1	2	1	2	2	2	4	4	3	3	4	3	4	3	4	4	4	4	5
Male	51-61	Senior high school	3	4	4	3.66667	5	5	5	5	4	4	3	3.66667	4	3	5	4	4	4	5	4.33333	4	5	4.5	4	5	4	4.33333	3	3	2	4	4	3	5	5	5	5	3	3	4	4	5	5	5	5	5	5
Female	29-39	Undergraduate and above	5	3	3	3.66667	3	2	2	2.33333	4	3	3	3.33333	4	2	3	3	3	3	3	3	3	3	3	2	4	3	3	3	4	3	4	4	3	4	4	5	5	4	4	2	2	3	5	2	3	3	4
Male	18-28	Undergraduate and above	4	4	4	4	5	5	5	5	3	3	4	3.33333	5	4	5	4.66667	5	4	4	4.33333	5	5	5	5	4	5	4.66667	4	4	3	2	3	2	1	2	3	1	2	3	1	1	1	2	1	1	1	1
Female	18-28	Senior high school	4	3	4	3.66667	4	3	3	3.33333	5	4	4	4.33333	4	4	4	4	2	2	3	2.33333	3	3	3	4	4	3	3.66667	5	4	3	2	3	3	3	3	3	3	4	3	2	1	2	2	1	2	2	2
Female	29-39	Undergraduate and above	5	5	5	5	3	2	2	2.33333	3	2	4	3	4	4	5	4.33333	5	4	5	4.66667	5	5	5	4	4	3	3.66667	3	2	3	3	2	2	3	3	3	4	2	2	3	4	4	5	3	4	3	4
Female	29-39	Undergraduate and above	5	5	4	4.66667	2	3	3	2.66667	4	4	4	4	4	4	4	4	5	3	5	4.33333	4	3	3.5	3	5	3	3.66667	3	2	2	1	3	3	2	3	3	3	4	3	3	4	3	1	3	3	3	2
Male	29-39	Under senior high school	2	3	3	2.66667	3	4	3	3.33333	4	3	4	3.66667	3	2	2	2.33333	5	3	3	3.66667	5	4	4.5	3	5	3	3.66667	2	1	1	2	2	1	3	2	2	3	4	3	3	2	2	1	2	2	2	2
Male	29-39	Undergraduate and above	4	3	3	3.33333	1	4	3	2.66667	5	4	5	4.66667	3	2	2	2.33333	5	4	5	4.66667	5	4	4.5	2	3	2	2.33333	3	4	4	3	4	3	4	4	3	3	3	4	4	3	4	1	1	4	3	4
Female	29-39	Undergraduate and above	5	4	5	4.66667	3	2	2	2.33333	4	3	5	4	4	4	3	3.66667	5	4	4	4.33333	4	4	4	3	5	3	3.66667	4	5	2	2	2	2	4	5	3	3	4	4	3	2	2	2	3	4	1	1
Female	40-50	Senior high school	4	4	4	4	5	5	5	5	3	3	3	3	3	4	4	3.66667	5	5	5	5	4	3	3.5	4	4	3	3.66667	1	2	2	1	1	1	1	3	3	2	2	4	5	5	5	4	5	3	5	5
Female	40-50	Undergraduate and above	3	3	3	3	3	4	4	3.66667	4	4	4	4	2	3	3	2.66667	5	4	5	4.66667	5	5	5	3	4	3	3.33333	4	3	3	2	4	2	1	3	2	3	5	4	3	4	2	5	2	1	1	1
Female	18-28	Undergraduate and above	3	3	3	3	5	5	4	4.66667	4	3	3	3.33333	4	5	5	4.66667	5	5	5	5	5	4	4.5	4	4	5	4.33333	1	1	1	3	2	2	2	3	4	5	3	3	3	4	4	5	5	5	4	5
Male	29-39	Senior high school	3	4	3	3.33333	3	3	3	3	4	4	5	4.33333	5	4	5	4.66667	4	3	4	3.66667	4	3	3.5	3	3	5	3.66667	1	3	4	3	3	4	3	5	3	3	4	3	2	3	3	4	4	5	5	5
Female	40-50	Senior high school	4	3	4	3.66667	3	3	3	3	4	3	4	3.66667	3	3	3	3	3	1	3	2.33333	3	3	3	3	3	3	3	4	3	2	4	4	5	4	2	2	2	3	3	3	5	4	2	3	4	5	5
Male	29-39	Senior high school	4	5	3	4	5	5	4	4.66667	2	3	4	3	3	3	3	3	4	5	5	4.66667	3	2	2.5	5	5	5	5	3	2	5	3	2	3	1	2	2	1	4	3	3	4	2	1	3	1	5	2
Female	29-39	Undergraduate and above	4	5	4	4.33333	5	4	5	4.66667	1	4	2	2.33333	5	5	5	5	4	4	5	4.33333	3	2	2.5	5	5	4	4.66667	2	3	3	4	4	3	4	3	2	2	4	3	5	4	3	3	4	5	5	4
Female	29-39	Senior high school	5	4	5	4.66667	3	4	4	3.66667	5	4	4	4.33333	4	2	3	3	4	4	4	4	4	3	3.5	4	5	5	4.66667	3	3	2	3	1	2	1	3	3	2	4	5	2	2	4	3	1	2	2	4
Female	18-28	Undergraduate and above	5	5	5	5	4	5	4	4.33333	3	3	3	3	3	4	5	4	4	3	5	4	4	5	4.5	4	5	4	4.33333	2	1	2	1	3	1	1	2	3	2	2	4	3	2	1	1	3	2	5	2
Male	40-50	Senior high school	5	5	5	5	5	5	4	4.66667	3	3	3	3	5	3	4	4	4	5	5	4.66667	4	3	3.5	2	3	3	2.66667	4	4	4	3	1	2	1	3	3	2	4	4	1	2	2	2	1	1	1	1
Male	29-39	Senior high school	3	3	2	2.66667	4	4	3	3.66667	4	5	3	4	5	4	5	4.66667	5	5	5	5	5	5	5	5	5	3	4.33333	1	3	2	1	1	1	2	5	4	4	5	4	5	5	4	4	2	2	5	5
Female	18-28	Senior high school	3	2	2	2.33333	4	4	4	4	5	5	5	5	4	3	2	3	4	3	4	3.66667	4	4	4	4	2	3	3	5	4	5	3	5	4	4	4	5	3	4	4	2	2	2	2	1	3	5	4
Female	29-39	Undergraduate and above	4	4	5	4.33333	5	5	5	5	3	3	4	3.33333	3	4	3	3.33333	5	5	5	5	3	3	3	2	3	4	3	4	4	3	4	4	3	4	2	1	1	4	3	2	3	2	3	2	1	2	2
Female	51-61	Undergraduate and above	3	4	3	3.33333	5	4	5	4.66667	5	5	5	5	4	3	3	3.33333	5	4	5	4.66667	4	5	4.5	3	3	4	3.33333	1	1	1	3	3	3	2	3	3	3	3	4	3	1	1	1	1	1	3	3
Male	18-28	Under senior high school	4	4	3	3.66667	5	4	5	4.66667	3	3	5	3.66667	3	4	5	4	5	4	5	4.66667	2	3	2.5	3	3	4	3.33333	1	1	2	2	2	2	4	3	3	2	4	5	2	3	3	4	3	4	4	3
Female	29-39	Undergraduate and above	4	4	4	4	3	4	3	3.33333	3	3	4	3.33333	5	5	5	5	5	5	5	5	3	2	2.5	4	3	4	3.66667	4	5	4	3	2	4	4	4	3	3	3	3	4	3	4	2	3	4	4	3
Female	29-39	Undergraduate and above	4	5	4	4.33333	5	5	4	4.66667	3	4	5	4	5	5	5	5	4	3	4	3.66667	3	3	3	1	3	2	2	4	3	4	4	4	4	4	5	3	2	3	3	2	2	2	1	1	1	2	3
Male	18-28	Undergraduate and above	3	3	3	3	4	4	4	4	5	5	5	5	5	5	5	5	5	5	5	5	4	3	3.5	3	2	3	2.66667	4	4	3	2	1	1	3	2	2	2	3	3	2	2	3	1	3	2	3	4
Male	29-39	Senior high school	3	4	5	4	4	4	4	4	4	3	4	3.66667	4	3	4	3.66667	3	4	5	4	5	3	4	5	4	3	4	3	2	1	4	3	4	4	4	2	4	2	1	3	4	2	3	2	4	4	4
Female	29-39	Senior high school	3	3	3	3	5	5	5	5	5	4	4	4.33333	5	4	5	4.66667	5	5	5	5	4	4	4	3	5	3	3.66667	1	2	2	3	2	3	4	5	5	5	4	4	3	2	3	2	2	3	4	5
Female	18-28	Senior high school	3	4	4	3.66667	3	2	2	2.33333	5	3	3	3.66667	4	3	4	3.66667	4	3	4	3.66667	5	5	5	4	3	3	3.33333	2	4	3	4	4	3	3	3	3	3	2	3	3	4	4	5	4	5	3	4
Male	29-39	Senior high school	2	4	4	3.33333	2	4	3	3	2	3	4	3	3	2	3	2.66667	4	4	5	4.33333	5	3	4	4	4	5	4.33333	3	4	4	3	4	3	3	2	2	3	5	3	3	3	4	1	3	2	3	4
Female	18-28	Senior high school	3	3	3	3	3	3	3	3	4	3	3	3.33333	5	5	5	5	5	5	5	5	5	4	4.5	4	5	4	4.33333	5	3	4	4	4	4	4	3	3	4	4	3	5	5	4	3	4	5	5	5
Female	51-61	Senior high school	4	4	5	4.33333	3	4	4	3.66667	4	4	5	4.33333	5	4	5	4.66667	3	4	3	3.33333	5	5	5	4	4	4	4	2	3	2	3	2	3	2	5	5	4	2	2	4	3	4	1	2	1	5	5
Female	29-39	Undergraduate and above	4	3	2	3	3	4	4	3.66667	3	3	4	3.33333	4	4	3	3.66667	4	5	5	4.66667	3	3	3	3	5	5	4.33333	1	4	4	3	3	3	3	3	4	4	3	3	2	2	2	2	2	2	2	3
Female	29-39	Undergraduate and above	3	3	4	3.33333	4	3	3	3.33333	5	5	5	5	5	5	5	5	5	4	4	4.33333	4	3	3.5	2	2	2	2	2	2	1	3	2	4	3	1	2	1	3	4	1	1	1	2	1	2	1	1
Female	18-28	Senior high school	3	4	3	3.33333	4	5	4	4.33333	4	3	3	3.33333	4	5	4	4.33333	5	5	5	5	5	5	5	4	2	3	3	1	1	1	1	2	2	1	4	3	4	3	4	2	2	3	3	1	1	5	5
Female	29-39	Undergraduate and above	5	5	5	5	5	5	5	5	5	4	5	4.66667	4	4	5	4.33333	5	4	5	4.66667	5	5	5	3	2	3	2.66667	3	2	3	2	1	3	3	2	2	3	3	2	2	2	1	1	1	1	2	1
Male	18-28	Under senior high school	3	4	4	3.66667	3	4	4	3.66667	1	2	3	2	2	3	4	3	4	4	5	4.33333	4	4	4	4	4	5	4.33333	3	1	1	1	4	2	2	5	4	4	5	3	1	4	3	1	3	1	4	4
Male	29-39	Under senior high school	5	5	5	5	4	4	3	3.66667	2	2	2	2	2	2	3	2.33333	5	4	5	4.66667	3	2	2.5	3	4	5	4	5	4	4	1	2	2	3	3	3	4	4	3	2	1	1	2	1	1	5	4
Male	40-50	Undergraduate and above	5	5	5	5	5	4	5	4.66667	3	3	5	3.66667	4	4	5	4.33333	5	3	5	4.33333	4	4	4	3	3	3	3	3	4	5	2	4	3	3	3	2	3	4	5	5	4	3	2	1	1	5	5
Female	29-39	Undergraduate and above	4	5	5	4.66667	5	5	5	5	2	2	2	2	4	5	5	4.66667	4	3	4	3.66667	4	3	3.5	3	2	3	2.66667	5	5	4	1	1	1	2	3	4	4	4	4	3	2	2	1	2	1	2	1
Male	29-39	Senior high school	5	5	5	5	5	5	5	5	4	4	3	3.66667	3	3	3	3	4	5	4	4.33333	4	3	3.5	4	4	5	4.33333	5	5	4	4	3	3	3	2	2	2	4	4	1	3	2	3	3	1	2	2
Male	40-50	Senior high school	4	5	4	4.33333	4	3	3	3.33333	2	3	3	2.66667	4	5	5	4.66667	1	1	2	1.33333	5	4	4.5	4	5	4	4.33333	4	4	2	3	3	4	4	2	1	2	1	1	3	4	4	4	3	5	2	2
Male	18-28	Senior high school	4	4	4	4	4	4	4	4	2	3	2	2.33333	4	4	4	4	3	2	4	3	4	4	4	4	5	5	4.66667	4	3	4	3	3	2	2	3	2	4	2	4	3	2	3	2	4	2	4	2
Female	29-39	Under senior high school	5	5	5	5	2	3	3	2.66667	3	3	4	3.33333	4	3	5	4	4	5	5	4.66667	5	5	5	4	5	5	4.66667	5	4	4	4	3	3	3	3	4	3	5	5	3	3	3	4	4	4	4	3
Male	18-28	Undergraduate and above	2	3	3	2.66667	3	3	2	2.66667	5	4	5	4.66667	5	5	5	5	5	5	5	5	4	3	3.5	4	4	4	4	5	3	3	3	4	3	4	2	2	4	1	1	4	2	2	3	2	1	3	5
Female	29-39	Senior high school	5	5	5	5	3	3	3	3	1	4	2	2.33333	5	3	3	3.66667	3	3	4	3.33333	5	5	5	3	4	5	4	2	4	3	1	2	1	2	1	1	2	3	2	2	1	3	1	1	1	1	1
Male	18-28	Undergraduate and above	4	5	4	4.33333	5	5	5	5	3	1	2	2	3	2	4	3	3	3	4	3.33333	3	3	3	3	4	5	4	4	1	2	3	2	2	2	3	3	4	4	4	3	3	3	1	5	3	5	3
Female	29-39	Undergraduate and above	4	4	4	4	3	3	3	3	5	5	5	5	5	5	5	5	3	4	4	3.66667	4	3	3.5	4	4	2	3.33333	1	2	1	3	2	2	2	2	3	2	4	3	3	5	3	3	2	3	3	4
Female	29-39	Senior high school	3	4	4	3.66667	3	4	4	3.66667	3	5	5	4.33333	4	3	4	3.66667	4	4	5	4.33333	4	2	3	5	5	5	5	2	3	2	4	4	2	4	4	4	3	4	4	2	2	2	1	2	2	4	2
Male	18-28	Senior high school	3	3	2	2.66667	4	4	4	4	4	5	5	4.66667	4	4	3	3.66667	5	4	5	4.66667	3	3	3	4	5	5	4.66667	4	4	3	1	1	2	3	3	4	4	4	5	5	2	3	1	1	1	2	4
Male	18-28	Senior high school	5	3	4	4	2	3	2	2.33333	3	4	5	4	2	2	3	2.33333	4	5	5	4.66667	4	3	3.5	3	4	4	3.66667	4	2	3	3	3	2	3	3	3	2	4	3	1	1	3	2	2	3	1	1
Male	29-39	Senior high school	4	5	4	4.33333	3	3	3	3	4	4	5	4.33333	3	4	5	4	5	4	5	4.66667	5	5	5	5	5	3	4.33333	1	2	3	1	3	3	3	2	3	3	4	5	2	2	3	1	2	1	3	2
Male	29-39	Senior high school	3	5	3	3.66667	4	3	4	3.66667	5	4	5	4.66667	5	5	5	5	5	4	5	4.66667	3	3	3	3	4	4	3.66667	2	3	4	4	2	1	3	4	4	3	2	3	3	2	4	4	5	3	3	3
Female	29-39	Senior high school	1	3	2	2	2	2	2	2	4	3	3	3.33333	4	5	5	4.66667	5	4	4	4.33333	4	5	4.5	4	4	4	4	3	2	3	3	3	2	2	4	3	4	4	3	4	4	4	2	1	3	5	5
Male	18-28	Undergraduate and above	3	4	3	3.33333	3	4	3	3.33333	5	3	3	3.66667	4	5	5	4.66667	5	3	5	4.33333	4	4	4	3	5	4	4	2	3	2	2	4	3	2	3	1	1	4	5	3	3	1	1	3	2	1	2
Female	51-61	Undergraduate and above	3	2	3	2.66667	5	5	5	5	3	2	2	2.33333	4	2	3	3	4	3	5	4	5	4	4.5	3	4	4	3.66667	3	4	4	3	1	4	2	3	3	4	4	5	3	4	4	5	5	5	3	3
Male	29-39	Senior high school	5	4	5	4.66667	5	5	5	5	2	3	5	3.33333	5	5	5	5	2	3	5	3.33333	3	4	3.5	4	3	3	3.33333	3	4	1	4	3	3	2	2	2	4	2	3	2	2	4	4	1	2	3	3
Male	18-28	Senior high school	3	2	2	2.33333	4	3	3	3.33333	3	4	4	3.66667	4	3	4	3.66667	5	5	5	5	5	5	5	3	2	1	2	4	3	4	4	5	5	4	2	3	2	2	1	1	2	1	2	1	2	1	1
Female	40-50	Undergraduate and above	4	4	4	4	4	4	3	3.66667	1	2	2	1.66667	3	3	3	3	5	4	4	4.33333	3	3	3	3	4	4	3.66667	3	4	2	1	1	1	1	2	3	4	4	4	2	4	3	1	1	2	4	3
Female	18-28	Under senior high school	4	3	5	4	4	4	4	4	4	4	5	4.33333	4	5	5	4.66667	4	4	5	4.33333	4	4	4	4	5	4	4.33333	3	4	4	4	2	3	3	3	2	3	3	4	3	3	3	3	2	2	2	2
Female	29-39	Senior high school	4	4	4	4	2	2	3	2.33333	2	2	2	2	2	1	3	2	5	5	5	5	5	3	4	5	4	4	4.33333	5	4	5	1	2	1	4	3	3	3	2	3	3	4	4	1	4	2	2	4
Male	18-28	Senior high school	4	4	4	4	3	3	3	3	4	3	4	3.66667	3	3	3	3	5	5	5	5	5	3	4	4	5	3	4	1	1	3	1	2	3	1	3	3	3	1	2	2	2	2	2	3	1	2	3
Male	18-28	Senior high school	5	5	5	5	5	4	4	4.33333	4	3	4	3.66667	3	2	2	2.33333	4	3	3	3.33333	4	4	4	4	5	5	4.66667	1	1	1	2	1	1	1	1	3	2	4	2	4	3	3	4	2	3	2	2
Female	18-28	Undergraduate and above	5	4	5	4.66667	5	5	5	5	3	2	3	2.66667	4	3	4	3.66667	3	4	4	3.66667	5	5	5	3	4	3	3.33333	2	4	2	3	4	3	4	3	3	3	4	3	2	4	3	4	4	2	1	1
Female	18-28	Undergraduate and above	3	5	4	4	5	5	5	5	1	2	2	1.66667	4	4	5	4.33333	4	3	4	3.66667	3	2	2.5	3	4	4	3.66667	3	5	4	4	3	4	4	2	4	2	5	3	4	3	4	5	2	5	2	3
Female	18-28	Senior high school	2	3	2	2.33333	4	4	4	4	2	3	4	3	3	4	5	4	5	4	5	4.66667	5	5	5	3	4	4	3.66667	2	3	3	1	4	4	2	3	3	4	3	3	2	3	2	3	5	4	1	1
Female	29-39	Undergraduate and above	5	4	4	4.33333	5	5	5	5	4	4	4	4	4	3	5	4	2	1	3	2	5	3	4	5	5	3	4.33333	2	3	3	4	2	3	2	5	5	4	3	4	4	3	5	5	4	5	5	5
Male	18-28	Undergraduate and above	2	2	1	1.66667	5	5	5	5	3	4	5	4	4	4	4	4	4	4	5	4.33333	4	5	4.5	3	3	4	3.33333	1	1	1	4	3	4	3	1	2	2	4	4	2	2	2	1	3	5	3	1
Female	18-28	Senior high school	2	3	3	2.66667	5	5	5	5	5	4	4	4.33333	4	3	5	4	5	3	5	4.33333	4	3	3.5	3	4	2	3	2	4	4	3	2	3	2	1	1	2	4	4	2	2	3	3	2	2	1	1
Female	29-39	Senior high school	4	3	4	3.66667	4	5	5	4.66667	4	3	4	3.66667	3	3	4	3.33333	5	4	5	4.66667	5	5	5	3	4	5	4	4	4	2	4	4	5	3	2	4	2	1	1	2	4	5	3	5	5	5	3
Female	18-28	Senior high school	4	3	4	3.66667	5	5	4	4.66667	4	4	4	4	4	3	4	3.66667	4	3	4	3.66667	5	5	5	3	3	2	2.66667	3	3	3	5	4	4	4	2	2	3	4	2	3	3	3	4	3	2	4	1
Male	29-39	Undergraduate and above	5	4	4	4.33333	5	5	5	5	5	5	4	4.66667	5	5	5	5	3	3	3	3	5	5	5	4	3	3	3.33333	4	3	2	3	2	2	2	2	2	2	4	4	3	3	2	3	5	4	1	1
Female	29-39	Undergraduate and above	4	2	3	3	5	5	5	5	2	3	4	3	5	5	5	5	5	4	5	4.66667	4	3	3.5	3	2	4	3	4	4	5	4	4	5	4	3	4	4	3	2	3	4	4	4	2	3	3	3
Female	29-39	Under senior high school	3	3	3	3	3	5	4	4	2	3	3	2.66667	4	4	5	4.33333	5	5	5	5	3	3	3	4	4	3	3.66667	4	3	4	4	4	4	4	5	3	4	1	2	4	3	3	4	4	1	2	2
Male	18-28	Undergraduate and above	5	5	5	5	4	4	5	4.33333	2	4	4	3.33333	4	3	3	3.33333	3	1	4	2.66667	4	5	4.5	4	5	5	4.66667	3	2	3	3	4	2	2	4	3	3	4	4	3	3	3	3	4	2	1	4
Male	29-39	Under senior high school	4	5	5	4.66667	5	5	5	5	3	4	5	4	4	3	5	4	4	3	5	4	3	4	3.5	2	3	3	2.66667	5	5	5	4	2	3	3	2	3	3	4	3	4	4	3	1	1	3	5	3
Male	29-39	Undergraduate and above	4	3	4	3.66667	4	4	5	4.33333	2	3	4	3	4	5	4	4.33333	5	5	5	5	4	3	3.5	4	3	4	3.66667	2	1	1	2	1	1	2	2	2	2	3	5	4	3	2	3	2	3	1	2
Female	18-28	Senior high school	4	5	5	4.66667	5	5	5	5	4	1	2	2.33333	4	3	3	3.33333	4	4	5	4.33333	5	4	4.5	4	5	4	4.33333	1	3	5	3	3	3	3	2	1	2	4	4	5	4	4	5	5	4	3	1
Female	29-39	Senior high school	5	4	5	4.66667	3	3	4	3.33333	5	3	5	4.33333	3	3	3	3	5	5	5	5	3	2	2.5	3	4	2	3	1	1	1	4	3	2	3	3	5	2	3	3	4	4	3	5	1	3	4	4
Male	29-39	Under senior high school	4	5	4	4.33333	4	3	3	3.33333	5	4	5	4.66667	5	5	5	5	3	1	3	2.33333	4	5	4.5	3	3	3	3	5	4	5	4	4	5	3	4	2	5	4	4	4	3	4	3	3	5	5	4
Male	29-39	Undergraduate and above	5	5	5	5	4	4	3	3.66667	2	3	3	2.66667	4	4	4	4	5	5	5	5	5	5	5	1	2	4	2.33333	3	2	2	2	2	3	2	3	3	3	2	2	2	2	2	1	2	1	2	2
Male	18-28	Senior high school	3	3	4	3.33333	4	3	4	3.66667	3	2	3	2.66667	4	4	5	4.33333	5	5	4	4.66667	4	4	4	5	5	5	5	3	3	2	4	3	4	4	2	2	2	2	2	2	3	2	3	4	4	3	2
Female	29-39	Undergraduate and above	4	4	4	4	2	2	3	2.33333	3	1	2	2	3	2	3	2.66667	3	2	2	2.33333	4	4	4	4	4	4	4	2	2	3	2	1	2	1	1	2	1	4	4	1	2	1	1	1	1	1	1
Female	29-39	Undergraduate and above	5	5	5	5	4	5	3	4	4	5	5	4.66667	4	5	3	4	2	2	2	2	4	4	4	3	2	2	2.33333	4	4	3	2	2	3	2	3	3	3	4	5	2	2	2	1	3	3	3	1
Female	18-28	Undergraduate and above	4	4	4	4	3	3	4	3.33333	3	4	5	4	4	4	5	4.33333	3	3	3	3	5	4	4.5	5	5	5	5	3	1	3	4	3	4	3	4	3	2	4	4	3	2	2	1	1	5	2	3
Male	29-39	Senior high school	3	3	2	2.66667	4	5	4	4.33333	2	2	3	2.33333	3	4	4	3.66667	4	4	5	4.33333	4	4	4	3	5	4	4	1	2	2	3	3	2	2	2	3	3	4	4	4	5	4	5	2	3	1	1
Male	29-39	Undergraduate and above	4	4	4	4	3	4	3	3.33333	4	3	3	3.33333	5	5	5	5	3	2	3	2.66667	4	3	3.5	2	3	3	2.66667	3	1	3	3	3	5	4	1	3	2	4	3	2	3	3	1	1	1	1	1
Female	18-28	Senior high school	5	4	3	4	5	4	3	4	4	4	5	4.33333	4	4	5	4.33333	5	5	5	5	3	3	3	3	5	3	3.66667	1	4	2	4	2	4	2	3	2	2	4	4	5	5	3	2	3	3	5	3
Male	18-28	Senior high school	4	5	5	4.66667	4	4	3	3.66667	5	3	3	3.66667	4	4	5	4.33333	5	4	4	4.33333	3	2	2.5	4	3	2	3	4	4	3	1	2	1	3	3	4	2	5	5	2	2	2	1	1	1	1	2
Male	29-39	Senior high school	3	4	4	3.66667	5	5	4	4.66667	4	2	3	3	5	5	4	4.66667	5	3	4	4	4	3	3.5	3	5	3	3.66667	3	3	2	4	3	4	4	2	2	4	1	2	5	4	3	4	3	3	1	3
Male	18-28	Undergraduate and above	4	4	4	4	4	5	4	4.33333	3	3	3	3	5	5	5	5	5	4	5	4.66667	5	4	4.5	4	4	4	4	2	1	1	4	3	5	4	2	3	2	2	3	3	2	4	5	5	4	4	1
Male	51-61	Undergraduate and above	2	4	4	3.33333	4	4	3	3.66667	4	3	3	3.33333	3	3	3	3	4	1	4	3	4	4	4	2	3	4	3	3	4	2	2	1	2	3	2	1	2	2	3	4	2	4	4	4	4	3	4
Male	18-28	Under senior high school	3	4	4	3.66667	5	5	5	5	3	3	4	3.33333	3	3	4	3.33333	5	4	5	4.66667	4	3	3.5	5	3	5	4.33333	3	1	2	4	3	4	4	2	3	2	2	3	3	4	2	1	1	1	3	5
Female	51-61	Senior high school	4	4	3	3.66667	4	3	3	3.33333	5	5	5	5	5	5	5	5	5	5	5	5	4	3	3.5	4	5	4	4.33333	3	4	3	3	3	1	1	3	2	4	3	4	4	4	4	2	5	1	4	3
Male	18-28	Undergraduate and above	4	5	4	4.33333	4	4	4	4	4	4	5	4.33333	5	5	5	5	5	5	5	5	5	4	4.5	5	5	3	4.33333	4	3	3	3	1	4	1	2	3	2	1	2	3	2	3	1	3	1	4	2
Male	29-39	Senior high school	3	4	2	3	5	5	5	5	4	3	3	3.33333	4	4	4	4	4	2	4	3.33333	5	4	4.5	4	3	2	3	3	4	4	3	3	3	3	4	4	3	2	2	1	4	2	2	3	3	3	4
Male	29-39	Undergraduate and above	5	3	4	4	3	4	3	3.33333	5	4	5	4.66667	3	3	3	3	3	2	3	2.66667	5	5	5	4	4	3	3.66667	3	3	2	3	2	2	4	4	4	4	4	5	2	1	2	1	1	1	4	3
Male	29-39	Undergraduate and above	3	2	3	2.66667	5	5	4	4.66667	2	4	3	3	3	2	4	3	5	3	4	4	5	5	5	3	4	4	3.66667	2	1	1	4	3	3	2	5	4	3	5	5	2	3	2	2	3	3	5	5
Male	51-61	Under senior high school	3	4	3	3.33333	5	5	4	4.66667	4	2	2	2.66667	4	4	4	4	3	4	3	3.33333	5	3	4	1	4	4	3	1	1	1	3	3	3	1	2	3	2	2	2	4	4	2	4	4	1	5	4
Male	29-39	Senior high school	4	4	3	3.66667	4	3	3	3.33333	5	4	5	4.66667	5	5	5	5	4	3	4	3.66667	5	5	5	3	3	2	2.66667	3	3	3	2	2	2	3	4	4	3	1	2	5	3	4	4	2	4	5	5
Female	29-39	Senior high school	5	4	3	4	1	3	2	2	3	4	3	3.33333	3	3	5	3.66667	2	3	5	3.33333	3	2	2.5	2	2	3	2.33333	4	2	2	3	4	4	2	2	3	3	2	2	2	4	3	1	2	3	3	1
Female	51-61	Undergraduate and above	3	5	4	4	5	5	5	5	2	3	4	3	4	3	4	3.66667	5	5	5	5	5	5	5	3	4	4	3.66667	3	1	2	2	4	2	3	4	4	4	3	4	3	1	2	4	4	3	4	5
Male	29-39	Under senior high school	3	3	3	3	3	2	2	2.33333	4	4	3	3.66667	4	2	4	3.33333	3	2	3	2.66667	4	5	4.5	3	4	2	3	3	3	4	2	3	2	1	1	2	2	5	4	3	3	5	2	3	3	4	2
Male	29-39	Under senior high school	5	5	5	5	4	2	3	3	2	2	3	2.33333	5	5	5	5	5	4	5	4.66667	4	3	3.5	3	4	3	3.33333	5	5	4	2	5	3	4	4	3	4	2	1	4	5	4	4	1	5	5	4
Female	51-61	Senior high school	5	5	4	4.66667	4	3	3	3.33333	5	4	3	4	5	5	5	5	4	5	5	4.66667	4	4	4	4	5	5	4.66667	1	1	1	4	3	3	4	2	4	3	3	3	4	4	3	4	5	5	5	4
Male	18-28	Undergraduate and above	4	4	3	3.66667	4	4	3	3.66667	1	1	2	1.33333	5	5	4	4.66667	2	4	5	3.66667	3	3	3	3	3	1	2.33333	2	1	2	2	2	3	2	3	2	2	4	5	4	2	5	1	4	4	2	5
Male	29-39	Undergraduate and above	5	4	5	4.66667	4	4	4	4	4	2	2	2.66667	3	2	2	2.33333	5	4	5	4.66667	4	4	4	4	4	5	4.33333	3	3	1	2	3	1	2	3	3	2	5	5	5	5	5	5	3	2	2	2
Female	18-28	Undergraduate and above	4	4	2	3.33333	3	2	4	3	4	5	3	4	5	5	5	5	5	4	4	4.33333	5	5	5	2	2	4	2.66667	1	2	1	3	2	2	2	3	3	4	3	2	4	2	4	5	5	1	2	1
Female	40-50	Under senior high school	5	5	5	5	5	5	5	5	2	4	5	3.66667	5	5	5	5	4	3	5	4	4	4	4	4	2	4	3.33333	5	5	4	3	4	3	3	3	1	2	3	2	2	4	2	3	3	1	1	1
Female	29-39	Senior high school	1	3	2	2	4	4	3	3.66667	2	4	4	3.33333	4	5	4	4.33333	3	5	4	4	3	2	2.5	3	4	3	3.33333	1	2	3	2	2	4	3	4	3	2	1	2	3	3	2	4	3	3	2	2
Male	40-50	Undergraduate and above	5	4	5	4.66667	3	2	3	2.66667	4	3	4	3.66667	5	5	5	5	2	2	3	2.33333	5	4	4.5	4	3	4	3.66667	3	4	2	2	4	4	4	2	1	4	4	3	5	2	3	4	1	4	3	1
Male	29-39	Undergraduate and above	3	3	4	3.33333	3	3	3	3	2	2	3	2.33333	4	4	5	4.33333	5	5	5	5	5	5	5	4	3	3	3.33333	3	4	2	3	4	3	4	1	3	1	5	5	3	3	2	1	2	1	2	3
Male	29-39	Under senior high school	4	4	4	4	5	5	5	5	4	5	5	4.66667	1	1	2	1.33333	4	3	4	3.66667	4	4	4	5	5	3	4.33333	2	2	3	4	3	3	4	2	2	1	4	3	1	2	1	1	2	2	1	1
Male	29-39	Undergraduate and above	4	4	4	4	4	4	4	4	3	4	3	3.33333	3	2	3	2.66667	4	3	3	3.33333	3	3	3	3	5	3	3.66667	2	1	1	2	3	4	3	3	1	2	3	4	3	3	3	5	2	5	3	1
Female	18-28	Undergraduate and above	5	5	5	5	3	2	3	2.66667	4	3	3	3.33333	4	3	3	3.33333	4	4	5	4.33333	5	4	4.5	4	5	3	4	4	5	4	3	2	3	4	1	2	3	1	3	4	5	2	4	4	3	5	3
Male	29-39	Senior high school	5	5	5	5	3	3	3	3	5	4	5	4.66667	4	4	5	4.33333	4	3	4	3.66667	3	4	3.5	4	5	5	4.66667	2	2	3	3	3	3	3	3	4	2	4	3	4	3	3	3	1	2	3	2
Female	29-39	Undergraduate and above	5	3	5	4.33333	4	3	4	3.66667	2	2	2	2	5	4	5	4.66667	5	4	5	4.66667	3	3	3	3	4	5	4	3	2	2	4	2	2	2	1	2	1	2	3	3	5	3	4	3	1	2	2
Male	18-28	Senior high school	3	3	2	2.66667	3	3	4	3.33333	4	4	4	4	3	4	5	4	2	2	3	2.33333	5	5	5	5	4	4	4.33333	4	3	3	2	3	2	2	5	4	3	2	2	1	1	1	1	3	2	4	5
Female	18-28	Undergraduate and above	4	4	4	4	4	4	5	4.33333	3	3	3	3	3	3	3	3	4	2	4	3.33333	5	4	4.5	5	3	2	3.33333	4	4	4	3	4	4	4	3	3	2	4	3	2	2	4	2	4	3	3	2
Male	18-28	Undergraduate and above	4	5	5	4.66667	2	4	3	3	4	3	3	3.33333	4	4	4	4	5	5	5	5	3	3	3	5	5	5	5	3	3	4	3	3	3	5	3	1	4	3	2	4	3	5	3	4	4	4	3
Male	40-50	Senior high school	4	4	5	4.33333	5	5	4	4.66667	3	4	5	4	5	4	4	4.33333	5	5	4	4.66667	5	4	4.5	4	5	5	4.66667	3	2	4	1	1	1	1	4	4	3	2	2	5	4	4	4	1	1	4	4
Female	29-39	Under senior high school	2	3	3	2.66667	5	5	5	5	3	3	3	3	4	3	5	4	5	4	5	4.66667	5	5	5	4	4	5	4.33333	3	2	3	5	4	4	3	5	4	5	3	2	4	4	4	5	5	3	4	5
Female	18-28	Under senior high school	4	5	4	4.33333	4	4	4	4	5	4	5	4.66667	3	4	4	3.66667	3	2	3	2.66667	4	5	4.5	4	4	5	4.33333	4	4	3	3	3	4	3	3	2	2	4	5	4	2	3	4	3	4	2	1
Female	18-28	Senior high school	4	4	4	4	2	2	2	2	3	2	4	3	3	3	3	3	5	3	5	4.33333	3	3	3	2	2	5	3	1	2	1	2	2	2	3	1	2	1	3	3	2	1	1	1	1	1	2	1
Male	29-39	Undergraduate and above	3	2	4	3	4	3	4	3.66667	4	4	3	3.66667	3	4	5	4	4	3	4	3.66667	4	4	4	2	5	3	3.33333	2	3	4	1	4	3	3	1	4	2	4	4	5	4	3	3	4	1	3	3
Female	18-28	Senior high school	3	2	1	2	5	5	3	4.33333	5	4	3	4	5	5	5	5	5	5	5	5	4	4	4	2	4	2	2.66667	3	4	5	3	2	3	3	5	4	3	2	4	4	4	4	3	3	3	5	5
Female	18-28	Undergraduate and above	3	2	4	3	5	4	4	4.33333	5	4	4	4.33333	4	5	5	4.66667	5	5	5	5	4	2	3	3	4	3	3.33333	2	4	3	4	2	3	1	4	4	3	4	5	2	1	1	2	1	1	3	3
Male	40-50	Senior high school	5	4	5	4.66667	1	3	3	2.33333	3	3	4	3.33333	5	5	5	5	4	5	4	4.33333	3	3	3	3	4	3	3.33333	3	4	3	2	3	1	2	2	3	2	4	5	2	3	4	4	4	2	2	1
Male	51-61	Senior high school	5	4	3	4	2	3	3	2.66667	1	3	3	2.33333	3	3	5	3.66667	4	4	4	4	4	2	3	2	2	2	2	2	1	2	1	2	3	2	4	2	1	4	4	2	2	1	1	1	2	3	2
Female	29-39	Undergraduate and above	5	4	4	4.33333	5	5	5	5	4	4	5	4.33333	4	5	5	4.66667	5	5	5	5	5	5	5	3	3	4	3.33333	1	2	1	4	4	3	5	4	3	4	4	3	4	3	3	4	5	4	2	3
Female	40-50	Senior high school	5	5	5	5	3	4	3	3.33333	4	2	3	3	3	5	5	4.33333	4	5	5	4.66667	4	3	3.5	5	5	4	4.66667	3	4	4	4	5	4	4	5	4	5	4	4	4	3	4	3	5	3	5	5
Male	29-39	Senior high school	4	5	5	4.66667	3	3	3	3	4	4	4	4	5	4	5	4.66667	3	4	5	4	5	5	5	3	4	3	3.33333	3	4	4	5	5	4	5	4	2	3	5	5	4	3	4	4	3	5	3	2
Male	18-28	Undergraduate and above	5	4	4	4.33333	5	5	5	5	5	4	5	4.66667	3	3	4	3.33333	5	2	4	3.66667	4	4	4	2	4	3	3	2	3	2	3	3	3	2	3	3	2	3	3	5	3	4	1	3	4	3	5
Female	18-28	Senior high school	4	3	3	3.33333	3	3	3	3	3	3	4	3.33333	4	5	4	4.33333	4	4	4	4	4	3	3.5	4	3	2	3	1	2	2	2	3	3	4	1	1	2	3	3	5	3	5	4	4	4	4	5
Female	18-28	Senior high school	2	3	2	2.33333	5	4	5	4.66667	2	3	3	2.66667	2	2	4	2.66667	5	4	5	4.66667	4	3	3.5	1	3	3	2.33333	4	3	2	2	1	2	1	5	2	2	4	3	2	4	2	1	1	1	2	3
Male	29-39	Undergraduate and above	3	3	4	3.33333	4	4	4	4	3	2	3	2.66667	5	5	5	5	5	5	5	5	5	4	4.5	2	3	3	2.66667	4	3	4	2	2	2	3	4	5	5	4	4	4	5	4	2	2	4	5	5
Male	18-28	Senior high school	5	3	3	3.66667	5	5	5	5	2	3	2	2.33333	4	5	5	4.66667	5	5	3	4.33333	5	5	5	4	3	4	3.66667	2	1	3	3	1	1	2	4	3	3	4	5	3	2	3	2	3	2	1	2
Female	29-39	Under senior high school	5	4	4	4.33333	3	4	4	3.66667	3	3	3	3	5	5	4	4.66667	5	5	5	5	2	3	2.5	3	3	1	2.33333	2	4	4	2	2	1	3	1	1	3	4	4	3	2	3	1	2	1	2	1
Male	18-28	Senior high school	4	3	4	3.66667	4	3	4	3.66667	4	4	4	4	4	3	5	4	2	2	2	2	5	5	5	2	3	3	2.66667	1	1	3	1	1	1	2	4	4	4	2	4	2	2	1	1	1	1	1	1
Male	40-50	Senior high school	2	2	3	2.33333	3	3	3	3	4	3	4	3.66667	4	4	5	4.33333	4	4	5	4.33333	3	4	3.5	3	3	4	3.33333	5	5	4	5	5	4	5	3	3	4	4	4	3	3	2	3	3	4	3	4
Female	29-39	Undergraduate and above	2	3	3	2.66667	5	5	5	5	3	2	3	2.66667	4	3	4	3.66667	5	5	5	5	4	3	3.5	2	4	2	2.66667	2	1	3	2	1	2	2	3	4	3	3	1	4	2	4	4	3	3	4	4
Male	29-39	Undergraduate and above	4	4	5	4.33333	3	2	3	2.66667	5	5	5	5	4	4	5	4.33333	4	4	4	4	4	5	4.5	4	5	5	4.66667	3	3	4	3	2	3	3	1	1	1	2	2	3	4	4	3	4	1	2	2
Male	40-50	Senior high school	4	4	4	4	4	4	4	4	3	4	5	4	3	3	3	3	5	5	5	5	5	4	4.5	4	4	4	4	3	3	2	3	2	3	2	1	1	2	4	5	2	2	3	2	1	1	4	1
Male	29-39	Under senior high school	4	4	4	4	4	2	3	3	4	5	4	4.33333	4	4	5	4.33333	5	3	4	4	4	4	4	3	4	4	3.66667	4	4	4	4	1	3	4	5	3	4	4	2	1	3	2	1	4	1	4	4
Male	18-28	Senior high school	3	3	2	2.66667	3	3	4	3.33333	4	3	4	3.66667	4	4	4	4	3	4	4	3.66667	5	4	4.5	2	2	4	2.66667	2	2	1	3	4	1	1	3	4	3	4	4	2	1	2	1	1	1	2	4
Female	29-39	Undergraduate and above	5	4	4	4.33333	5	5	5	5	5	5	5	5	3	4	4	3.66667	3	2	4	3	3	3	3	5	4	3	4	3	4	4	3	4	3	2	3	3	2	2	3	2	1	3	4	5	4	5	5
Male	40-50	Senior high school	3	4	3	3.33333	3	3	3	3	4	4	4	4	5	5	5	5	5	3	5	4.33333	3	4	3.5	2	2	4	2.66667	2	1	1	3	4	4	4	3	1	1	4	5	1	3	2	3	3	1	2	1
Female	18-28	Senior high school	5	4	5	4.66667	2	3	3	2.66667	5	4	5	4.66667	3	3	3	3	5	4	5	4.66667	4	5	4.5	5	5	5	5	4	3	3	2	2	1	1	3	1	3	4	3	3	3	4	1	3	2	4	3
Female	18-28	Undergraduate and above	3	5	3	3.66667	3	4	3	3.33333	3	3	4	3.33333	2	3	4	3	5	5	5	5	3	2	2.5	4	4	5	4.33333	4	3	2	3	3	3	3	2	2	1	3	4	4	4	5	4	2	5	2	1
Male	29-39	Undergraduate and above	4	4	4	4	3	4	3	3.33333	4	3	3	3.33333	5	4	5	4.66667	3	4	4	3.66667	4	4	4	3	4	5	4	2	2	3	2	2	5	2	1	2	3	4	2	3	5	4	5	4	3	3	3
Male	18-28	Senior high school	4	4	4	4	5	4	5	4.66667	4	4	1	3	5	4	3	4	5	4	4	4.33333	4	3	3.5	3	4	4	3.66667	2	3	3	2	2	3	2	5	4	5	2	2	2	4	4	4	4	4	4	4
Female	51-61	Senior high school	4	4	5	4.33333	5	5	4	4.66667	1	2	4	2.33333	4	2	3	3	5	5	5	5	4	3	3.5	4	4	4	4	1	1	1	2	3	3	2	3	4	3	1	2	2	2	2	3	2	3	5	5
Male	18-28	Undergraduate and above	3	2	3	2.66667	3	2	3	2.66667	4	3	4	3.66667	2	2	2	2	5	4	4	4.33333	3	2	2.5	3	3	4	3.33333	4	3	4	2	4	3	3	1	2	3	5	3	4	3	3	5	2	5	3	1
Male	18-28	Senior high school	5	5	5	5	4	3	4	3.66667	5	3	3	3.66667	3	5	4	4	3	3	4	3.33333	4	2	3	3	5	4	4	2	2	2	3	1	4	3	3	3	5	3	4	4	4	4	2	5	4	5	4
Female	18-28	Undergraduate and above	5	4	5	4.66667	5	5	5	5	4	5	4	4.33333	5	5	5	5	5	5	5	5	5	5	5	2	3	2	2.33333	5	4	5	4	5	5	4	5	5	4	2	1	4	4	4	5	5	5	5	5
Female	40-50	Senior high school	5	5	5	5	5	5	5	5	4	4	4	4	4	5	4	4.33333	4	2	3	3	4	3	3.5	5	5	5	5	3	5	5	3	3	2	3	3	2	1	3	2	2	2	3	1	4	4	1	2
Male	51-61	Under senior high school	3	3	2	2.66667	4	4	4	4	5	3	5	4.33333	3	3	4	3.33333	5	5	5	5	4	4	4	5	5	4	4.66667	3	3	2	2	1	3	3	4	4	3	4	3	2	2	4	1	1	1	4	3
Male	18-28	Senior high school	2	3	2	2.33333	4	4	4	4	4	3	3	3.33333	3	4	5	4	4	2	4	3.33333	4	5	4.5	4	4	4	4	3	2	2	2	3	2	1	3	2	2	1	1	2	3	4	1	2	2	2	2
Male	40-50	Senior high school	4	3	4	3.66667	4	4	4	4	2	3	3	2.66667	3	4	3	3.33333	5	3	5	4.33333	3	3	3	3	2	2	2.33333	3	3	3	3	3	5	3	4	2	3	2	3	4	2	3	2	1	2	1	3
Male	29-39	Senior high school	5	3	4	4	5	4	5	4.66667	4	2	3	3	4	5	5	4.66667	5	5	5	5	5	5	5	3	5	5	4.33333	2	2	3	2	2	3	2	3	1	3	3	4	4	4	4	2	1	1	1	3
Male	29-39	Undergraduate and above	5	4	5	4.66667	4	3	4	3.66667	4	3	5	4	4	5	5	4.66667	5	5	4	4.66667	5	5	5	4	5	3	4	4	4	5	4	2	1	1	2	2	2	3	4	5	3	4	5	3	3	3	2
Male	18-28	Senior high school	4	4	4	4	4	5	5	4.66667	4	3	3	3.33333	3	3	5	3.66667	5	3	4	4	4	4	4	4	3	4	3.66667	1	1	1	5	4	3	5	3	2	3	1	1	4	2	2	5	5	3	4	3
Male	29-39	Undergraduate and above	4	4	4	4	4	4	4	4	2	3	3	2.66667	3	3	3	3	4	4	4	4	4	3	3.5	5	5	4	4.66667	2	2	1	2	2	2	2	5	4	4	4	4	1	3	2	1	3	1	5	4
Female	18-28	Undergraduate and above	3	3	2	2.66667	5	5	5	5	1	2	3	2	5	3	4	4	5	4	5	4.66667	4	4	4	4	5	5	4.66667	4	4	2	3	4	2	3	3	3	2	4	3	5	5	5	5	5	4	3	4
Male	18-28	Senior high school	4	3	3	3.33333	4	3	3	3.33333	4	4	3	3.66667	3	3	4	3.33333	5	4	5	4.66667	4	4	4	3	2	4	3	3	1	2	3	2	3	3	5	5	3	2	1	2	1	3	1	4	3	4	2
Female	18-28	Senior high school	5	5	5	5	4	5	5	4.66667	3	2	4	3	4	5	4	4.33333	4	4	4	4	3	3	3	3	4	4	3.66667	3	2	4	3	1	2	1	2	4	3	4	3	3	3	2	2	1	2	1	4
Female	18-28	Under senior high school	3	3	4	3.33333	4	4	4	4	3	3	3	3	4	5	5	4.66667	4	4	5	4.33333	4	4	4	3	5	3	3.66667	3	4	4	1	2	1	1	4	3	3	3	5	2	2	3	1	1	1	2	1
Female	40-50	Senior high school	4	5	5	4.66667	5	5	5	5	4	3	3	3.33333	5	5	5	5	3	3	4	3.33333	4	5	4.5	3	3	3	3	2	2	2	2	2	1	1	4	4	4	3	3	2	3	3	1	2	2	5	5
Male	29-39	Undergraduate and above	4	4	4	4	5	5	5	5	4	5	3	4	4	3	4	3.66667	4	4	4	4	4	4	4	3	3	5	3.66667	1	1	2	2	2	2	1	2	4	3	3	3	4	3	5	1	4	1	2	2
Male	18-28	Senior high school	4	4	4	4	4	3	4	3.66667	2	3	4	3	5	5	5	5	4	4	5	4.33333	4	4	4	5	4	5	4.66667	3	4	4	3	3	5	2	3	1	1	1	1	2	1	2	3	4	2	1	1
Male	29-39	Senior high school	3	2	1	2	4	3	4	3.66667	4	3	4	3.66667	3	4	4	3.66667	5	5	5	5	5	3	4	4	5	5	4.66667	1	2	2	2	3	3	3	4	2	3	4	4	1	2	2	2	2	1	1	2
Male	29-39	Senior high school	4	3	2	3	3	4	3	3.33333	4	3	5	4	3	2	3	2.66667	5	4	5	4.66667	4	4	4	3	5	5	4.33333	2	1	2	3	2	3	2	3	4	4	1	3	4	3	4	3	3	2	4	3
Male	18-28	Undergraduate and above	4	5	5	4.66667	4	4	5	4.33333	3	2	3	2.66667	3	1	2	2	4	2	5	3.66667	5	4	4.5	5	4	4	4.33333	4	3	3	3	5	3	4	3	1	2	2	2	3	1	2	2	4	3	1	3
Female	18-28	Senior high school	5	4	4	4.33333	2	3	2	2.33333	3	4	3	3.33333	4	4	4	4	4	4	4	4	4	3	3.5	3	4	4	3.66667	3	4	5	3	3	5	3	4	4	3	4	4	3	3	4	4	1	3	4	2
Female	18-28	Senior high school	5	4	4	4.33333	3	4	4	3.66667	3	3	5	3.66667	3	3	4	3.33333	3	4	5	4	4	4	4	4	4	4	4	1	3	2	2	1	2	2	2	2	2	4	4	4	3	3	3	3	1	3	1
Male	29-39	Senior high school	4	3	4	3.66667	4	4	4	4	5	4	5	4.66667	5	3	3	3.66667	3	4	5	4	5	5	5	5	5	5	5	2	4	3	3	3	2	1	1	2	2	3	3	1	1	2	1	2	1	2	2
Female	18-28	Undergraduate and above	4	3	4	3.66667	4	4	4	4	4	3	4	3.66667	5	5	5	5	5	5	5	5	3	4	3.5	4	3	5	4	4	2	4	3	4	3	4	2	3	3	3	3	2	3	2	5	4	5	3	2
Female	40-50	Under senior high school	3	3	3	3	4	4	4	4	5	4	5	4.66667	3	3	2	2.66667	3	4	3	3.33333	5	4	4.5	3	4	5	4	5	3	2	4	3	4	4	2	1	3	1	3	5	4	5	5	5	5	5	4
Male	51-61	Senior high school	5	5	5	5	4	4	3	3.66667	3	3	3	3	2	2	4	2.66667	4	3	4	3.66667	4	5	4.5	5	5	5	5	5	5	5	5	4	5	5	3	4	5	3	3	4	5	5	5	5	5	5	5
Female	18-28	Senior high school	5	5	5	5	4	5	5	4.66667	2	4	3	3	4	3	3	3.33333	3	2	3	2.66667	5	4	4.5	1	3	2	2	2	2	2	3	4	3	2	3	3	2	2	2	2	3	3	3	1	1	4	4
Female	51-61	Senior high school	4	3	3	3.33333	3	4	3	3.33333	4	3	5	4	5	5	5	5	2	2	2	2	3	3	3	4	3	4	3.66667	3	2	3	2	1	4	2	5	4	3	4	4	5	5	5	4	4	4	5	5
Male	29-39	Undergraduate and above	3	3	3	3	5	4	4	4.33333	5	4	4	4.33333	3	2	3	2.66667	3	2	3	2.66667	5	5	5	4	5	3	4	2	2	3	1	2	4	2	3	3	3	2	2	2	3	2	4	2	3	4	4
Female	40-50	Senior high school	4	4	4	4	3	3	3	3	4	5	4	4.33333	4	3	5	4	5	4	5	4.66667	5	5	5	5	3	3	3.66667	2	2	3	2	3	4	2	5	4	4	3	3	5	4	3	2	5	5	5	3
Male	29-39	Senior high school	4	4	3	3.66667	5	5	5	5	3	3	5	3.66667	4	4	4	4	4	4	5	4.33333	5	3	4	2	5	3	3.33333	3	1	2	4	4	2	3	3	3	3	5	5	4	5	3	5	4	3	3	3
Male	18-28	Under senior high school	3	3	2	2.66667	4	4	4	4	3	4	3	3.33333	3	3	5	3.66667	5	4	4	4.33333	3	3	3	4	3	4	3.66667	4	3	4	4	3	3	5	3	3	3	1	2	4	3	3	5	3	5	2	2
Female	18-28	Senior high school	5	5	5	5	5	4	5	4.66667	2	4	3	3	4	3	4	3.66667	2	1	2	1.66667	4	2	3	5	5	5	5	1	3	2	2	3	3	3	2	3	2	4	4	3	3	5	4	4	3	2	4
Male	29-39	Senior high school	4	5	4	4.33333	5	4	4	4.33333	3	4	3	3.33333	4	3	3	3.33333	4	4	4	4	5	5	5	4	4	5	4.33333	3	2	2	3	4	4	4	4	4	3	3	1	3	3	4	3	3	2	5	3
Female	29-39	Undergraduate and above	3	3	3	3	5	3	3	3.66667	3	3	2	2.66667	3	3	3	3	5	5	5	5	3	3	3	4	5	3	4	3	3	3	5	4	4	5	3	3	2	4	3	3	2	4	4	1	3	3	4
Female	18-28	Undergraduate and above	3	4	4	3.66667	3	2	3	2.66667	5	4	4	4.33333	5	3	4	4	5	4	5	4.66667	5	4	4.5	2	4	4	3.33333	4	3	3	5	5	3	5	4	2	3	2	1	2	2	3	3	5	5	5	4
Female	29-39	Senior high school	4	4	5	4.33333	2	3	3	2.66667	1	1	1	1	4	3	3	3.33333	5	5	5	5	5	3	4	3	5	3	3.66667	3	3	2	2	2	3	1	4	3	3	4	4	3	4	4	1	3	1	2	5
Male	29-39	Undergraduate and above	5	3	2	3.33333	4	3	4	3.66667	4	4	5	4.33333	4	4	3	3.66667	5	4	5	4.66667	4	2	3	3	5	5	4.33333	4	4	2	5	5	5	4	2	1	2	3	2	3	1	2	3	4	4	1	1
Male	29-39	Senior high school	5	3	4	4	4	5	3	4	4	4	5	4.33333	5	5	5	5	5	3	3	3.66667	3	3	3	3	2	3	2.66667	5	4	4	3	2	2	2	3	3	3	1	1	4	4	4	2	4	1	4	5
Male	40-50	Senior high school	3	2	3	2.66667	3	4	3	3.33333	5	5	5	5	5	5	5	5	4	3	4	3.66667	5	5	5	4	5	5	4.66667	2	3	3	3	2	3	2	4	5	3	4	4	3	4	3	2	2	3	5	5
Male	18-28	Undergraduate and above	5	4	2	3.66667	5	5	4	4.66667	4	3	4	3.66667	4	4	3	3.66667	5	5	5	5	5	4	4.5	4	5	5	4.66667	3	3	3	3	4	3	3	4	3	3	4	2	4	3	4	1	1	3	3	5
Female	51-61	Undergraduate and above	3	4	2	3	4	5	5	4.66667	5	4	4	4.33333	5	3	5	4.33333	4	4	4	4	4	4	4	2	3	2	2.33333	3	2	2	2	4	3	2	4	4	4	3	3	5	4	5	4	3	5	4	4
Female	18-28	Senior high school	4	4	4	4	5	4	5	4.66667	3	3	3	3	5	4	5	4.66667	3	5	5	4.33333	4	4	4	1	2	2	1.66667	3	5	4	3	2	2	3	4	4	4	5	5	1	1	2	3	1	1	1	2
Male	18-28	Undergraduate and above	4	3	4	3.66667	5	5	4	4.66667	4	4	5	4.33333	5	5	5	5	5	3	4	4	4	5	4.5	2	2	2	2	2	3	3	4	5	3	5	1	3	1	3	5	3	2	2	1	3	5	2	2
Male	29-39	Undergraduate and above	4	4	3	3.66667	5	5	5	5	5	4	5	4.66667	3	3	3	3	2	2	4	2.66667	4	4	4	5	5	5	5	2	1	2	3	3	2	4	2	4	4	4	4	3	3	3	5	2	4	2	3
Male	18-28	Senior high school	3	3	3	3	4	4	5	4.33333	1	1	2	1.33333	4	4	5	4.33333	4	3	3	3.33333	4	2	3	3	4	4	3.66667	3	2	3	3	4	5	5	4	4	4	1	1	3	3	2	2	2	2	4	5
Male	18-28	Under senior high school	5	4	3	4	4	4	3	3.66667	4	4	5	4.33333	5	5	4	4.66667	5	4	5	4.66667	5	3	4	4	5	3	4	3	2	2	3	3	3	3	1	2	4	2	3	4	5	5	2	4	4	4	4
Female	29-39	Senior high school	5	5	4	4.66667	5	4	4	4.33333	5	5	5	5	3	3	4	3.33333	3	3	3	3	4	4	4	2	4	3	3	3	2	4	4	3	3	3	4	3	3	2	2	5	5	5	5	5	5	5	5
Male	29-39	Under senior high school	5	4	5	4.66667	3	4	3	3.33333	2	3	4	3	5	5	5	5	4	4	4	4	5	3	4	4	2	2	2.66667	1	1	1	2	4	3	3	3	3	4	1	1	2	3	3	1	5	5	5	5
Female	29-39	Senior high school	5	4	5	4.66667	4	4	3	3.66667	4	3	3	3.33333	4	4	4	4	4	4	5	4.33333	5	5	5	4	4	3	3.66667	4	3	1	3	5	3	3	3	3	4	3	3	2	4	5	4	5	3	3	3
Male	40-50	Undergraduate and above	3	4	4	3.66667	4	4	4	4	3	4	3	3.33333	4	4	5	4.33333	4	4	3	3.66667	4	4	4	2	3	2	2.33333	3	2	3	2	1	1	2	4	5	4	4	3	3	4	4	2	5	2	5	3
Male	18-28	Under senior high school	5	5	5	5	5	4	5	4.66667	2	3	3	2.66667	5	4	4	4.33333	5	4	5	4.66667	5	5	5	2	4	3	3	5	4	3	2	1	3	2	4	3	1	3	3	3	3	3	4	3	5	2	3
Female	18-28	Senior high school	3	4	3	3.33333	3	3	3	3	4	3	4	3.66667	4	4	4	4	3	4	5	4	4	4	4	4	4	5	4.33333	3	2	3	4	3	3	4	2	2	3	4	3	3	4	4	1	1	1	1	2
Male	18-28	Undergraduate and above	5	5	5	5	5	4	4	4.33333	3	4	4	3.66667	3	4	4	3.66667	4	4	3	3.66667	5	4	4.5	5	4	4	4.33333	4	5	5	4	5	3	2	3	4	5	4	3	3	4	3	4	4	3	1	3
Female	29-39	Senior high school	4	3	3	3.33333	4	4	3	3.66667	3	3	5	3.66667	4	3	5	4	5	4	5	4.66667	4	4	4	4	4	4	4	5	5	5	3	3	2	3	4	4	5	3	5	2	3	3	2	1	1	4	3
Female	18-28	Undergraduate and above	5	4	4	4.33333	3	4	3	3.33333	4	5	3	4	4	3	2	3	3	4	4	3.66667	5	5	5	5	5	5	5	3	1	2	2	3	2	2	4	3	3	4	4	1	1	2	1	3	1	4	2
Male	18-28	Senior high school	4	5	5	4.66667	3	3	3	3	2	1	4	2.33333	3	2	4	3	5	5	5	5	4	3	3.5	3	3	2	2.66667	1	1	1	2	2	1	2	4	5	3	4	4	5	3	4	1	3	1	5	5
Male	18-28	Under senior high school	5	4	3	4	4	3	3	3.33333	1	3	4	2.66667	5	5	5	5	5	5	5	5	5	3	4	4	3	5	4	2	3	3	2	1	3	4	3	5	4	4	4	4	3	3	4	5	4	4	4
Male	18-28	Senior high school	5	5	4	4.66667	4	4	5	4.33333	5	4	5	4.66667	4	4	4	4	5	5	4	4.66667	3	2	2.5	2	3	4	3	3	3	3	2	4	4	3	4	4	3	4	4	5	4	4	2	1	3	5	5
Female	29-39	Undergraduate and above	5	5	5	5	4	5	4	4.33333	3	3	4	3.33333	4	3	4	3.66667	4	5	5	4.66667	3	2	2.5	3	4	4	3.66667	2	2	2	1	1	1	2	2	3	2	1	1	3	4	4	1	4	3	1	1
Female	29-39	Undergraduate and above	5	5	5	5	5	5	5	5	3	3	5	3.66667	5	4	5	4.66667	4	3	3	3.33333	5	4	4.5	2	3	3	2.66667	4	3	2	4	5	4	3	3	4	3	4	3	3	4	3	4	3	5	5	5
Female	18-28	Undergraduate and above	4	4	5	4.33333	3	3	3	3	5	4	4	4.33333	4	4	5	4.33333	4	4	3	3.66667	3	2	2.5	5	5	5	5	2	4	2	5	2	5	3	2	2	1	2	2	2	3	4	5	4	4	2	3
Male	18-28	Senior high school	4	4	5	4.33333	4	5	4	4.33333	2	4	5	3.66667	5	4	5	4.66667	5	5	5	5	4	3	3.5	3	4	2	3	4	3	3	3	3	3	1	2	2	4	3	4	1	2	4	1	4	2	2	1
Female	51-61	Senior high school	3	3	2	2.66667	4	4	4	4	2	4	3	3	5	5	5	5	5	4	4	4.33333	4	4	4	4	5	3	4	4	4	2	3	4	2	3	2	2	3	5	4	3	4	4	2	1	1	1	2
Male	18-28	Senior high school	2	4	2	2.66667	5	5	4	4.66667	4	3	5	4	4	4	5	4.33333	2	2	2	2	4	4	4	4	5	5	4.66667	4	3	4	3	3	4	4	3	3	2	3	3	3	2	3	3	1	1	1	1
Male	29-39	Senior high school	4	3	4	3.66667	3	4	4	3.66667	3	2	3	2.66667	4	4	4	4	4	3	5	4	3	3	3	5	5	5	5	3	2	4	1	1	1	2	1	1	2	1	1	2	2	1	1	1	1	1	1
Male	29-39	Under senior high school	5	5	4	4.66667	3	4	4	3.66667	5	5	5	5	4	5	5	4.66667	5	5	4	4.66667	3	2	2.5	4	5	4	4.33333	3	2	2	4	5	4	4	2	2	2	4	4	4	3	4	5	5	5	2	2
Female	29-39	Undergraduate and above	4	4	3	3.66667	5	5	5	5	2	1	3	2	3	3	4	3.33333	4	2	4	3.33333	4	3	3.5	3	4	4	3.66667	3	4	4	3	2	3	3	4	2	3	3	2	5	5	5	5	5	4	5	5
Male	40-50	Senior high school	5	5	5	5	3	3	3	3	2	4	4	3.33333	4	3	4	3.66667	3	2	3	2.66667	4	4	4	3	4	2	3	2	2	3	4	1	3	2	3	2	2	5	5	1	2	1	1	1	1	1	1
Female	18-28	Senior high school	5	5	5	5	4	4	3	3.66667	3	4	5	4	4	2	4	3.33333	3	4	4	3.66667	4	3	3.5	2	3	2	2.33333	2	1	2	2	3	3	1	2	3	4	5	4	2	2	3	1	2	2	1	2
Female	18-28	Undergraduate and above	2	3	2	2.33333	4	3	4	3.66667	4	3	4	3.66667	4	3	5	4	4	3	4	3.66667	3	3	3	3	5	3	3.66667	5	5	4	1	1	2	1	1	1	3	1	1	4	3	3	1	3	3	4	4
Male	29-39	Undergraduate and above	3	4	4	3.66667	4	3	5	4	4	4	4	4	5	4	5	4.66667	3	3	4	3.33333	4	4	4	2	3	5	3.33333	4	3	2	3	3	2	3	2	3	1	4	4	4	3	4	2	5	4	1	1
Male	18-28	Senior high school	4	4	5	4.33333	5	5	5	5	4	4	5	4.33333	3	2	4	3	5	5	4	4.66667	4	5	4.5	4	4	4	4	3	4	4	2	1	1	1	2	3	2	3	4	3	3	5	1	2	2	2	2
Male	18-28	Senior high school	4	5	5	4.66667	5	4	4	4.33333	2	2	3	2.33333	4	5	4	4.33333	4	3	4	3.66667	3	2	2.5	3	2	3	2.66667	2	2	3	3	2	2	2	1	2	3	3	2	3	2	3	1	2	1	3	2
Female	29-39	Under senior high school	2	3	3	2.66667	5	3	4	4	2	3	2	2.33333	4	3	5	4	4	3	4	3.66667	5	5	5	4	5	5	4.66667	1	2	1	2	3	1	2	4	4	3	1	4	2	1	2	2	1	3	2	1
Male	51-61	Senior high school	5	5	5	5	2	2	3	2.33333	2	4	4	3.33333	4	3	5	4	4	5	4	4.33333	4	5	4.5	2	2	2	2	3	3	3	3	4	5	4	3	4	3	2	3	2	1	3	1	3	1	3	4
Male	29-39	Undergraduate and above	2	3	2	2.33333	4	5	5	4.66667	2	3	4	3	5	4	4	4.33333	4	4	5	4.33333	5	5	5	3	4	2	3	3	4	3	5	5	5	5	2	2	2	4	3	3	3	4	4	2	2	5	3
Male	18-28	Undergraduate and above	3	4	5	4	4	5	5	4.66667	5	3	3	3.66667	5	5	4	4.66667	3	3	2	2.66667	4	4	4	3	5	4	4	2	2	2	4	3	5	3	4	3	4	4	4	3	3	3	2	1	1	3	5
Female	29-39	Undergraduate and above	4	3	4	3.66667	5	4	5	4.66667	4	3	3	3.33333	4	4	4	4	5	4	5	4.66667	3	3	3	4	5	4	4.33333	3	3	3	2	4	3	3	4	4	2	5	5	3	3	3	3	4	3	3	3
Female	18-28	Senior high school	5	4	4	4.33333	5	5	5	5	2	2	1	1.66667	4	3	4	3.66667	4	4	3	3.66667	4	4	4	4	5	5	4.66667	1	1	2	3	5	3	4	4	2	3	4	4	2	4	3	3	4	5	1	3
Male	29-39	Undergraduate and above	4	3	4	3.66667	3	3	2	2.66667	3	4	3	3.33333	3	2	3	2.66667	4	1	5	3.33333	4	5	4.5	2	4	2	2.66667	4	3	4	4	1	2	3	2	3	4	4	3	1	2	3	2	2	3	3	3
Female	29-39	Undergraduate and above	4	4	3	3.66667	4	4	5	4.33333	5	4	4	4.33333	5	4	5	4.66667	4	3	2	3	4	4	4	3	3	4	3.33333	1	2	2	3	3	2	3	3	3	3	5	4	1	2	2	1	1	1	1	1
Male	29-39	Senior high school	3	4	3	3.33333	4	4	4	4	1	3	3	2.33333	5	4	5	4.66667	5	5	5	5	4	4	4	4	5	5	4.66667	3	5	5	3	2	4	2	3	4	5	3	2	4	4	2	5	4	4	4	4
Female	29-39	Senior high school	5	5	5	5	3	3	3	3	1	3	2	2	4	4	3	3.66667	4	3	4	3.66667	4	4	4	3	5	3	3.66667	2	4	2	3	3	2	3	1	3	3	4	5	4	4	2	1	2	3	3	3
Female	29-39	Undergraduate and above	5	3	3	3.66667	3	2	3	2.66667	3	4	5	4	4	4	4	4	5	4	5	4.66667	5	4	4.5	4	4	4	4	2	2	3	3	4	4	4	2	2	1	3	4	3	3	2	2	4	4	3	1
Male	18-28	Senior high school	2	4	3	3	4	4	3	3.66667	2	3	5	3.33333	5	5	5	5	4	3	5	4	4	4	4	5	5	5	5	5	4	4	4	4	4	4	3	3	2	3	3	2	1	3	4	2	5	3	1
Male	29-39	Senior high school	5	5	5	5	4	4	4	4	5	5	5	5	4	3	4	3.66667	5	5	5	5	4	4	4	3	4	3	3.33333	3	2	2	3	4	2	3	4	5	4	4	4	5	5	5	5	3	4	5	4
Female	18-28	Undergraduate and above	5	5	5	5	3	4	4	3.66667	4	5	4	4.33333	5	4	4	4.33333	5	3	4	4	5	4	4.5	2	5	5	4	3	1	3	3	2	2	3	2	2	1	3	4	4	2	4	5	4	4	4	1
Male	18-28	Senior high school	5	5	5	5	3	4	4	3.66667	4	5	5	4.66667	4	4	5	4.33333	3	4	5	4	3	3	3	3	5	5	4.33333	4	3	4	4	3	4	4	3	2	4	3	5	4	3	4	4	2	2	3	2
Female	18-28	Senior high school	5	4	4	4.33333	4	3	3	3.33333	1	2	3	2	5	5	5	5	5	5	5	5	5	4	4.5	5	5	5	5	2	3	3	2	3	3	2	4	4	4	4	4	1	2	1	2	1	1	2	2
Female	29-39	Senior high school	4	4	3	3.66667	5	4	5	4.66667	2	3	3	2.66667	4	3	3	3.33333	5	5	4	4.66667	3	5	4	2	3	1	2	1	2	2	2	1	1	2	2	2	2	3	3	2	3	3	3	2	2	2	1
Female	29-39	Undergraduate and above	5	5	5	5	4	4	3	3.66667	4	3	3	3.33333	3	4	5	4	4	2	4	3.33333	5	4	4.5	3	4	5	4	2	3	3	1	1	2	2	5	4	4	3	5	3	2	4	5	3	3	3	2
Male	29-39	Senior high school	5	4	4	4.33333	4	3	4	3.66667	5	4	5	4.66667	2	3	2	2.33333	3	4	3	3.33333	3	3	3	4	2	4	3.33333	2	2	3	3	3	3	2	4	4	5	3	4	4	5	3	5	4	2	5	4
Female	18-28	Senior high school	3	2	3	2.66667	3	3	4	3.33333	3	3	5	3.66667	3	3	3	3	4	3	4	3.66667	5	5	5	2	3	2	2.33333	4	4	4	2	2	2	4	3	2	2	3	2	2	4	1	3	1	1	3	1
Male	29-39	Under senior high school	4	5	4	4.33333	4	4	4	4	1	3	3	2.33333	4	5	4	4.33333	5	4	5	4.66667	4	5	4.5	4	5	5	4.66667	3	4	3	3	3	2	3	2	2	1	4	4	4	4	2	4	1	4	2	2
Male	29-39	Senior high school	3	4	4	3.66667	5	4	5	4.66667	4	3	4	3.66667	5	5	5	5	5	5	5	5	5	4	4.5	5	4	4	4.33333	3	3	4	2	4	3	3	5	5	5	4	4	4	3	3	2	1	2	2	3
Female	29-39	Undergraduate and above	4	4	3	3.66667	4	4	3	3.66667	1	1	2	1.33333	5	5	5	5	5	5	5	5	3	3	3	5	5	5	5	1	3	2	2	4	2	3	1	1	1	4	5	1	2	3	1	3	1	1	1
Female	51-61	Undergraduate and above	3	4	5	4	5	4	4	4.33333	5	5	5	5	5	5	5	5	4	5	5	4.66667	3	3	3	2	3	4	3	3	3	3	4	2	4	3	3	4	4	2	2	4	2	4	4	3	2	3	1
Female	18-28	Senior high school	5	4	4	4.33333	5	5	5	5	4	4	3	3.66667	5	4	4	4.33333	5	4	5	4.66667	4	5	4.5	4	4	4	4	5	4	4	2	2	3	3	4	3	4	5	5	3	3	3	1	3	4	2	3
Male	29-39	Under senior high school	4	3	3	3.33333	3	4	3	3.33333	4	5	5	4.66667	5	5	5	5	3	3	4	3.33333	5	5	5	4	3	2	3	2	2	1	4	4	1	2	3	3	4	5	5	2	2	1	1	2	2	3	3
Female	29-39	Undergraduate and above	4	3	2	3	4	5	4	4.33333	2	3	3	2.66667	4	3	4	3.66667	4	4	5	4.33333	4	4	4	5	4	4	4.33333	1	1	2	3	2	2	2	3	4	1	5	4	2	4	3	1	1	2	3	3
Female	29-39	Senior high school	4	4	3	3.66667	5	5	5	5	5	5	5	5	4	4	4	4	5	3	4	4	4	3	3.5	3	3	3	3	2	2	1	2	3	1	2	2	2	3	5	4	2	1	2	1	1	1	4	4
Female	29-39	Undergraduate and above	1	2	3	2	3	3	3	3	1	2	4	2.33333	3	3	1	2.33333	4	3	5	4	5	5	5	4	5	5	4.66667	3	3	3	3	2	1	3	3	3	2	4	4	4	5	5	4	5	4	3	3
Male	18-28	Senior high school	5	5	4	4.66667	5	4	4	4.33333	4	4	5	4.33333	4	5	3	4	4	3	5	4	4	4	4	2	3	2	2.33333	4	5	3	2	2	2	3	5	5	5	2	2	2	2	3	1	2	2	4	4
Male	18-28	Under senior high school	4	3	4	3.66667	4	3	3	3.33333	3	4	4	3.66667	4	4	4	4	4	4	5	4.33333	5	4	4.5	3	3	5	3.66667	2	2	2	2	2	2	3	3	3	3	4	5	2	2	2	1	1	2	2	2
Male	29-39	Senior high school	5	5	5	5	2	2	3	2.33333	3	3	5	3.66667	5	3	4	4	5	4	5	4.66667	5	5	5	3	3	3	3	4	4	5	3	2	3	3	2	2	3	2	2	1	3	2	3	2	2	3	2
Male	40-50	Undergraduate and above	4	3	3	3.33333	4	4	3	3.66667	2	3	3	2.66667	4	2	4	3.33333	4	2	4	3.33333	5	5	5	3	4	4	3.66667	4	4	3	1	1	2	2	4	3	5	2	3	4	4	4	4	3	3	4	4
Female	40-50	Senior high school	4	4	4	4	5	5	5	5	2	3	3	2.66667	5	5	5	5	4	3	3	3.33333	5	5	5	4	5	3	4	3	3	3	4	3	2	2	4	3	2	4	4	5	4	3	3	3	3	5	5
Female	29-39	Undergraduate and above	3	4	3	3.33333	5	4	4	4.33333	4	5	5	4.66667	5	4	4	4.33333	5	5	5	5	4	4	4	4	5	4	4.33333	3	2	2	4	5	4	5	2	2	2	3	1	4	4	3	2	5	4	5	4
Female	29-39	Senior high school	4	3	2	3	4	4	4	4	3	2	2	2.33333	4	4	5	4.33333	3	4	4	3.66667	3	2	2.5	4	5	4	4.33333	3	2	2	2	1	1	3	2	3	2	3	4	3	3	4	1	2	2	4	4
Male	18-28	Undergraduate and above	5	5	4	4.66667	5	4	4	4.33333	3	3	4	3.33333	3	2	2	2.33333	4	4	4	4	4	3	3.5	1	3	3	2.33333	4	4	4	5	2	3	4	4	3	3	3	3	2	1	3	1	1	1	3	2
Female	18-28	Senior high school	4	4	3	3.66667	5	5	4	4.66667	2	1	2	1.66667	3	2	3	2.66667	2	2	3	2.33333	4	4	4	3	5	4	4	3	1	3	2	3	3	2	3	4	4	4	5	1	2	2	1	1	1	2	2
Male	18-28	Senior high school	3	4	3	3.33333	5	5	4	4.66667	4	2	3	3	3	2	3	2.66667	3	2	5	3.33333	4	5	4.5	2	2	2	2	2	1	2	5	4	5	4	3	2	2	1	2	3	3	3	4	3	1	1	1
Male	29-39	Senior high school	4	3	4	3.66667	2	4	3	3	3	3	4	3.33333	3	2	2	2.33333	5	4	5	4.66667	5	3	4	4	5	4	4.33333	1	2	2	4	2	4	5	4	2	3	3	3	4	2	4	3	3	2	4	4
Male	29-39	Senior high school	4	3	4	3.66667	4	5	4	4.33333	4	3	3	3.33333	4	4	3	3.66667	4	5	5	4.66667	3	3	3	2	1	4	2.33333	3	4	4	5	4	3	5	2	2	2	3	2	4	3	4	4	3	3	4	3
Female	18-28	Undergraduate and above	3	3	3	3	4	3	4	3.66667	4	4	5	4.33333	5	4	5	4.66667	5	5	5	5	5	4	4.5	3	5	5	4.33333	3	2	4	3	3	4	4	1	3	1	2	4	4	3	2	2	2	3	2	1
Male	18-28	Under senior high school	5	4	4	4.33333	5	4	4	4.33333	5	3	4	4	4	4	4	4	2	3	3	2.66667	4	3	3.5	4	4	3	3.66667	3	3	3	2	1	1	1	2	4	2	1	3	4	5	4	5	2	2	5	5
Female	51-61	Undergraduate and above	4	5	4	4.33333	5	5	5	5	4	3	4	3.66667	3	5	3	3.66667	4	4	5	4.33333	5	3	4	2	4	3	3	3	2	2	2	1	3	2	2	1	2	3	1	4	4	3	3	1	2	4	4
Male	40-50	Senior high school	3	3	3	3	5	4	4	4.33333	4	4	4	4	5	4	4	4.33333	5	3	4	4	3	3	3	5	5	5	5	4	5	5	2	2	2	3	4	2	3	3	1	5	5	5	5	4	4	4	2
Male	18-28	Under senior high school	3	1	2	2	5	4	5	4.66667	3	2	3	2.66667	5	5	5	5	4	4	4	4	4	4	4	3	5	3	3.66667	3	2	2	2	3	3	2	3	3	2	3	3	3	2	2	2	3	3	3	2
Female	18-28	Senior high school	5	3	3	3.66667	5	4	4	4.33333	3	2	3	2.66667	5	3	5	4.33333	4	4	4	4	4	2	3	4	4	5	4.33333	2	2	3	3	2	1	1	4	5	4	3	2	3	4	2	1	3	2	3	3
Female	29-39	Undergraduate and above	5	5	5	5	5	5	5	5	4	3	4	3.66667	5	5	5	5	4	3	3	3.33333	3	4	3.5	3	4	5	4	3	1	2	1	1	3	2	2	3	3	5	5	2	3	3	1	1	1	4	3
Male	40-50	Senior high school	3	3	4	3.33333	5	5	4	4.66667	4	3	4	3.66667	2	2	4	2.66667	4	4	4	4	3	4	3.5	2	4	1	2.33333	1	1	1	2	2	2	2	1	2	1	4	5	2	2	1	1	1	1	3	1
Female	29-39	Under senior high school	3	3	3	3	4	4	3	3.66667	3	2	4	3	3	4	3	3.33333	4	5	4	4.33333	3	4	3.5	4	4	5	4.33333	1	1	2	2	2	1	2	4	3	3	5	5	2	3	2	2	1	1	3	2
Male	29-39	Undergraduate and above	3	3	4	3.33333	5	4	4	4.33333	2	2	4	2.66667	4	3	5	4	3	2	2	2.33333	4	4	4	4	3	5	4	2	4	3	3	4	5	4	4	4	5	3	2	3	2	3	3	5	2	5	5
Male	29-39	Senior high school	4	4	4	4	3	4	3	3.33333	3	3	2	2.66667	3	3	3	3	2	2	2	2	5	5	5	3	3	2	2.66667	4	2	2	2	3	3	1	4	5	4	5	5	4	4	5	1	3	3	5	5
Male	29-39	Undergraduate and above	2	3	3	2.66667	2	3	3	2.66667	3	4	3	3.33333	5	5	4	4.66667	4	5	4	4.33333	4	4	4	4	5	4	4.33333	3	4	3	3	3	3	2	1	3	3	3	2	3	4	4	4	3	2	4	4
Male	40-50	Undergraduate and above	4	5	5	4.66667	3	3	4	3.33333	5	4	5	4.66667	3	2	3	2.66667	5	5	5	5	4	3	3.5	4	5	5	4.66667	3	1	2	3	3	1	3	4	2	2	4	2	2	1	2	1	2	2	1	2
Male	29-39	Senior high school	3	3	4	3.33333	3	3	3	3	3	4	2	3	5	5	5	5	2	1	4	2.33333	4	3	3.5	3	5	5	4.33333	2	2	1	1	2	2	3	2	2	2	3	2	2	4	3	3	1	2	2	2
Male	18-28	Senior high school	4	3	4	3.66667	3	2	2	2.33333	5	4	5	4.66667	5	4	5	4.66667	4	4	5	4.33333	2	2	2	3	3	2	2.66667	2	2	2	2	2	2	1	2	4	3	5	5	3	2	1	3	1	3	3	4
Male	51-61	Under senior high school	3	5	5	4.33333	5	5	5	5	1	2	1	1.33333	5	4	5	4.66667	2	3	3	2.66667	4	3	3.5	3	5	3	3.66667	4	5	4	2	5	3	5	4	1	3	4	3	3	5	3	3	3	2	1	4
Male	51-61	Undergraduate and above	3	4	4	3.66667	3	3	4	3.33333	5	3	3	3.66667	3	2	4	3	5	5	5	5	5	4	4.5	3	3	2	2.66667	1	2	2	2	1	2	2	2	3	1	4	3	3	3	3	3	3	2	4	3
Female	18-28	Senior high school	5	5	4	4.66667	5	5	4	4.66667	1	3	3	2.33333	4	4	5	4.33333	5	4	5	4.66667	4	4	4	4	5	4	4.33333	3	2	4	1	1	3	4	4	2	2	5	4	2	3	2	3	1	1	1	5
Female	40-50	Undergraduate and above	3	4	3	3.33333	5	5	5	5	3	3	3	3	4	4	4	4	4	4	5	4.33333	4	4	4	2	5	2	3	2	3	4	2	2	3	2	3	2	2	3	3	3	4	3	3	5	5	4	5
Female	29-39	Senior high school	3	3	3	3	5	5	4	4.66667	1	2	4	2.33333	4	4	5	4.33333	4	4	5	4.33333	4	4	4	4	3	4	3.66667	1	1	1	1	1	1	2	2	2	3	2	2	2	3	2	3	1	2	3	1
Male	29-39	Undergraduate and above	5	4	5	4.66667	4	3	2	3	5	4	5	4.66667	3	3	3	3	3	3	4	3.33333	4	4	4	5	4	3	4	3	3	4	1	2	2	1	3	4	4	4	3	5	4	4	4	2	4	4	3
Male	29-39	Senior high school	5	5	5	5	3	3	2	2.66667	3	4	4	3.66667	4	4	4	4	5	3	4	4	3	4	3.5	3	3	3	3	4	3	5	3	3	4	3	2	3	4	3	3	4	2	2	1	2	1	5	3
Female	29-39	Under senior high school	3	3	3	3	5	4	4	4.33333	3	3	2	2.66667	3	3	4	3.33333	3	2	4	3	4	4	4	4	5	5	4.66667	4	2	1	2	2	2	2	4	3	2	4	5	3	3	3	5	5	2	3	3
Male	29-39	Senior high school	5	5	5	5	3	4	3	3.33333	3	2	2	2.33333	3	3	3	3	4	3	4	3.66667	3	4	3.5	4	4	5	4.33333	3	3	3	2	1	2	1	2	4	3	4	5	3	4	3	2	2	4	1	2
Male	29-39	Senior high school	4	4	4	4	1	3	2	2	4	3	4	3.66667	4	4	4	4	3	2	4	3	3	3	3	4	2	3	3	4	5	4	3	2	2	4	3	2	3	4	4	1	1	1	1	1	2	1	1
Male	18-28	Senior high school	3	4	3	3.33333	5	5	5	5	5	4	4	4.33333	3	3	3	3	5	5	5	5	4	4	4	3	3	4	3.33333	3	1	2	2	2	4	2	1	1	2	3	2	1	1	2	2	1	1	2	1
Male	29-39	Senior high school	4	5	4	4.33333	5	5	5	5	5	4	5	4.66667	4	5	5	4.66667	4	3	5	4	5	4	4.5	3	2	1	2	1	2	2	2	2	3	2	2	4	1	2	3	3	4	4	4	1	2	1	2
Male	18-28	Undergraduate and above	5	5	5	5	5	5	4	4.66667	2	3	3	2.66667	4	2	3	3	4	3	3	3.33333	3	3	3	2	3	3	2.66667	1	2	1	1	1	1	1	3	4	4	2	4	3	4	5	5	1	2	5	5
Male	40-50	Undergraduate and above	1	2	3	2	5	3	4	4	4	4	4	4	5	4	4	4.33333	3	4	4	3.66667	5	4	4.5	4	4	3	3.66667	2	3	1	1	3	2	3	5	5	4	2	3	3	4	3	2	2	1	5	5
Male	29-39	Senior high school	4	3	3	3.33333	5	5	5	5	5	4	4	4.33333	4	3	5	4	5	4	4	4.33333	4	3	3.5	2	5	3	3.33333	1	2	2	4	3	3	2	5	5	4	5	5	3	3	1	2	4	1	5	3
Male	29-39	Under senior high school	5	5	4	4.66667	4	4	3	3.66667	3	2	3	2.66667	3	4	4	3.66667	1	1	3	1.66667	5	5	5	4	5	4	4.33333	2	3	2	2	3	4	3	4	4	3	4	4	2	1	2	3	1	1	3	4
Female	18-28	Senior high school	3	3	3	3	5	5	5	5	3	3	4	3.33333	3	2	3	2.66667	5	5	5	5	5	5	5	4	5	5	4.66667	4	3	4	3	4	3	2	3	2	3	2	4	2	3	2	1	1	1	3	4
Female	40-50	Senior high school	5	5	5	5	4	3	3	3.33333	3	4	2	3	4	3	3	3.33333	5	3	3	3.66667	4	4	4	4	3	4	3.66667	3	3	3	4	2	4	3	2	3	3	1	2	3	3	2	3	3	2	3	4
Female	18-28	Undergraduate and above	5	5	5	5	4	4	4	4	1	3	4	2.66667	3	4	5	4	5	5	5	5	4	3	3.5	4	5	3	4	4	3	3	4	4	4	4	3	4	5	3	2	5	5	5	4	4	4	5	4
Male	51-61	Senior high school	4	4	3	3.66667	5	5	5	5	5	4	5	4.66667	4	5	5	4.66667	4	5	4	4.33333	5	5	5	3	2	3	2.66667	2	1	3	4	3	4	5	4	4	4	3	2	4	5	3	4	2	2	5	5
Female	29-39	Undergraduate and above	4	3	4	3.66667	4	4	4	4	3	2	3	2.66667	5	5	5	5	5	5	4	4.66667	3	3	3	3	4	4	3.66667	1	3	3	2	2	2	3	4	5	4	5	3	4	5	4	1	2	2	4	4
Male	18-28	Under senior high school	3	4	4	3.66667	4	4	5	4.33333	2	5	3	3.33333	4	4	4	4	5	4	5	4.66667	5	5	5	4	4	4	4	2	2	3	1	2	2	1	2	3	1	2	1	5	5	4	3	2	2	3	4
Male	29-39	Undergraduate and above	4	4	3	3.66667	4	4	4	4	3	5	4	4	4	4	4	4	4	2	4	3.33333	3	3	3	3	4	3	3.33333	4	4	4	3	2	1	2	2	3	1	1	3	4	2	1	4	5	5	1	3
Male	29-39	Senior high school	5	3	4	4	3	4	4	3.66667	3	1	2	2	5	5	5	5	4	5	5	4.66667	4	4	4	2	5	4	3.66667	4	2	3	1	1	2	1	3	1	1	4	4	1	2	3	2	1	1	1	2
Male	29-39	Senior high school	5	4	4	4.33333	3	4	2	3	4	5	4	4.33333	5	5	5	5	4	4	5	4.33333	4	4	4	2	2	1	1.66667	5	4	4	4	3	1	2	3	2	2	4	2	5	4	4	3	5	3	3	4
Male	29-39	Senior high school	4	4	4	4	5	4	5	4.66667	4	5	5	4.66667	2	1	3	2	4	4	4	4	4	4	4	2	4	5	3.66667	5	3	3	4	2	2	3	4	4	3	5	3	3	3	2	4	3	3	4	2
Male	18-28	Undergraduate and above	4	5	5	4.66667	2	2	2	2	5	3	5	4.33333	4	3	4	3.66667	3	4	3	3.33333	4	2	3	3	4	4	3.66667	3	3	3	3	2	5	4	2	3	1	4	2	3	4	2	5	3	3	2	1
Female	29-39	Undergraduate and above	4	4	4	4	3	3	4	3.33333	3	2	4	3	4	5	4	4.33333	4	4	4	4	5	5	5	3	5	3	3.66667	3	3	4	4	4	4	5	4	3	5	4	4	3	3	4	3	4	4	4	4
Female	18-28	Undergraduate and above	5	5	4	4.66667	5	5	5	5	3	3	5	3.66667	4	5	5	4.66667	4	5	4	4.33333	4	4	4	4	5	4	4.33333	1	3	4	2	1	1	1	3	2	4	4	4	3	4	3	3	1	1	1	3
Female	40-50	Undergraduate and above	5	4	3	4	5	4	5	4.66667	2	3	3	2.66667	2	1	3	2	4	2	4	3.33333	4	3	3.5	5	4	4	4.33333	1	2	1	1	2	1	1	2	5	5	2	3	2	3	2	1	1	1	4	4
Male	29-39	Undergraduate and above	5	4	4	4.33333	4	5	5	4.66667	3	3	5	3.66667	5	4	5	4.66667	5	5	5	5	4	5	4.5	3	3	4	3.33333	3	3	4	3	2	1	2	3	5	3	4	5	4	4	3	2	1	2	3	3
Male	18-28	Undergraduate and above	4	4	4	4	4	3	4	3.66667	5	4	4	4.33333	4	3	4	3.66667	4	4	5	4.33333	2	3	2.5	4	5	3	4	2	2	2	4	3	2	4	3	2	2	4	5	2	3	1	2	4	2	1	2
Male	29-39	Undergraduate and above	3	4	3	3.33333	3	4	3	3.33333	4	4	4	4	4	4	4	4	3	2	2	2.33333	4	4	4	3	3	4	3.33333	3	4	2	2	3	3	3	2	2	3	3	1	2	3	2	3	2	3	4	4
Male	29-39	Senior high school	5	5	4	4.66667	5	5	4	4.66667	2	1	3	2	5	4	4	4.33333	4	4	5	4.33333	4	3	3.5	3	2	3	2.66667	3	2	2	1	3	3	3	4	4	3	1	2	4	4	3	3	3	4	4	3
Male	29-39	Under senior high school	5	4	5	4.66667	5	5	5	5	2	2	4	2.66667	5	4	5	4.66667	5	5	5	5	5	5	5	4	5	5	4.66667	2	2	2	2	2	3	3	5	5	4	3	3	4	5	5	5	5	4	5	5
Female	18-28	Senior high school	4	5	4	4.33333	4	4	4	4	3	4	4	3.66667	4	5	4	4.33333	5	4	5	4.66667	4	5	4.5	2	2	2	2	3	3	2	3	3	1	2	2	3	2	1	2	2	3	3	3	4	4	2	4
Male	18-28	Under senior high school	3	3	3	3	4	4	5	4.33333	4	3	5	4	4	4	3	3.66667	4	3	4	3.66667	5	3	4	3	5	3	3.66667	2	2	1	4	5	3	3	2	4	5	4	3	2	4	2	4	4	2	3	1
Female	29-39	Undergraduate and above	5	3	3	3.66667	5	4	5	4.66667	4	3	4	3.66667	5	4	3	4	5	3	5	4.33333	3	4	3.5	2	3	2	2.33333	2	2	4	4	4	2	4	1	2	1	4	3	2	4	4	4	4	1	1	1
Female	29-39	Undergraduate and above	3	4	4	3.66667	5	5	5	5	3	3	3	3	5	5	5	5	3	1	3	2.33333	4	5	4.5	2	3	3	2.66667	3	2	3	1	1	2	2	2	3	3	5	4	2	3	2	4	1	1	2	1
Female	29-39	Under senior high school	4	4	4	4	5	4	4	4.33333	3	4	4	3.66667	3	4	4	3.66667	5	5	5	5	4	4	4	3	5	3	3.66667	3	3	4	3	3	5	5	3	3	3	4	4	1	2	1	4	2	4	1	2
Male	29-39	Undergraduate and above	5	4	4	4.33333	5	4	5	4.66667	5	4	5	4.66667	3	3	3	3	5	5	5	5	4	5	4.5	3	3	4	3.33333	3	4	2	4	3	3	4	2	2	2	3	4	3	2	3	2	2	2	5	4
Female	40-50	Senior high school	5	5	5	5	5	5	5	5	3	3	5	3.66667	3	2	5	3.33333	3	3	4	3.33333	5	5	5	3	5	3	3.66667	4	3	2	4	4	5	4	2	2	4	3	3	2	2	3	2	3	2	4	1
Female	51-61	Undergraduate and above	5	3	4	4	4	4	4	4	1	2	1	1.33333	5	4	5	4.66667	3	3	2	2.66667	5	5	5	1	2	3	2	2	2	2	2	2	3	1	2	3	1	3	3	3	3	3	1	1	1	1	1
Male	29-39	Senior high school	3	2	3	2.66667	4	4	3	3.66667	5	5	5	5	3	2	3	2.66667	5	4	5	4.66667	4	4	4	3	3	2	2.66667	4	3	3	3	2	2	1	1	2	3	5	5	4	4	4	2	2	2	4	1
Female	18-28	Senior high school	5	5	5	5	4	3	3	3.33333	4	2	3	3	5	5	5	5	5	5	5	5	3	4	3.5	3	5	3	3.66667	3	4	3	3	3	2	2	3	3	3	2	2	4	4	5	5	3	3	4	5
Female	18-28	Undergraduate and above	5	5	5	5	5	4	5	4.66667	3	3	4	3.33333	3	4	3	3.33333	5	5	5	5	4	3	3.5	3	4	3	3.33333	3	3	4	2	3	1	2	3	1	2	4	3	4	2	4	1	3	2	2	1
Male	29-39	Undergraduate and above	5	4	3	4	4	4	4	4	5	4	5	4.66667	4	3	4	3.66667	4	4	5	4.33333	4	3	3.5	1	4	2	2.33333	1	3	2	1	2	1	1	4	3	5	3	3	5	5	4	4	4	2	3	4
Male	40-50	Senior high school	4	3	5	4	2	3	1	2	3	3	4	3.33333	5	5	4	4.66667	4	4	5	4.33333	5	5	5	3	4	3	3.33333	4	4	3	4	4	3	4	2	2	1	3	3	2	3	1	3	1	4	1	3
Male	29-39	Undergraduate and above	4	4	4	4	2	2	2	2	3	3	4	3.33333	5	5	5	5	4	4	4	4	4	3	3.5	3	4	5	4	4	3	3	4	2	3	3	1	3	1	4	3	3	2	2	3	3	2	2	1
Male	40-50	Undergraduate and above	4	5	4	4.33333	3	3	2	2.66667	4	3	4	3.66667	3	3	2	2.66667	4	4	4	4	2	2	2	4	5	2	3.66667	2	2	3	2	3	2	3	3	2	2	5	4	3	2	4	1	1	4	2	2
Male	29-39	Senior high school	4	3	3	3.33333	5	5	4	4.66667	4	5	5	4.66667	5	4	3	4	5	5	5	5	3	4	3.5	5	4	5	4.66667	2	1	3	3	3	3	3	2	2	3	2	3	2	2	1	3	2	3	1	2
Female	29-39	Undergraduate and above	3	3	3	3	4	3	3	3.33333	4	4	5	4.33333	4	4	5	4.33333	4	4	5	4.33333	3	3	3	4	4	3	3.66667	2	5	3	2	2	3	3	2	1	2	3	4	3	2	2	3	2	1	1	3
Male	29-39	Senior high school	3	2	3	2.66667	5	4	4	4.33333	2	3	2	2.33333	5	5	5	5	3	2	3	2.66667	4	4	4	3	4	4	3.66667	1	2	1	4	3	4	3	2	2	3	3	4	2	2	2	1	1	2	1	1
Male	29-39	Undergraduate and above	2	3	3	2.66667	4	5	5	4.66667	5	3	5	4.33333	4	3	3	3.33333	5	5	5	5	4	5	4.5	3	4	3	3.33333	4	4	4	2	3	3	3	2	3	4	5	3	5	5	5	4	4	4	5	5
Male	18-28	Senior high school	2	3	2	2.33333	1	1	2	1.33333	2	3	4	3	4	3	3	3.33333	4	2	5	3.66667	4	3	3.5	3	4	3	3.33333	4	4	3	4	2	3	2	5	4	4	5	4	2	1	3	1	1	2	5	2
Female	29-39	Undergraduate and above	4	5	3	4	4	3	3	3.33333	4	5	4	4.33333	5	5	5	5	3	2	4	3	4	3	3.5	3	4	4	3.66667	5	3	5	2	1	1	1	4	4	4	2	2	2	1	2	3	2	2	3	3
Female	51-61	Senior high school	4	4	4	4	2	4	3	3	5	5	5	5	4	4	5	4.33333	5	5	5	5	3	3	3	1	4	5	3.33333	3	4	2	4	4	3	3	2	1	3	5	5	2	3	3	2	2	1	2	1
Male	18-28	Undergraduate and above	4	3	3	3.33333	5	4	4	4.33333	3	3	3	3	3	1	3	2.33333	2	3	4	3	5	4	4.5	5	4	5	4.66667	4	5	4	4	3	4	2	1	3	1	4	3	3	3	2	3	4	2	1	2
Female	40-50	Senior high school	3	4	3	3.33333	4	3	3	3.33333	3	2	3	2.66667	4	3	4	3.66667	5	4	5	4.66667	5	5	5	3	4	3	3.33333	3	3	2	3	2	3	3	4	3	5	2	3	3	4	4	3	2	2	2	4
Female	40-50	Senior high school	5	5	5	5	4	4	5	4.33333	5	4	5	4.66667	5	5	4	4.66667	5	4	5	4.66667	5	5	5	3	4	3	3.33333	3	5	4	3	3	3	3	3	2	1	5	4	2	1	3	2	1	2	1	2
Female	29-39	Undergraduate and above	2	1	1	1.33333	5	4	5	4.66667	3	3	4	3.33333	3	3	5	3.66667	4	4	4	4	3	2	2.5	5	5	5	5	2	1	3	4	5	4	3	3	4	4	3	3	1	2	3	4	2	3	2	5
Female	29-39	Undergraduate and above	4	4	3	3.66667	5	5	5	5	4	5	4	4.33333	4	4	3	3.66667	4	3	4	3.66667	5	5	5	3	4	3	3.33333	2	1	4	4	5	3	1	3	3	2	2	3	1	1	2	4	2	3	1	1
Male	51-61	Senior high school	5	4	4	4.33333	5	5	5	5	2	3	5	3.33333	2	4	4	3.33333	5	4	4	4.33333	4	3	3.5	5	5	5	5	1	2	2	3	2	3	2	2	1	1	3	2	3	2	2	5	4	1	1	1
Female	29-39	Under senior high school	5	5	5	5	5	4	4	4.33333	4	2	5	3.66667	3	1	4	2.66667	4	3	5	4	5	3	4	2	3	2	2.33333	2	3	1	3	4	3	2	2	3	1	4	3	1	2	2	5	4	1	1	1
Male	29-39	Undergraduate and above	3	2	2	2.33333	5	4	4	4.33333	4	4	5	4.33333	3	2	3	2.66667	5	4	5	4.66667	4	3	3.5	3	4	2	3	2	2	3	3	1	1	2	3	4	3	2	3	2	2	1	3	3	2	2	2
Female	29-39	Undergraduate and above	4	3	3	3.33333	4	3	4	3.66667	2	4	4	3.33333	4	4	4	4	5	4	5	4.66667	4	5	4.5	5	5	5	5	2	3	2	2	3	1	2	3	3	4	4	5	2	3	2	2	3	1	3	3
Female	18-28	Undergraduate and above	4	4	3	3.66667	5	5	5	5	3	3	3	3	3	5	4	4	2	2	3	2.33333	3	3	3	3	4	5	4	4	4	4	3	3	2	2	3	3	2	2	1	5	5	5	3	4	5	3	3
Female	18-28	Senior high school	4	4	3	3.66667	4	4	4	4	3	3	3	3	4	3	4	3.66667	3	3	3	3	5	3	4	3	3	2	2.66667	2	2	3	1	1	3	3	2	3	3	1	1	2	3	2	1	1	1	2	3
Female	18-28	Senior high school	5	5	5	5	4	3	3	3.33333	3	4	4	3.66667	5	4	3	4	5	5	4	4.66667	5	4	4.5	3	1	2	2	3	3	3	4	3	4	4	4	3	3	5	5	2	1	2	1	1	1	3	3
Male	18-28	Under senior high school	5	4	5	4.66667	3	4	4	3.66667	2	3	4	3	4	5	4	4.33333	5	4	5	4.66667	4	4	4	4	3	4	3.66667	3	3	3	1	3	2	2	2	2	3	4	5	4	4	4	1	4	4	3	5
Male	29-39	Senior high school	4	4	4	4	4	4	4	4	3	2	1	2	5	5	4	4.66667	4	4	4	4	5	5	5	3	4	5	4	3	5	3	3	2	1	3	4	2	3	2	2	3	3	4	3	2	3	2	2
Male	51-61	Senior high school	3	3	3	3	4	3	3	3.33333	2	4	5	3.66667	4	2	3	3	3	3	3	3	3	3	3	4	4	3	3.66667	2	2	3	2	3	1	2	3	2	3	3	2	2	3	3	4	3	2	3	2
Female	29-39	Undergraduate and above	4	4	2	3.33333	2	3	2	2.33333	2	3	4	3	4	4	5	4.33333	5	4	5	4.66667	5	4	4.5	2	4	1	2.33333	3	4	4	5	4	4	3	2	2	2	2	2	3	2	3	2	2	4	3	4
Male	18-28	Undergraduate and above	3	3	3	3	3	3	4	3.33333	3	4	4	3.66667	4	2	3	3	3	4	4	3.66667	4	4	4	3	3	2	2.66667	3	1	1	1	1	2	2	3	2	4	5	5	3	2	2	2	1	2	3	4
Male	18-28	Undergraduate and above	3	4	3	3.33333	5	5	5	5	4	3	3	3.33333	4	4	3	3.66667	5	5	5	5	4	3	3.5	3	3	2	2.66667	4	2	1	2	2	2	1	1	1	1	3	1	1	2	3	2	1	1	1	1
Female	29-39	Senior high school	5	5	4	4.66667	2	4	3	3	5	3	4	4	4	5	4	4.33333	5	4	4	4.33333	1	1	1	4	3	4	3.66667	2	3	1	3	4	1	2	3	5	2	3	2	1	3	2	1	1	1	3	3
Male	29-39	Senior high school	5	4	5	4.66667	4	3	3	3.33333	3	4	3	3.33333	2	1	2	1.66667	4	4	4	4	3	3	3	2	1	5	2.66667	4	4	3	5	3	3	4	5	4	2	3	4	3	3	3	1	4	3	4	5
Female	29-39	Senior high school	5	4	5	4.66667	5	5	5	5	4	2	4	3.33333	3	3	3	3	4	3	5	4	2	2	2	4	4	5	4.33333	4	3	3	3	2	2	2	2	2	1	5	5	3	4	3	2	2	3	5	3
Female	29-39	Senior high school	4	4	4	4	3	3	3	3	5	3	4	4	4	5	4	4.33333	4	5	5	4.66667	4	4	4	3	5	4	4	2	2	2	2	1	2	2	3	3	2	2	3	2	2	2	1	1	2	4	2
Male	29-39	Undergraduate and above	4	4	4	4	5	4	5	4.66667	4	5	5	4.66667	2	4	4	3.33333	5	4	5	4.66667	5	5	5	2	3	2	2.33333	3	2	3	4	5	4	3	2	4	2	3	1	3	3	4	1	1	3	2	3
Female	18-28	Senior high school	2	3	2	2.33333	4	4	4	4	3	3	2	2.66667	5	3	3	3.66667	5	3	5	4.33333	3	3	3	3	5	3	3.66667	3	1	2	2	1	1	1	3	2	4	4	3	3	3	4	4	5	2	1	2
Female	40-50	Undergraduate and above	5	5	4	4.66667	5	4	4	4.33333	4	5	5	4.66667	5	4	5	4.66667	3	1	3	2.33333	2	2	2	4	5	4	4.33333	1	1	1	3	3	4	4	2	2	2	5	5	1	1	1	2	1	1	1	1
Male	18-28	Undergraduate and above	3	3	3	3	4	5	4	4.33333	3	2	5	3.33333	4	3	5	4	5	3	5	4.33333	3	3	3	1	2	3	2	3	3	3	3	3	4	2	4	4	3	5	5	4	4	3	2	4	3	2	2
Female	18-28	Senior high school	3	4	5	4	4	4	5	4.33333	5	3	4	4	3	4	3	3.33333	5	3	5	4.33333	4	4	4	2	3	4	3	2	1	2	4	3	2	4	3	5	4	4	3	4	2	3	3	2	1	5	4
Male	18-28	Undergraduate and above	5	4	4	4.33333	4	5	4	4.33333	4	4	4	4	3	4	3	3.33333	3	4	4	3.66667	4	3	3.5	4	4	5	4.33333	2	4	1	1	1	1	1	1	1	1	1	1	2	2	2	3	1	1	1	1
Male	18-28	Senior high school	2	2	3	2.33333	3	4	4	3.66667	2	2	3	2.33333	5	4	4	4.33333	2	3	3	2.66667	2	3	2.5	4	5	3	4	2	2	4	3	3	4	3	4	5	4	2	2	3	4	3	5	4	5	2	3
Female	51-61	Senior high school	5	4	4	4.33333	3	2	2	2.33333	3	2	3	2.66667	4	3	3	3.33333	4	3	5	4	3	2	2.5	5	4	5	4.66667	2	2	2	1	1	1	1	3	2	2	2	4	3	2	3	2	2	5	1	2
Female	29-39	Undergraduate and above	4	4	3	3.66667	4	4	4	4	2	3	4	3	4	2	2	2.66667	5	5	5	5	3	4	3.5	3	4	4	3.66667	1	1	1	2	3	4	2	2	1	2	5	4	2	1	2	1	1	2	1	1
Male	18-28	Undergraduate and above	4	4	4	4	4	4	5	4.33333	3	3	5	3.66667	2	3	3	2.66667	3	4	5	4	4	4	4	3	5	5	4.33333	3	2	3	3	3	3	4	2	4	4	3	3	3	2	4	2	2	3	5	4
Male	18-28	Senior high school	4	4	4	4	5	5	5	5	4	4	2	3.33333	3	3	5	3.66667	2	3	3	2.66667	3	3	3	5	4	5	4.66667	4	4	4	3	5	4	3	2	5	4	5	2	4	5	5	5	5	5	5	5
Male	29-39	Undergraduate and above	4	4	3	3.66667	4	4	5	4.33333	3	3	3	3	3	3	5	3.66667	4	4	3	3.66667	5	5	5	4	3	3	3.33333	4	3	2	3	1	2	3	4	4	4	2	2	3	3	4	2	4	4	4	2
Male	29-39	Senior high school	4	5	4	4.33333	5	4	5	4.66667	5	3	3	3.66667	4	5	5	4.66667	5	5	5	5	3	3	3	3	5	5	4.33333	2	2	2	1	2	3	4	4	4	5	3	3	3	4	4	5	5	4	5	3
Female	29-39	Senior high school	4	4	3	3.66667	4	4	5	4.33333	4	3	3	3.33333	4	4	4	4	5	4	5	4.66667	5	5	5	5	4	4	4.33333	4	4	5	4	4	2	3	3	2	2	3	2	2	2	2	2	2	3	2	4
Female	18-28	Senior high school	5	5	5	5	4	4	4	4	5	4	5	4.66667	5	5	5	5	4	4	4	4	2	2	2	4	4	4	4	4	3	3	1	3	2	2	2	3	2	5	5	3	3	3	4	1	1	1	1
Male	51-61	Senior high school	4	3	3	3.33333	4	4	3	3.66667	4	4	4	4	4	3	3	3.33333	3	4	5	4	4	3	3.5	3	4	4	3.66667	3	4	4	4	3	4	2	4	3	4	5	3	3	2	3	3	4	2	3	4
Female	29-39	Undergraduate and above	3	3	4	3.33333	5	3	3	3.66667	2	2	2	2	3	3	3	3	3	3	5	3.66667	3	2	2.5	5	4	5	4.66667	2	3	2	1	2	1	2	3	3	2	3	4	2	2	2	1	1	1	4	3
Female	29-39	Senior high school	5	5	5	5	5	4	4	4.33333	2	4	3	3	5	5	5	5	3	2	3	2.66667	3	2	2.5	4	4	4	4	3	4	2	4	4	4	3	2	2	2	2	3	1	2	1	1	3	4	3	1
Male	51-61	Undergraduate and above	2	2	2	2	3	4	2	3	2	3	4	3	5	4	5	4.66667	5	5	5	5	4	3	3.5	3	5	4	4	2	1	2	1	2	2	2	2	4	4	3	2	2	3	3	3	3	3	3	2
Male	18-28	Undergraduate and above	3	3	3	3	3	2	3	2.66667	1	3	2	2	4	3	4	3.66667	4	4	5	4.33333	5	4	4.5	4	4	3	3.66667	2	2	1	2	2	2	1	2	2	2	4	3	2	2	2	4	3	4	1	2
Male	29-39	Senior high school	2	3	2	2.33333	4	3	4	3.66667	4	3	3	3.33333	4	3	3	3.33333	5	4	4	4.33333	4	4	4	5	5	5	5	4	3	2	1	1	1	1	3	4	3	5	5	3	4	3	3	2	2	3	5
Female	51-61	Undergraduate and above	4	5	4	4.33333	3	3	3	3	3	4	5	4	3	2	3	2.66667	3	2	4	3	3	2	2.5	3	4	5	4	4	4	4	4	3	4	3	3	5	4	3	1	3	3	3	5	3	3	2	4
Male	18-28	Undergraduate and above	1	2	3	2	3	3	3	3	4	3	3	3.33333	2	3	2	2.33333	5	4	5	4.66667	4	3	3.5	3	3	3	3	2	2	1	1	2	2	2	4	3	3	4	4	2	3	1	4	3	3	2	2
Male	18-28	Undergraduate and above	5	4	5	4.66667	4	4	3	3.66667	3	3	4	3.33333	2	3	3	2.66667	5	4	4	4.33333	5	4	4.5	2	2	2	2	3	2	4	1	2	1	1	1	2	1	3	2	2	1	1	1	1	1	1	2
Female	18-28	Senior high school	3	3	5	3.66667	5	5	5	5	3	4	4	3.66667	3	3	3	3	5	5	4	4.66667	5	5	5	3	4	3	3.33333	3	1	3	1	1	2	1	2	3	1	3	3	2	2	3	1	4	2	1	2
Male	18-28	Undergraduate and above	2	3	3	2.66667	3	4	5	4	5	5	5	5	5	2	4	3.66667	5	5	4	4.66667	4	2	3	3	2	2	2.33333	2	3	1	2	1	2	2	3	4	2	3	3	4	2	3	1	1	1	2	2
Female	40-50	Senior high school	5	5	5	5	4	4	4	4	5	3	3	3.66667	5	4	5	4.66667	4	3	4	3.66667	5	4	4.5	4	3	3	3.33333	3	5	3	1	2	3	2	1	2	1	3	3	4	2	3	4	3	4	4	2
Female	18-28	Undergraduate and above	3	4	3	3.33333	2	2	4	2.66667	2	4	4	3.33333	5	5	5	5	4	4	5	4.33333	4	4	4	2	5	5	4	2	2	2	4	4	4	4	5	4	4	4	4	2	2	3	2	4	1	2	2
Female	40-50	Undergraduate and above	5	4	4	4.33333	4	3	4	3.66667	3	3	4	3.33333	5	5	5	5	2	3	3	2.66667	4	4	4	5	4	5	4.66667	1	4	3	4	3	4	3	5	4	4	2	4	5	4	5	4	3	5	5	5
Female	18-28	Senior high school	4	5	4	4.33333	3	3	3	3	5	3	5	4.33333	3	3	4	3.33333	4	5	5	4.66667	4	3	3.5	3	3	3	3	2	1	1	2	3	1	2	2	4	2	3	2	1	3	2	1	1	1	3	2
Male	18-28	Senior high school	2	3	2	2.33333	3	4	3	3.33333	1	3	4	2.66667	5	5	4	4.66667	5	5	5	5	3	4	3.5	3	3	3	3	4	2	5	3	3	3	1	1	2	3	3	3	2	2	4	5	3	5	2	4
Female	40-50	Senior high school	3	3	4	3.33333	3	3	3	3	5	4	4	4.33333	4	3	4	3.66667	3	4	3	3.33333	5	5	5	4	5	5	4.66667	2	3	2	3	3	2	3	4	3	3	2	4	5	4	5	5	4	4	2	4
Male	29-39	Undergraduate and above	1	5	4	3.33333	3	4	4	3.66667	4	3	3	3.33333	5	5	4	4.66667	5	4	4	4.33333	4	4	4	3	4	2	3	3	4	2	3	3	4	4	3	3	4	4	3	2	3	3	4	2	4	4	5
Female	18-28	Under senior high school	4	4	4	4	4	4	4	4	3	3	4	3.33333	4	4	4	4	3	3	2	2.66667	4	4	4	3	4	3	3.33333	5	4	5	2	1	4	3	4	4	4	2	1	4	2	3	3	2	3	4	3
Female	29-39	Undergraduate and above	4	5	5	4.66667	5	4	4	4.33333	3	3	2	2.66667	2	3	4	3	1	1	3	1.66667	5	5	5	4	5	5	4.66667	2	3	3	3	4	4	4	2	1	3	4	5	2	3	3	1	1	1	1	3
Female	18-28	Undergraduate and above	4	4	4	4	4	4	4	4	3	3	5	3.66667	3	3	3	3	3	1	4	2.66667	3	3	3	4	5	4	4.33333	3	3	3	1	2	4	2	2	4	2	4	2	1	2	1	1	1	2	1	3
Female	40-50	Undergraduate and above	4	4	4	4	5	4	4	4.33333	5	4	3	4	5	5	5	5	5	5	5	5	3	3	3	5	5	5	5	2	2	2	2	1	4	3	4	2	3	1	3	2	2	3	1	1	5	2	2
Male	18-28	Undergraduate and above	1	2	2	1.66667	4	4	3	3.66667	2	3	3	2.66667	4	4	3	3.66667	5	5	5	5	3	4	3.5	1	5	2	2.66667	1	1	3	3	1	2	2	2	2	2	4	5	3	4	3	1	4	2	3	2
Female	51-61	Senior high school	4	3	4	3.66667	4	4	4	4	5	5	5	5	4	3	4	3.66667	5	5	5	5	3	2	2.5	5	4	5	4.66667	4	2	2	3	2	3	3	3	4	4	2	3	3	1	2	2	4	5	1	4
Female	29-39	Senior high school	5	4	4	4.33333	4	5	5	4.66667	4	2	3	3	3	2	4	3	4	4	5	4.33333	3	2	2.5	3	3	3	3	2	3	2	3	2	2	3	2	4	3	2	2	3	5	3	4	2	1	4	4
Male	18-28	Under senior high school	3	2	2	2.33333	4	3	4	3.66667	4	3	4	3.66667	2	4	4	3.33333	5	4	5	4.66667	4	5	4.5	3	4	3	3.33333	4	2	3	4	3	4	4	3	3	3	4	5	2	2	1	3	1	1	3	5
Female	18-28	Undergraduate and above	5	5	5	5	5	5	4	4.66667	5	4	4	4.33333	5	4	5	4.66667	3	3	3	3	3	4	3.5	4	2	3	3	3	4	3	5	3	4	5	2	1	1	2	2	4	5	5	5	5	5	5	5
Female	29-39	Senior high school	5	5	4	4.66667	4	5	5	4.66667	2	4	4	3.33333	4	5	5	4.66667	4	4	5	4.33333	4	3	3.5	3	3	4	3.33333	3	3	4	3	2	2	2	3	4	5	1	2	2	3	2	1	2	1	5	5
Male	18-28	Senior high school	4	5	5	4.66667	5	4	4	4.33333	5	5	5	5	5	4	5	4.66667	3	3	4	3.33333	5	4	4.5	3	3	5	3.66667	3	1	1	3	3	3	2	3	4	4	2	2	2	3	2	3	4	2	1	2
Female	51-61	Undergraduate and above	5	5	5	5	4	5	4	4.33333	4	3	3	3.33333	4	4	5	4.33333	5	5	5	5	4	5	4.5	4	4	5	4.33333	3	2	3	3	3	3	2	2	3	3	5	5	2	1	2	2	2	1	2	1
Male	29-39	Senior high school	5	4	4	4.33333	5	4	4	4.33333	4	4	5	4.33333	3	3	4	3.33333	4	4	5	4.33333	5	5	5	3	4	5	4	3	3	3	2	3	2	3	2	1	1	2	3	5	3	3	2	1	4	1	3
Female	51-61	Undergraduate and above	4	3	3	3.33333	5	5	5	5	4	4	5	4.33333	2	3	5	3.33333	4	3	4	3.66667	4	4	4	4	5	5	4.66667	2	1	1	5	3	4	3	3	2	2	3	3	2	3	3	1	3	3	4	2
Female	29-39	Under senior high school	4	3	3	3.33333	1	1	2	1.33333	4	2	4	3.33333	3	4	4	3.66667	4	4	5	4.33333	3	4	3.5	4	5	5	4.66667	2	2	2	4	1	2	2	3	2	2	3	5	4	2	5	1	1	1	2	4
Male	29-39	Undergraduate and above	2	3	2	2.33333	2	2	3	2.33333	3	2	4	3	3	4	5	4	2	3	5	3.33333	4	2	3	4	4	4	4	5	3	5	2	2	3	1	4	3	1	1	1	3	4	4	2	1	1	4	5
Female	29-39	Undergraduate and above	3	4	4	3.66667	1	2	1	1.33333	4	4	5	4.33333	4	3	2	3	5	3	5	4.33333	3	3	3	2	4	3	3	2	2	3	2	3	3	4	5	3	3	5	5	4	2	2	4	5	5	3	3
Female	29-39	Undergraduate and above	2	2	2	2	2	2	2	2	4	3	5	4	4	4	5	4.33333	4	3	4	3.66667	5	5	5	2	3	2	2.33333	3	2	1	3	2	1	2	2	3	2	5	4	4	3	3	3	2	2	3	3
Male	29-39	Undergraduate and above	3	4	3	3.33333	5	5	4	4.66667	4	1	1	2	5	5	5	5	5	5	5	5	4	4	4	5	5	5	5	5	3	4	2	2	2	2	5	4	5	3	2	2	2	3	2	3	1	3	3
Male	29-39	Undergraduate and above	4	2	3	3	3	3	3	3	5	2	4	3.66667	3	3	3	3	4	4	4	4	4	3	3.5	4	5	5	4.66667	1	1	1	1	1	2	2	1	1	1	3	5	2	3	1	4	2	4	1	4
Female	29-39	Undergraduate and above	2	3	3	2.66667	3	2	2	2.33333	2	2	3	2.33333	3	3	4	3.33333	4	4	5	4.33333	4	5	4.5	2	3	3	2.66667	4	5	5	4	4	4	4	1	2	2	2	3	2	4	4	3	5	4	4	2
Male	18-28	Under senior high school	5	4	2	3.66667	5	5	3	4.33333	3	2	4	3	5	4	5	4.66667	3	3	3	3	4	4	4	5	4	4	4.33333	3	2	3	3	2	3	3	1	3	1	4	5	2	2	1	3	2	3	2	2
Female	29-39	Undergraduate and above	4	5	5	4.66667	3	2	3	2.66667	5	5	5	5	2	3	3	2.66667	2	2	4	2.66667	4	5	4.5	3	5	4	4	1	2	2	2	2	2	2	3	2	1	3	3	3	3	3	1	2	1	3	3
Female	29-39	Under senior high school	4	4	4	4	4	4	4	4	4	5	5	4.66667	4	3	3	3.33333	4	4	5	4.33333	4	3	3.5	4	5	5	4.66667	3	3	3	4	3	4	4	3	2	2	3	3	3	2	3	2	2	1	4	2
Female	18-28	Undergraduate and above	3	3	3	3	4	3	3	3.33333	2	3	3	2.66667	3	3	2	2.66667	5	5	5	5	4	4	4	3	4	3	3.33333	3	4	5	2	1	1	1	4	4	3	3	3	2	3	3	2	4	2	2	4
Male	29-39	Undergraduate and above	5	5	5	5	5	5	5	5	3	3	4	3.33333	4	4	5	4.33333	4	4	4	4	3	4	3.5	4	4	5	4.33333	3	2	4	4	2	4	3	4	4	5	5	4	3	1	1	1	2	4	3	2
Male	18-28	Senior high school	3	3	2	2.66667	4	4	5	4.33333	3	4	4	3.66667	4	4	5	4.33333	1	2	2	1.66667	5	4	4.5	4	4	3	3.66667	4	4	1	2	1	1	2	5	3	2	3	3	2	1	1	2	1	1	1	1
Female	51-61	Undergraduate and above	3	3	3	3	3	4	3	3.33333	3	4	4	3.66667	4	4	5	4.33333	5	4	4	4.33333	4	3	3.5	3	4	3	3.33333	3	4	4	1	2	2	3	4	5	3	1	1	4	4	4	3	5	5	5	4
Male	18-28	Undergraduate and above	4	3	4	3.66667	4	5	4	4.33333	4	4	5	4.33333	4	5	4	4.33333	4	3	4	3.66667	5	4	4.5	3	4	5	4	2	2	1	1	2	1	2	3	2	1	4	5	3	4	3	4	2	2	2	2
Female	40-50	Undergraduate and above	4	4	3	3.66667	3	4	4	3.66667	5	4	5	4.66667	5	5	5	5	4	5	5	4.66667	4	4	4	5	4	4	4.33333	2	2	1	1	1	1	1	3	4	4	3	4	3	3	2	1	2	1	2	4
Female	29-39	Senior high school	4	4	3	3.66667	5	5	5	5	3	4	5	4	3	3	3	3	5	5	5	5	3	3	3	3	5	5	4.33333	3	5	3	4	3	3	2	4	5	5	3	3	2	3	4	1	1	2	3	3
Female	29-39	Undergraduate and above	3	3	2	2.66667	5	5	4	4.66667	4	3	3	3.33333	4	4	4	4	5	4	5	4.66667	1	1	1	4	4	3	3.66667	3	1	3	3	3	2	3	1	3	2	2	4	2	3	4	1	1	3	3	2
Female	51-61	Undergraduate and above	3	3	4	3.33333	4	3	4	3.66667	4	3	5	4	5	5	5	5	5	3	5	4.33333	4	4	4	3	4	3	3.33333	3	3	2	3	2	1	2	2	3	2	4	3	3	3	3	3	3	3	2	2
Male	29-39	Senior high school	4	4	5	4.33333	4	4	4	4	2	4	3	3	3	3	3	3	4	5	4	4.33333	2	2	2	1	2	3	2	1	1	1	2	2	1	1	4	4	4	2	3	3	2	1	1	2	3	5	4
Male	18-28	Senior high school	4	4	4	4	3	3	3	3	2	3	3	2.66667	5	4	5	4.66667	5	5	5	5	5	5	5	4	5	5	4.66667	3	1	1	3	4	3	3	3	4	3	3	2	1	4	3	5	4	4	3	2
Male	29-39	Senior high school	4	4	2	3.33333	4	4	4	4	4	3	3	3.33333	5	3	5	4.33333	2	2	3	2.33333	5	5	5	2	4	3	3	3	2	3	2	3	4	3	3	4	5	3	3	2	2	2	1	1	1	2	4
Female	18-28	Senior high school	4	5	5	4.66667	4	4	5	4.33333	3	3	4	3.33333	4	2	5	3.66667	5	5	4	4.66667	5	5	5	5	4	4	4.33333	3	2	1	3	4	3	4	3	2	3	2	2	2	2	1	2	5	1	3	2
Male	29-39	Under senior high school	5	5	5	5	4	2	4	3.33333	4	3	4	3.66667	5	4	5	4.66667	5	5	4	4.66667	5	5	5	4	5	4	4.33333	3	3	5	3	2	4	3	1	1	2	2	2	4	3	2	2	5	5	2	2
Female	51-61	Under senior high school	4	3	3	3.33333	5	3	4	4	4	3	4	3.66667	3	3	5	3.66667	4	2	2	2.66667	4	3	3.5	3	4	5	4	4	1	2	2	1	1	3	5	4	3	4	5	4	4	5	4	4	5	5	3
Male	51-61	Undergraduate and above	5	5	4	4.66667	4	5	4	4.33333	1	3	3	2.33333	4	5	5	4.66667	4	2	3	3	5	4	4.5	5	5	4	4.66667	3	2	3	3	5	4	4	3	3	3	2	1	2	2	2	3	3	1	2	2
Male	29-39	Undergraduate and above	3	3	4	3.33333	4	3	2	3	5	3	5	4.33333	3	3	3	3	4	3	4	3.66667	4	3	3.5	2	3	2	2.33333	4	2	3	2	3	3	2	5	3	2	2	4	4	4	3	5	4	5	4	5
Female	29-39	Senior high school	2	1	2	1.66667	5	5	5	5	1	1	2	1.33333	5	5	5	5	3	2	4	3	3	3	3	1	2	1	1.33333	4	3	2	1	2	2	2	1	2	2	2	3	1	3	2	2	3	2	3	1
Male	18-28	Undergraduate and above	2	3	3	2.66667	4	4	4	4	3	4	5	4	4	2	4	3.33333	5	5	5	5	4	3	3.5	5	5	5	5	2	2	3	5	4	4	4	3	5	4	4	5	4	3	4	1	5	2	2	4
Male	18-28	Undergraduate and above	3	4	4	3.66667	4	2	3	3	5	4	5	4.66667	4	3	3	3.33333	5	4	5	4.66667	4	4	4	4	4	4	4	3	2	2	1	1	1	1	4	3	1	3	4	1	2	3	1	1	1	2	4
Female	18-28	Senior high school	4	4	3	3.66667	5	5	4	4.66667	2	4	5	3.66667	4	4	4	4	4	3	5	4	3	4	3.5	3	3	4	3.33333	4	4	5	2	1	1	3	3	3	4	2	3	3	2	3	1	1	2	4	3
Female	18-28	Senior high school	5	4	5	4.66667	2	3	1	2	2	3	3	2.66667	4	4	4	4	5	5	5	5	5	5	5	3	3	3	3	2	2	1	2	1	2	1	3	4	4	2	1	4	4	3	2	5	2	5	4
Female	18-28	Senior high school	3	2	3	2.66667	3	4	4	3.66667	5	3	5	4.33333	3	3	4	3.33333	2	2	3	2.33333	4	4	4	5	5	5	5	1	2	2	5	4	3	5	5	4	4	3	4	2	3	3	3	2	2	3	3
Female	40-50	Undergraduate and above	4	3	3	3.33333	5	4	3	4	4	3	5	4	4	4	3	3.66667	3	2	3	2.66667	3	3	3	5	5	5	5	5	4	4	2	2	2	3	4	2	2	4	3	2	2	2	2	2	1	4	2
Male	29-39	Undergraduate and above	5	4	5	4.66667	3	3	3	3	5	3	5	4.33333	5	5	5	5	3	3	5	3.66667	4	5	4.5	3	3	5	3.66667	1	1	1	3	3	3	3	1	2	2	3	3	2	3	3	4	2	4	2	3
Female	18-28	Undergraduate and above	3	4	3	3.33333	4	5	4	4.33333	3	4	4	3.66667	3	2	5	3.33333	5	5	5	5	4	4	4	3	3	3	3	1	1	1	2	1	3	1	2	3	2	5	5	1	1	1	1	1	1	1	1
Female	18-28	Senior high school	5	4	4	4.33333	4	4	3	3.66667	2	2	3	2.33333	4	2	3	3	3	3	4	3.33333	3	2	2.5	1	3	3	2.33333	3	2	5	3	4	2	2	4	4	4	4	4	2	3	2	2	1	1	1	1
Male	29-39	Senior high school	4	3	4	3.66667	3	3	3	3	3	3	3	3	4	3	4	3.66667	4	3	5	4	5	5	5	5	5	5	5	2	1	4	4	3	3	2	3	2	3	2	1	5	4	5	5	4	5	5	4
Male	29-39	Undergraduate and above	3	3	3	3	4	3	3	3.33333	5	5	5	5	3	4	4	3.66667	5	5	5	5	3	3	3	3	2	5	3.33333	4	3	2	4	4	3	2	4	3	2	5	4	2	2	2	1	3	3	2	5
Female	51-61	Senior high school	1	2	3	2	3	3	3	3	3	2	4	3	3	2	2	2.33333	5	5	5	5	4	3	3.5	2	5	2	3	4	3	4	3	2	3	3	2	2	4	2	3	2	2	1	1	1	2	1	1
Female	29-39	Under senior high school	5	4	4	4.33333	5	4	4	4.33333	2	1	3	2	4	3	4	3.66667	5	5	5	5	5	5	5	4	3	4	3.66667	2	2	3	2	2	2	1	2	3	1	3	2	5	3	3	1	5	4	4	3
Female	51-61	Undergraduate and above	4	4	3	3.66667	4	4	4	4	2	3	4	3	3	2	3	2.66667	3	3	4	3.33333	4	3	3.5	3	4	2	3	3	3	4	3	4	3	4	3	3	1	2	3	3	2	4	4	5	3	2	4
Male	18-28	Undergraduate and above	5	5	5	5	4	4	4	4	2	2	4	2.66667	3	2	2	2.33333	3	2	3	2.66667	5	4	4.5	3	2	4	3	4	4	5	2	3	5	2	4	4	3	3	2	4	4	2	3	3	3	4	5
Female	18-28	Undergraduate and above	4	4	4	4	4	3	4	3.66667	3	4	5	4	3	4	4	3.66667	3	3	3	3	4	5	4.5	2	4	3	3	2	1	1	1	2	1	2	3	4	4	3	3	1	1	1	1	1	1	5	3
Female	29-39	Senior high school	5	4	4	4.33333	3	3	3	3	4	4	4	4	1	2	2	1.66667	5	5	5	5	4	5	4.5	2	2	2	2	4	3	5	4	4	5	3	4	4	3	4	3	2	2	1	5	4	3	5	1
Male	18-28	Senior high school	4	5	3	4	4	3	3	3.33333	5	5	4	4.66667	5	5	5	5	5	3	5	4.33333	5	5	5	4	4	5	4.33333	2	1	1	3	3	3	4	2	2	2	3	4	2	2	3	1	1	3	2	1
Female	29-39	Under senior high school	2	3	3	2.66667	2	4	3	3	4	3	4	3.66667	4	3	4	3.66667	4	4	5	4.33333	3	3	3	3	4	3	3.33333	4	4	3	3	4	2	2	2	2	3	4	4	1	4	2	2	3	2	3	2
Male	29-39	Undergraduate and above	4	4	4	4	4	4	4	4	4	3	4	3.66667	5	4	5	4.66667	3	2	4	3	5	5	5	3	3	4	3.33333	1	2	2	2	1	2	1	3	4	5	4	3	2	4	3	2	4	3	4	4
Male	29-39	Senior high school	5	4	4	4.33333	5	5	5	5	4	3	5	4	5	5	5	5	4	4	4	4	2	3	2.5	3	5	3	3.66667	3	2	2	2	1	2	1	4	4	5	4	3	3	1	3	2	2	2	3	1
Male	40-50	Undergraduate and above	4	3	3	3.33333	3	2	2	2.33333	3	4	4	3.66667	3	4	4	3.66667	5	5	5	5	4	3	3.5	4	4	5	4.33333	3	3	1	2	1	1	1	4	3	5	5	5	4	5	4	3	4	2	5	4
Male	18-28	Undergraduate and above	5	5	5	5	3	2	3	2.66667	4	3	3	3.33333	3	3	3	3	5	5	5	5	4	4	4	3	3	4	3.33333	1	4	2	3	4	2	3	5	3	4	5	4	3	2	4	2	1	1	2	3
Male	29-39	Undergraduate and above	2	2	2	2	4	4	5	4.33333	4	4	4	4	2	2	3	2.33333	2	3	3	2.66667	3	3	3	3	3	4	3.33333	1	2	1	3	4	3	2	2	4	3	3	4	4	3	2	2	1	2	3	2
Male	29-39	Undergraduate and above	3	4	4	3.66667	3	3	2	2.66667	5	3	5	4.33333	3	2	2	2.33333	5	4	5	4.66667	5	4	4.5	3	4	2	3	4	2	3	4	4	4	2	3	3	3	4	4	4	4	4	4	2	4	3	1
Female	29-39	Senior high school	3	3	3	3	5	4	4	4.33333	3	4	5	4	4	4	3	3.66667	4	1	4	3	5	5	5	4	4	5	4.33333	3	2	2	3	3	5	4	2	3	2	2	3	5	5	5	5	5	4	3	5
Female	29-39	Under senior high school	5	5	4	4.66667	5	5	5	5	4	3	3	3.33333	3	3	2	2.66667	2	1	3	2	2	3	2.5	3	4	4	3.66667	2	2	2	2	1	1	1	1	4	3	5	4	2	4	4	1	4	3	1	1
Female	40-50	Undergraduate and above	3	2	3	2.66667	4	4	5	4.33333	4	4	5	4.33333	4	4	5	4.33333	5	5	5	5	5	4	4.5	1	2	2	1.66667	3	4	3	2	3	4	2	2	2	1	4	5	5	5	5	1	3	1	5	2
Female	18-28	Senior high school	4	5	4	4.33333	4	4	4	4	2	3	3	2.66667	3	3	3	3	5	5	4	4.66667	5	5	5	4	4	4	4	2	2	2	3	5	3	4	2	1	1	4	5	2	2	3	3	1	1	1	2
Male	18-28	Senior high school	3	4	3	3.33333	5	5	5	5	2	3	3	2.66667	5	5	5	5	4	3	5	4	5	5	5	3	2	3	2.66667	2	3	3	5	4	3	4	2	3	4	3	2	2	3	2	4	3	4	1	4
Male	18-28	Undergraduate and above	5	4	5	4.66667	4	4	5	4.33333	2	2	3	2.33333	4	4	3	3.66667	3	4	3	3.33333	3	2	2.5	3	4	3	3.33333	3	2	3	4	3	4	5	2	3	4	3	2	3	4	4	1	2	2	4	3
Male	18-28	Senior high school	5	5	5	5	4	4	3	3.66667	5	4	4	4.33333	3	5	3	3.66667	4	4	3	3.66667	3	4	3.5	3	4	5	4	4	4	4	3	3	3	3	4	4	5	3	2	2	3	2	3	2	2	4	5
Male	29-39	Undergraduate and above	3	3	4	3.33333	4	5	5	4.66667	4	5	5	4.66667	3	4	2	3	4	4	5	4.33333	4	3	3.5	3	3	3	3	1	1	2	1	1	2	2	2	3	4	5	4	3	2	4	2	1	2	3	4
Female	29-39	Senior high school	1	3	2	2	2	3	3	2.66667	5	4	5	4.66667	5	5	5	5	5	5	5	5	5	4	4.5	4	5	5	4.66667	2	2	1	4	4	5	4	3	2	4	3	4	2	3	2	2	1	3	3	3
Male	29-39	Senior high school	4	3	4	3.66667	4	5	5	4.66667	3	4	4	3.66667	4	3	3	3.33333	3	1	3	2.33333	5	5	5	2	4	3	3	3	3	4	5	4	5	2	3	3	3	5	5	3	3	2	2	1	3	5	5
Male	29-39	Undergraduate and above	2	3	4	3	3	2	3	2.66667	3	3	4	3.33333	5	3	5	4.33333	3	1	3	2.33333	4	3	3.5	4	4	5	4.33333	3	4	4	1	2	1	4	3	3	3	2	4	2	3	3	1	1	3	3	2
Female	29-39	Undergraduate and above	2	3	2	2.33333	5	5	4	4.66667	4	4	4	4	3	3	3	3	4	3	4	3.66667	5	5	5	3	3	2	2.66667	1	1	1	1	2	1	2	5	1	4	4	3	4	5	4	3	4	5	5	5
Male	18-28	Under senior high school	4	4	4	4	3	4	3	3.33333	3	3	5	3.66667	4	5	4	4.33333	5	5	5	5	4	4	4	2	3	2	2.33333	4	3	4	2	3	3	3	2	2	4	4	4	1	1	2	2	1	3	2	3
Female	29-39	Undergraduate and above	4	5	4	4.33333	4	5	4	4.33333	1	3	4	2.66667	5	4	5	4.66667	4	2	4	3.33333	4	4	4	5	5	3	4.33333	3	4	2	4	5	3	4	3	2	4	3	3	3	5	4	2	1	2	5	3
Male	29-39	Undergraduate and above	5	3	3	3.66667	4	3	4	3.66667	1	2	4	2.33333	4	3	3	3.33333	5	4	5	4.66667	4	4	4	5	5	5	5	2	2	2	4	4	2	3	3	4	4	4	5	2	2	3	2	3	4	1	1
Female	29-39	Senior high school	4	5	5	4.66667	5	3	4	4	3	3	3	3	4	3	4	3.66667	4	4	4	4	3	4	3.5	5	5	5	5	4	3	3	4	3	3	3	2	3	2	4	5	2	1	2	1	1	2	1	2
Male	29-39	Senior high school	3	4	3	3.33333	5	3	4	4	3	4	5	4	2	2	3	2.33333	4	4	5	4.33333	5	4	4.5	4	4	5	4.33333	3	4	3	3	1	2	3	4	4	5	4	3	3	4	3	1	3	2	3	5
Female	29-39	Undergraduate and above	5	5	4	4.66667	3	3	1	2.33333	4	2	3	3	4	2	4	3.33333	5	5	5	5	4	4	4	3	3	2	2.66667	3	4	3	4	2	3	3	3	3	3	3	4	4	4	2	3	4	1	5	2
Male	51-61	Undergraduate and above	3	4	3	3.33333	5	5	4	4.66667	1	2	4	2.33333	5	4	5	4.66667	3	3	3	3	5	5	5	3	4	3	3.33333	2	2	2	2	2	3	1	2	3	2	2	2	2	1	2	2	4	5	5	4
Male	29-39	Undergraduate and above	4	5	4	4.33333	4	3	3	3.33333	2	2	2	2	3	3	3	3	3	2	3	2.66667	5	4	4.5	4	5	5	4.66667	3	3	1	4	3	3	4	2	2	4	2	2	5	4	4	5	5	5	4	5
Male	29-39	Undergraduate and above	3	3	4	3.33333	5	5	5	5	5	5	5	5	5	4	5	4.66667	2	3	3	2.66667	2	1	1.5	3	3	4	3.33333	5	2	2	4	5	4	4	5	5	5	2	3	3	2	2	3	1	1	4	4
Female	29-39	Undergraduate and above	4	3	4	3.66667	5	5	4	4.66667	4	4	5	4.33333	4	4	3	3.66667	3	2	3	2.66667	4	3	3.5	3	4	4	3.66667	3	2	1	3	3	3	4	3	4	3	3	4	2	3	2	1	1	1	1	1
Female	29-39	Under senior high school	5	4	3	4	3	4	3	3.33333	3	3	3	3	5	4	5	4.66667	5	4	5	4.66667	4	5	4.5	4	4	4	4	2	4	3	1	2	2	2	3	4	2	3	3	1	2	2	2	1	1	2	3
Male	51-61	Senior high school	5	4	5	4.66667	5	5	5	5	5	5	3	4.33333	4	4	5	4.33333	4	3	3	3.33333	4	3	3.5	4	3	2	3	2	3	4	3	3	4	3	3	4	3	5	4	2	2	2	2	1	1	1	1
Male	29-39	Senior high school	2	3	2	2.33333	4	4	5	4.33333	3	4	5	4	5	4	4	4.33333	1	1	1	1	5	4	4.5	4	5	5	4.66667	3	3	2	3	5	4	3	3	2	2	4	4	2	1	2	1	2	2	2	2
Male	18-28	Senior high school	5	4	4	4.33333	5	5	4	4.66667	2	3	3	2.66667	3	4	4	3.66667	3	3	4	3.33333	4	3	3.5	3	2	4	3	3	3	2	1	1	1	1	3	4	4	1	2	4	4	4	3	1	1	5	5
Male	18-28	Undergraduate and above	3	4	4	3.66667	4	3	4	3.66667	2	4	3	3	4	3	4	3.66667	4	3	4	3.66667	4	4	4	4	5	5	4.66667	3	4	4	2	2	3	2	3	4	1	3	3	1	3	3	1	1	4	3	3
Female	29-39	Senior high school	4	5	4	4.33333	3	4	3	3.33333	5	3	3	3.66667	4	4	5	4.33333	4	5	5	4.66667	5	4	4.5	4	4	5	4.33333	2	3	1	3	3	4	4	5	5	5	3	3	1	2	2	2	3	3	2	3
Male	29-39	Undergraduate and above	5	5	4	4.66667	2	3	3	2.66667	4	4	5	4.33333	4	3	3	3.33333	3	3	3	3	4	3	3.5	4	5	5	4.66667	1	1	3	2	1	2	1	5	5	4	1	2	2	3	3	1	3	4	3	4
Male	18-28	Senior high school	2	3	3	2.66667	4	5	5	4.66667	5	4	5	4.66667	5	4	5	4.66667	5	4	5	4.66667	5	5	5	2	3	3	2.66667	4	1	3	2	2	1	2	3	3	2	2	3	5	5	5	1	1	3	4	5
Female	29-39	Senior high school	4	5	3	4	3	3	3	3	4	4	5	4.33333	4	2	3	3	5	5	5	5	5	5	5	5	5	4	4.66667	4	2	3	4	3	2	3	2	2	2	3	2	2	2	2	2	1	2	2	2
Female	29-39	Senior high school	4	3	4	3.66667	2	3	3	2.66667	4	3	3	3.33333	3	5	5	4.33333	2	1	2	1.66667	3	3	3	2	2	4	2.66667	2	3	1	2	3	1	2	3	3	4	5	4	1	2	2	2	4	2	3	3
Male	51-61	Undergraduate and above	5	4	2	3.66667	5	5	5	5	3	3	3	3	4	3	3	3.33333	5	4	5	4.66667	5	4	4.5	3	3	2	2.66667	3	2	4	3	1	4	2	2	2	3	3	4	4	3	1	3	3	2	4	4
Female	29-39	Senior high school	4	4	4	4	5	3	4	4	3	3	5	3.66667	3	4	4	3.66667	3	3	4	3.33333	3	4	3.5	4	5	5	4.66667	2	3	2	2	3	4	2	3	3	3	3	4	2	3	4	1	1	3	1	2
Female	29-39	Senior high school	5	4	5	4.66667	5	4	4	4.33333	4	2	4	3.33333	4	5	5	4.66667	2	4	4	3.33333	4	5	4.5	5	5	5	5	2	2	3	2	2	4	2	2	3	2	3	2	2	2	2	3	2	3	1	2
Male	29-39	Undergraduate and above	5	3	4	4	5	5	5	5	3	3	4	3.33333	4	4	4	4	4	5	5	4.66667	4	4	4	4	3	4	3.66667	3	3	2	3	3	4	3	3	3	5	4	5	1	1	2	1	1	3	2	1
Male	18-28	Undergraduate and above	3	3	4	3.33333	5	4	4	4.33333	5	3	4	4	5	5	5	5	5	3	5	4.33333	4	4	4	5	5	4	4.66667	3	1	2	2	3	2	1	5	5	5	1	1	3	4	5	4	5	5	5	5
Male	18-28	Senior high school	3	3	3	3	5	4	4	4.33333	4	3	3	3.33333	3	4	2	3	5	4	4	4.33333	4	2	3	3	5	4	4	1	2	1	1	2	1	3	1	3	3	3	3	3	3	3	2	5	5	3	3
Male	18-28	Under senior high school	3	2	3	2.66667	5	5	4	4.66667	2	3	4	3	3	4	4	3.66667	5	5	5	5	5	5	5	3	4	4	3.66667	4	4	4	4	4	3	2	3	1	2	3	3	4	4	3	3	5	3	4	4
Female	18-28	Senior high school	3	3	3	3	3	3	3	3	3	3	3	3	3	4	5	4	5	4	5	4.66667	4	4	4	3	5	3	3.66667	3	3	2	4	5	4	3	1	2	2	2	2	2	2	3	5	2	3	4	5
Male	40-50	Undergraduate and above	2	2	3	2.33333	4	3	4	3.66667	3	3	2	2.66667	5	5	5	5	4	2	4	3.33333	5	4	4.5	5	5	4	4.66667	2	3	3	2	3	3	1	4	3	3	4	4	4	5	3	2	3	5	3	2
Male	29-39	Senior high school	3	3	3	3	5	5	5	5	5	3	5	4.33333	5	5	5	5	5	5	4	4.66667	4	3	3.5	5	5	5	5	3	4	4	4	4	4	5	3	2	2	4	2	3	2	3	2	3	2	5	5
Male	29-39	Undergraduate and above	5	4	4	4.33333	5	4	4	4.33333	4	2	4	3.33333	5	5	5	5	3	1	3	2.33333	3	2	2.5	4	2	2	2.66667	3	2	3	2	2	1	3	4	2	2	4	5	3	4	4	3	4	4	3	3
Female	40-50	Undergraduate and above	5	5	5	5	5	5	4	4.66667	3	3	5	3.66667	5	5	5	5	4	5	4	4.33333	4	4	4	4	3	3	3.33333	2	3	2	3	3	3	3	1	2	2	1	2	2	2	3	5	5	5	2	2
Female	18-28	Undergraduate and above	4	3	3	3.33333	4	3	5	4	4	4	3	3.66667	4	4	3	3.66667	4	3	4	3.66667	5	5	5	4	4	3	3.66667	4	3	5	2	3	2	3	5	3	3	3	4	4	4	4	5	4	3	3	2
Male	18-28	Undergraduate and above	4	4	5	4.33333	4	4	4	4	4	4	5	4.33333	5	4	4	4.33333	5	4	5	4.66667	4	3	3.5	3	4	2	3	4	5	5	3	4	2	3	3	2	2	3	2	2	2	2	1	1	3	1	2
Male	29-39	Senior high school	5	3	4	4	3	4	3	3.33333	3	3	4	3.33333	5	5	5	5	1	2	2	1.66667	5	5	5	4	5	4	4.33333	4	3	5	2	3	3	2	4	3	3	2	3	4	4	4	3	1	4	5	5
Female	51-61	Senior high school	3	3	3	3	5	5	5	5	4	2	4	3.33333	4	4	4	4	5	5	5	5	4	4	4	4	4	4	4	4	3	3	1	2	1	3	3	3	2	4	5	1	1	2	1	1	1	1	1
Male	29-39	Senior high school	5	5	5	5	1	1	2	1.33333	4	3	4	3.66667	3	4	4	3.66667	5	5	5	5	4	4	4	3	3	3	3	3	2	2	2	3	3	1	3	4	3	5	4	3	2	4	2	3	1	4	1
Female	29-39	Undergraduate and above	4	4	4	4	2	3	3	2.66667	4	5	4	4.33333	5	3	5	4.33333	5	5	5	5	4	3	3.5	3	4	5	4	5	4	4	4	5	4	2	4	3	4	3	5	2	4	3	2	2	1	2	3
Female	29-39	Under senior high school	3	5	4	4	3	3	4	3.33333	4	5	4	4.33333	4	3	4	3.66667	1	1	3	1.66667	5	4	4.5	2	2	3	2.33333	2	1	2	3	2	2	2	3	3	3	5	5	2	1	3	1	1	1	2	3
Male	18-28	Senior high school	4	5	5	4.66667	2	1	2	1.66667	5	3	5	4.33333	3	3	4	3.33333	4	3	4	3.66667	4	4	4	2	3	3	2.66667	2	1	2	3	2	3	4	3	4	4	4	3	3	4	3	1	2	3	3	4
Female	29-39	Undergraduate and above	5	4	4	4.33333	4	4	4	4	1	1	1	1	4	3	3	3.33333	4	4	5	4.33333	4	4	4	4	3	3	3.33333	3	2	4	3	4	4	5	4	3	3	4	4	3	2	3	4	4	4	3	4
Male	29-39	Senior high school	3	3	4	3.33333	5	5	4	4.66667	5	3	4	4	4	3	5	4	4	4	5	4.33333	5	5	5	4	4	4	4	2	2	3	2	2	2	2	3	4	3	5	5	4	5	4	2	1	2	4	4
Male	29-39	Undergraduate and above	4	5	5	4.66667	4	4	5	4.33333	4	3	5	4	5	5	5	5	4	4	4	4	4	3	3.5	4	5	4	4.33333	4	3	3	3	1	4	2	1	3	2	4	4	3	1	1	1	3	1	2	4
Female	18-28	Under senior high school	5	3	4	4	4	4	4	4	5	2	5	4	4	3	4	3.66667	4	3	4	3.66667	3	3	3	3	2	4	3	2	2	3	2	1	4	2	4	5	4	3	3	5	4	3	4	3	4	4	5
Male	29-39	Under senior high school	5	5	4	4.66667	5	4	4	4.33333	1	1	3	1.66667	4	5	5	4.66667	4	3	5	4	4	3	3.5	4	5	4	4.33333	2	3	2	1	2	2	2	3	2	3	5	5	3	5	5	4	2	1	3	3
Male	29-39	Senior high school	4	3	3	3.33333	4	4	4	4	2	3	3	2.66667	5	5	5	5	5	4	5	4.66667	3	4	3.5	2	2	2	2	2	4	3	2	3	4	3	1	1	3	1	1	2	3	3	3	3	3	1	1
Female	18-28	Senior high school	5	5	5	5	5	4	4	4.33333	1	3	3	2.33333	3	3	4	3.33333	5	4	3	4	5	4	4.5	4	4	5	4.33333	5	4	5	3	3	3	2	3	3	3	4	4	3	3	3	3	1	2	2	2
Male	18-28	Undergraduate and above	4	4	3	3.66667	5	5	5	5	3	3	4	3.33333	4	3	5	4	5	5	5	5	5	4	4.5	4	4	4	4	3	2	3	2	1	3	1	3	5	4	5	5	4	3	3	2	3	1	2	4
Male	29-39	Senior high school	5	5	5	5	3	2	3	2.66667	2	2	3	2.33333	4	3	3	3.33333	4	3	3	3.33333	3	2	2.5	5	4	5	4.66667	2	2	1	2	2	3	2	3	4	3	3	3	1	1	1	1	1	1	1	1
Male	51-61	Undergraduate and above	3	2	3	2.66667	3	4	3	3.33333	5	3	5	4.33333	4	3	4	3.66667	4	3	5	4	5	5	5	4	3	3	3.33333	5	4	4	5	4	3	3	2	2	3	3	3	3	1	2	1	1	2	3	2
Male	18-28	Under senior high school	3	3	4	3.33333	5	5	4	4.66667	4	4	4	4	3	3	2	2.66667	4	3	4	3.66667	4	4	4	4	5	4	4.33333	1	1	1	3	4	3	4	3	2	3	3	3	1	2	2	3	3	1	1	1
Female	18-28	Senior high school	3	4	4	3.66667	5	3	4	4	3	3	5	3.66667	4	3	5	4	5	2	4	3.66667	4	5	4.5	5	5	5	5	2	4	2	3	2	3	4	2	3	2	3	3	2	1	1	1	1	2	2	3
Male	29-39	Undergraduate and above	5	3	5	4.33333	3	2	2	2.33333	2	2	5	3	4	3	5	4	5	5	5	5	2	3	2.5	3	4	4	3.66667	4	2	3	4	2	3	2	2	2	2	4	4	3	2	3	4	5	5	3	2
Male	51-61	Under senior high school	4	4	4	4	4	3	4	3.66667	4	4	5	4.33333	5	5	5	5	3	4	4	3.66667	4	5	4.5	4	5	3	4	1	1	1	1	4	2	2	3	2	4	4	4	3	4	3	3	3	3	2	2
Male	18-28	Undergraduate and above	2	3	2	2.33333	4	4	3	3.66667	4	4	5	4.33333	3	4	4	3.66667	5	5	5	5	5	3	4	3	3	4	3.33333	1	2	3	1	2	1	1	4	3	4	4	5	3	3	3	5	2	1	2	3
Male	18-28	Senior high school	2	2	3	2.33333	4	4	3	3.66667	5	4	5	4.66667	3	3	3	3	3	3	3	3	4	4	4	4	5	2	3.66667	3	4	2	4	5	5	5	4	4	4	4	5	4	3	4	4	3	2	1	3
Male	29-39	Under senior high school	3	4	3	3.33333	5	4	4	4.33333	5	4	5	4.66667	3	4	2	3	5	4	5	4.66667	3	3	3	4	3	2	3	3	3	3	3	1	4	2	4	2	4	2	2	1	2	1	3	2	4	3	3
Female	18-28	Undergraduate and above	2	2	3	2.33333	4	4	4	4	3	3	4	3.33333	5	5	5	5	4	2	4	3.33333	4	3	3.5	5	5	5	5	4	5	5	3	3	4	3	3	3	3	4	4	4	4	4	2	2	3	4	4
Male	29-39	Undergraduate and above	4	3	4	3.66667	5	5	5	5	3	3	4	3.33333	4	3	4	3.66667	4	5	5	4.66667	4	4	4	4	3	3	3.33333	5	4	5	2	2	2	2	3	3	2	2	2	4	4	4	2	3	5	4	3
Male	29-39	Senior high school	4	5	5	4.66667	4	3	3	3.33333	5	3	5	4.33333	4	3	5	4	4	3	4	3.66667	5	4	4.5	3	4	2	3	4	3	3	5	2	3	5	3	3	2	3	3	4	4	3	4	5	5	3	3
Female	18-28	Undergraduate and above	3	3	3	3	3	3	4	3.33333	3	4	5	4	3	3	2	2.66667	4	3	4	3.66667	4	4	4	4	5	4	4.33333	3	3	4	2	3	4	2	3	1	2	3	2	3	2	3	2	4	3	3	3
Male	51-61	Senior high school	4	3	3	3.33333	5	4	5	4.66667	5	4	5	4.66667	4	4	5	4.33333	5	4	5	4.66667	5	3	4	4	5	5	4.66667	4	4	5	2	2	2	3	2	1	3	3	3	2	3	3	2	1	1	3	2
Female	40-50	Undergraduate and above	4	4	4	4	5	5	5	5	4	4	2	3.33333	3	3	4	3.33333	4	3	5	4	3	3	3	5	5	5	5	4	3	2	2	2	2	2	3	3	4	4	5	3	4	3	4	3	3	3	5
Male	29-39	Undergraduate and above	3	3	2	2.66667	2	1	2	1.66667	3	3	3	3	5	4	5	4.66667	4	3	4	3.66667	4	3	3.5	4	5	5	4.66667	3	4	4	3	3	2	3	3	5	4	1	1	4	4	3	5	5	5	5	5
Male	18-28	Undergraduate and above	5	5	3	4.33333	3	5	4	4	4	5	5	4.66667	4	3	4	3.66667	5	4	5	4.66667	3	1	2	1	2	3	2	3	2	2	3	2	3	1	1	2	1	2	4	2	3	2	4	1	1	1	3
Male	18-28	Senior high school	3	2	2	2.33333	5	5	4	4.66667	4	5	5	4.66667	5	5	4	4.66667	5	4	5	4.66667	3	4	3.5	1	2	1	1.33333	2	2	2	3	2	2	3	4	3	4	3	3	1	1	2	2	4	1	1	1
Female	29-39	Undergraduate and above	4	3	3	3.33333	3	4	3	3.33333	2	3	3	2.66667	5	5	5	5	5	5	5	5	4	3	3.5	1	3	3	2.33333	2	2	2	2	2	1	2	4	3	4	3	3	4	4	3	3	4	2	5	4
Female	18-28	Senior high school	3	3	3	3	5	5	5	5	2	4	3	3	5	4	5	4.66667	4	4	3	3.66667	4	4	4	3	5	2	3.33333	1	1	2	2	3	3	4	2	3	2	4	3	3	2	3	2	2	2	1	3
Male	18-28	Senior high school	3	3	3	3	2	4	3	3	3	4	4	3.66667	5	4	4	4.33333	5	4	5	4.66667	5	5	5	3	3	5	3.66667	5	3	4	2	4	3	4	3	2	3	2	2	4	3	4	4	3	1	4	2
Female	29-39	Senior high school	4	5	5	4.66667	5	5	5	5	3	3	3	3	5	4	4	4.33333	4	5	5	4.66667	4	4	4	4	4	4	4	5	5	4	5	5	5	4	5	4	4	5	3	2	1	3	4	4	2	1	2
Male	29-39	Senior high school	2	3	4	3	4	3	4	3.66667	5	3	2	3.33333	2	2	2	2	1	2	3	2	5	4	4.5	3	4	4	3.66667	2	4	2	1	2	2	2	2	3	2	2	4	3	2	2	2	3	4	2	2
Female	18-28	Undergraduate and above	3	4	4	3.66667	5	4	5	4.66667	4	3	4	3.66667	2	2	4	2.66667	4	3	2	3	5	5	5	5	3	3	3.66667	3	3	3	4	5	2	5	1	2	2	3	4	3	3	2	1	2	4	4	3
Male	29-39	Undergraduate and above	3	2	3	2.66667	4	4	5	4.33333	4	4	4	4	4	3	4	3.66667	5	5	5	5	4	3	3.5	3	5	3	3.66667	3	1	2	2	3	3	2	3	4	3	2	2	2	2	3	3	3	2	2	2
Male	18-28	Senior high school	4	4	4	4	4	5	5	4.66667	5	5	5	5	5	4	5	4.66667	4	4	5	4.33333	5	4	4.5	5	3	4	4	2	2	1	1	1	1	2	4	5	2	4	4	1	3	2	1	3	1	1	3
Male	29-39	Senior high school	4	3	4	3.66667	4	4	5	4.33333	3	3	4	3.33333	3	4	4	3.66667	4	3	3	3.33333	4	4	4	4	3	4	3.66667	3	2	3	4	3	2	3	4	1	3	3	3	2	3	3	2	4	2	2	2
Female	18-28	Undergraduate and above	5	4	4	4.33333	4	4	3	3.66667	3	3	4	3.33333	4	5	5	4.66667	3	4	5	4	5	4	4.5	3	4	4	3.66667	1	2	1	3	5	4	2	2	1	2	4	4	3	3	3	3	1	2	4	5
Female	29-39	Under senior high school	2	3	3	2.66667	4	3	4	3.66667	4	3	4	3.66667	3	4	2	3	4	5	4	4.33333	4	4	4	3	4	5	4	3	3	4	3	4	2	2	3	2	4	3	4	5	4	3	3	4	3	4	2
Female	29-39	Senior high school	4	4	4	4	4	4	3	3.66667	3	2	3	2.66667	4	3	4	3.66667	3	3	4	3.33333	3	3	3	3	3	4	3.33333	3	4	3	1	2	1	3	3	3	2	4	2	3	4	3	1	2	4	1	1
Male	51-61	Undergraduate and above	4	3	4	3.66667	2	2	3	2.33333	5	5	5	5	4	3	5	4	5	3	4	4	5	4	4.5	4	2	3	3	3	4	2	2	2	1	2	3	2	3	5	5	3	4	3	3	3	4	2	4
Female	51-61	Senior high school	4	4	3	3.66667	3	3	3	3	3	3	2	2.66667	4	5	4	4.33333	5	4	3	4	5	4	4.5	3	5	4	4	1	2	2	2	2	1	2	3	2	4	2	4	3	4	4	2	4	4	3	4
Female	18-28	Undergraduate and above	4	4	4	4	5	4	5	4.66667	3	3	5	3.66667	3	2	3	2.66667	4	5	5	4.66667	5	5	5	2	4	4	3.33333	2	2	2	3	3	3	3	2	4	3	5	5	1	3	1	2	1	1	1	1
Male	18-28	Undergraduate and above	2	4	4	3.33333	5	5	5	5	4	3	4	3.66667	5	5	4	4.66667	5	5	5	5	4	4	4	2	4	3	3	3	3	2	2	3	2	2	3	3	3	3	3	2	2	3	3	4	3	2	2
Male	18-28	Undergraduate and above	2	3	3	2.66667	5	5	5	5	3	4	3	3.33333	4	5	4	4.33333	5	4	5	4.66667	3	3	3	4	5	5	4.66667	4	4	4	3	3	3	3	3	4	2	1	1	1	2	1	1	2	2	2	3
Male	51-61	Senior high school	4	4	4	4	4	4	3	3.66667	4	5	5	4.66667	5	5	3	4.33333	3	3	4	3.33333	4	4	4	2	2	2	2	2	2	3	5	5	4	5	1	3	3	1	1	3	2	2	5	5	4	1	3
Male	29-39	Senior high school	3	3	2	2.66667	5	4	5	4.66667	3	3	5	3.66667	5	5	5	5	5	4	5	4.66667	2	2	2	3	3	3	3	5	3	4	3	3	3	5	2	1	1	5	4	1	2	1	1	1	2	1	1
Male	18-28	Senior high school	3	3	3	3	2	3	2	2.33333	4	3	4	3.66667	5	5	5	5	3	5	5	4.33333	4	4	4	2	3	3	2.66667	4	4	2	4	4	3	3	2	2	3	3	3	4	2	4	4	3	4	4	3
Female	29-39	Senior high school	5	5	4	4.66667	2	2	2	2	3	3	4	3.33333	5	5	4	4.66667	5	5	5	5	5	4	4.5	4	3	2	3	1	1	1	3	1	2	3	2	2	2	3	3	1	2	2	1	3	1	1	1
Male	29-39	Senior high school	4	4	4	4	5	5	5	5	2	1	3	2	2	3	2	2.33333	5	5	5	5	3	3	3	3	3	3	3	1	3	1	1	1	2	1	3	3	1	3	2	4	3	4	3	1	2	2	4
Male	40-50	Senior high school	4	4	4	4	4	4	3	3.66667	1	1	3	1.66667	5	3	4	4	4	4	5	4.33333	3	3	3	5	4	3	4	3	1	2	3	3	3	3	3	5	4	4	4	4	4	4	3	3	3	4	4
Male	40-50	Senior high school	2	4	4	3.33333	3	2	3	2.66667	4	3	3	3.33333	4	5	5	4.66667	5	5	4	4.66667	3	3	3	3	3	3	3	3	2	3	4	3	3	4	1	2	3	4	4	3	3	3	3	1	1	2	2
Male	51-61	Senior high school	3	3	4	3.33333	4	5	4	4.33333	3	4	4	3.66667	5	4	4	4.33333	3	3	4	3.33333	2	2	2	5	5	4	4.66667	3	4	3	3	3	1	2	5	5	4	5	5	2	3	3	3	4	1	2	2
Male	29-39	Under senior high school	4	4	5	4.33333	5	5	5	5	2	2	2	2	5	4	4	4.33333	2	2	3	2.33333	5	4	4.5	3	2	1	2	3	1	3	1	4	3	2	1	2	3	5	5	1	2	1	2	1	1	2	2
Male	29-39	Under senior high school	3	2	3	2.66667	4	3	4	3.66667	4	4	3	3.66667	5	5	5	5	3	3	5	3.66667	2	1	1.5	2	1	1	1.33333	3	2	2	2	3	3	2	2	2	2	4	4	3	4	4	1	4	3	1	1
Male	29-39	Undergraduate and above	5	4	5	4.66667	4	4	4	4	5	3	5	4.33333	5	4	4	4.33333	4	2	5	3.66667	3	3	3	4	4	4	4	2	3	2	2	4	3	1	3	2	3	2	2	2	3	1	2	1	2	3	3
Male	18-28	Undergraduate and above	2	3	3	2.66667	3	4	3	3.33333	2	5	5	4	3	2	3	2.66667	4	3	4	3.66667	3	3	3	4	3	4	3.66667	2	4	4	4	4	4	4	2	2	2	2	1	2	3	4	2	3	1	3	2
Male	29-39	Undergraduate and above	5	5	5	5	5	5	4	4.66667	2	3	2	2.33333	5	4	5	4.66667	3	3	3	3	5	5	5	4	5	4	4.33333	2	1	3	1	1	3	1	3	3	2	4	4	2	2	2	1	1	2	2	3
Female	18-28	Undergraduate and above	3	4	3	3.33333	5	5	5	5	3	3	5	3.66667	4	3	3	3.33333	4	4	5	4.33333	5	5	5	4	5	2	3.66667	3	2	3	3	3	3	3	1	1	2	2	2	4	3	3	2	4	2	3	1
Male	29-39	Senior high school	4	4	2	3.33333	3	3	3	3	2	2	4	2.66667	5	5	5	5	5	5	5	5	5	5	5	4	3	3	3.33333	2	1	2	3	4	4	3	2	3	3	4	2	2	3	2	2	3	4	1	1
Female	18-28	Undergraduate and above	4	3	3	3.33333	5	4	4	4.33333	5	3	5	4.33333	5	5	5	5	3	3	4	3.33333	3	4	3.5	3	4	4	3.66667	4	3	4	4	4	5	2	2	5	1	3	5	4	3	3	2	4	2	2	4
Male	18-28	Undergraduate and above	5	4	5	4.66667	3	4	4	3.66667	2	2	2	2	4	3	4	3.66667	4	3	3	3.33333	4	4	4	4	5	4	4.33333	2	3	2	3	3	2	3	3	4	2	4	4	3	2	3	1	1	1	1	3
Male	29-39	Senior high school	4	3	4	3.66667	5	5	4	4.66667	3	5	4	4	4	5	5	4.66667	5	5	5	5	5	4	4.5	5	5	5	5	3	4	3	4	4	3	3	3	2	1	3	2	4	3	3	4	4	2	1	1
Male	29-39	Undergraduate and above	4	4	5	4.33333	3	2	3	2.66667	3	3	3	3	4	2	4	3.33333	4	5	5	4.66667	4	5	4.5	3	3	2	2.66667	2	1	2	4	3	3	2	3	2	3	4	5	3	3	3	1	5	2	4	4
Male	18-28	Senior high school	3	3	2	2.66667	3	3	3	3	2	3	3	2.66667	3	2	2	2.33333	5	4	5	4.66667	2	2	2	3	4	4	3.66667	3	2	2	3	3	2	3	2	2	2	3	4	4	3	3	3	1	1	5	5
Male	29-39	Under senior high school	3	5	5	4.33333	3	2	2	2.33333	3	3	4	3.33333	5	5	5	5	5	5	5	5	3	3	3	2	4	5	3.66667	3	5	2	5	5	4	4	4	3	4	1	2	2	3	4	2	1	1	4	5
Female	18-28	Undergraduate and above	2	2	3	2.33333	4	4	3	3.66667	3	3	3	3	5	4	4	4.33333	3	3	4	3.33333	3	3	3	4	3	5	4	5	4	5	4	2	5	4	3	2	3	5	5	3	4	3	3	2	3	4	3
Female	29-39	Under senior high school	4	4	4	4	3	4	4	3.66667	1	3	1	1.66667	3	3	2	2.66667	4	3	4	3.66667	5	5	5	3	3	3	3	4	4	4	2	2	2	3	3	3	2	2	2	2	4	4	3	3	3	5	5
Male	18-28	Senior high school	4	4	4	4	5	5	5	5	1	3	2	2	4	5	5	4.66667	4	2	4	3.33333	4	4	4	3	5	3	3.66667	5	4	4	2	1	2	2	2	1	2	3	3	4	5	4	4	3	4	5	4
Male	18-28	Undergraduate and above	1	2	1	1.33333	5	4	4	4.33333	1	3	2	2	4	4	4	4	5	5	5	5	3	3	3	3	2	2	2.33333	2	3	2	3	3	3	4	3	3	2	5	5	2	2	3	3	2	4	1	2
Female	29-39	Undergraduate and above	4	5	5	4.66667	2	3	3	2.66667	5	3	3	3.66667	5	5	5	5	5	5	5	5	5	4	4.5	3	4	2	3	1	3	3	3	2	4	4	1	2	2	1	3	3	4	4	4	2	4	5	3
Female	18-28	Under senior high school	3	4	4	3.66667	5	3	4	4	3	2	4	3	4	3	4	3.66667	4	3	4	3.66667	3	4	3.5	1	3	2	2	3	5	4	2	3	4	3	5	4	4	1	2	5	5	5	3	4	3	5	5
Female	29-39	Senior high school	4	4	5	4.33333	3	4	4	3.66667	4	4	4	4	4	3	5	4	5	5	5	5	3	4	3.5	5	4	5	4.66667	2	1	2	2	2	3	3	3	2	3	2	2	3	2	1	3	4	5	4	2
Male	29-39	Undergraduate and above	3	3	2	2.66667	4	4	4	4	5	3	5	4.33333	5	5	5	5	4	3	5	4	3	3	3	3	3	2	2.66667	4	4	5	5	5	3	4	2	2	1	3	4	4	3	4	2	4	2	2	1
Male	29-39	Undergraduate and above	4	3	4	3.66667	3	3	3	3	3	5	5	4.33333	4	3	3	3.33333	5	5	5	5	5	5	5	5	5	5	5	4	4	4	4	2	4	3	4	4	4	3	4	4	2	2	1	2	2	2	4
Male	29-39	Senior high school	4	4	4	4	5	5	5	5	3	3	5	3.66667	5	5	5	5	5	5	4	4.66667	4	5	4.5	5	5	5	5	4	4	4	2	2	2	3	4	5	4	4	4	3	4	5	3	4	4	2	5
Female	18-28	Senior high school	2	3	2	2.33333	2	3	3	2.66667	3	1	2	2	5	5	5	5	4	5	5	4.66667	3	3	3	2	2	4	2.66667	4	5	5	5	4	4	3	4	5	4	3	3	3	3	3	3	5	4	4	5
Male	51-61	Undergraduate and above	2	3	2	2.33333	5	5	5	5	3	4	5	4	4	2	4	3.33333	4	4	4	4	5	5	5	4	4	5	4.33333	2	2	2	3	3	4	3	3	2	3	4	5	3	1	1	1	1	1	1	1
Female	29-39	Senior high school	5	5	5	5	4	3	3	3.33333	3	4	3	3.33333	4	4	4	4	5	5	5	5	4	4	4	2	3	2	2.33333	2	3	5	1	4	2	1	3	3	4	4	4	3	3	3	1	2	2	5	3
Female	29-39	Undergraduate and above	3	4	5	4	4	5	4	4.33333	5	5	5	5	5	3	5	4.33333	2	1	3	2	3	2	2.5	4	5	5	4.66667	2	4	4	2	4	2	3	3	1	3	3	4	1	1	1	2	1	1	2	1
Female	29-39	Undergraduate and above	2	1	3	2	4	3	4	3.66667	3	4	4	3.66667	5	5	5	5	5	5	5	5	5	4	4.5	2	4	3	3	3	2	2	4	2	4	3	3	2	4	2	2	1	1	1	1	1	1	2	1
Female	40-50	Senior high school	4	3	4	3.66667	5	5	5	5	1	4	4	3	3	4	5	4	2	3	4	3	4	3	3.5	3	5	5	4.33333	4	5	5	2	2	4	3	4	4	3	3	4	4	3	4	3	4	5	5	5
Female	29-39	Undergraduate and above	1	2	2	1.66667	5	5	4	4.66667	4	3	4	3.66667	5	3	3	3.66667	5	2	5	4	3	4	3.5	3	3	2	2.66667	3	3	3	3	3	3	2	3	2	3	3	3	2	4	4	1	2	2	1	3
Male	40-50	Senior high school	5	4	4	4.33333	5	5	4	4.66667	1	1	3	1.66667	4	4	5	4.33333	4	5	5	4.66667	3	2	2.5	3	4	3	3.33333	4	3	4	4	4	3	4	3	4	4	3	3	3	2	3	3	1	3	3	3
Male	29-39	Undergraduate and above	3	3	2	2.66667	3	5	4	4	4	2	3	3	4	4	5	4.33333	3	4	5	4	5	4	4.5	5	5	5	5	2	4	3	1	3	2	3	1	2	1	3	2	2	2	2	3	4	1	1	1
Female	18-28	Undergraduate and above	3	3	4	3.33333	5	4	4	4.33333	1	2	2	1.66667	4	5	5	4.66667	2	3	3	2.66667	3	3	3	3	4	3	3.33333	3	4	4	1	3	2	1	1	2	1	5	5	2	2	4	1	3	2	1	2
Male	40-50	Undergraduate and above	5	4	4	4.33333	2	1	3	2	5	5	5	5	3	3	3	3	3	2	5	3.33333	3	3	3	2	2	2	2	3	2	2	3	4	3	2	4	2	3	4	4	3	4	3	3	3	1	2	1
Male	29-39	Undergraduate and above	2	3	3	2.66667	5	5	5	5	3	3	4	3.33333	5	5	4	4.66667	4	2	3	3	3	2	2.5	3	4	3	3.33333	2	2	3	3	3	4	4	1	3	4	3	5	4	3	4	1	2	1	4	5
Female	29-39	Undergraduate and above	5	5	5	5	5	5	5	5	5	3	3	3.66667	4	3	3	3.33333	3	3	3	3	5	4	4.5	3	4	3	3.33333	4	3	3	2	2	2	2	3	3	2	2	2	2	2	4	1	1	2	1	3
Male	29-39	Senior high school	5	5	5	5	5	5	5	5	3	3	4	3.33333	5	3	3	3.66667	3	4	4	3.66667	5	5	5	5	5	5	5	4	5	4	4	4	5	5	4	3	3	2	2	3	4	3	5	5	5	4	2
Female	29-39	Senior high school	4	4	4	4	5	4	4	4.33333	1	2	3	2	3	2	2	2.33333	4	5	5	4.66667	4	3	3.5	3	3	4	3.33333	2	2	2	3	2	4	3	4	4	4	5	4	4	4	3	2	3	4	3	4
Male	18-28	Undergraduate and above	5	5	4	4.66667	3	3	3	3	2	4	5	3.66667	4	2	3	3	4	3	4	3.66667	4	4	4	4	4	3	3.66667	2	2	2	3	2	4	4	4	3	5	3	3	3	5	2	3	1	2	5	2
Male	40-50	Senior high school	2	3	2	2.33333	5	5	5	5	3	4	4	3.66667	4	4	5	4.33333	5	5	5	5	5	5	5	1	4	2	2.33333	1	1	1	4	2	2	2	4	4	4	5	4	3	3	4	4	3	4	4	5
Female	29-39	Senior high school	4	5	4	4.33333	4	4	4	4	2	2	4	2.66667	3	2	2	2.33333	4	4	5	4.33333	4	4	4	4	3	4	3.66667	1	2	3	3	1	2	3	2	1	2	3	3	2	2	2	2	1	3	2	2
Male	18-28	Senior high school	4	4	4	4	3	1	3	2.33333	3	3	2	2.66667	5	5	5	5	4	4	4	4	4	5	4.5	5	5	5	5	1	2	3	1	2	2	2	4	3	2	3	3	2	1	1	1	2	1	1	1
Female	18-28	Undergraduate and above	1	2	2	1.66667	5	4	5	4.66667	4	4	5	4.33333	3	3	4	3.33333	4	3	4	3.66667	4	4	4	5	5	5	5	4	3	4	4	4	4	3	3	3	3	3	3	3	1	2	1	3	3	3	2
Male	18-28	Under senior high school	5	4	3	4	3	3	3	3	4	4	5	4.33333	5	4	5	4.66667	4	3	5	4	2	3	2.5	2	4	4	3.33333	4	4	3	4	3	1	4	3	4	3	3	3	2	2	3	2	1	4	3	4
Male	18-28	Undergraduate and above	5	4	3	4	5	3	3	3.66667	3	3	5	3.66667	3	2	3	2.66667	4	4	4	4	4	5	4.5	4	4	5	4.33333	5	5	5	3	3	2	2	4	5	4	2	1	5	4	5	4	5	4	5	5
Female	51-61	Senior high school	3	3	3	3	4	3	3	3.33333	2	4	5	3.66667	4	3	4	3.66667	4	3	4	3.66667	4	5	4.5	5	5	4	4.66667	2	1	2	3	4	2	4	3	4	3	4	2	5	4	5	3	5	5	4	5
Female	18-28	Senior high school	1	3	3	2.33333	2	3	2	2.33333	5	3	4	4	3	3	3	3	5	5	5	5	4	5	4.5	3	4	5	4	3	4	2	5	4	4	4	4	4	3	4	2	2	3	3	3	3	5	4	5
Male	18-28	Undergraduate and above	5	3	4	4	3	2	3	2.66667	4	4	4	4	4	4	4	4	2	3	4	3	4	4	4	3	4	3	3.33333	3	2	2	3	3	3	2	2	4	4	4	5	4	3	4	4	1	2	3	2
Male	29-39	Senior high school	4	4	4	4	2	4	2	2.66667	2	2	3	2.33333	5	3	4	4	4	3	4	3.66667	5	4	4.5	3	3	4	3.33333	4	4	3	3	4	3	3	3	4	4	3	2	4	4	4	3	3	2	5	5
Female	29-39	Undergraduate and above	3	3	3	3	4	4	3	3.66667	2	2	3	2.33333	3	4	4	3.66667	3	3	4	3.33333	4	4	4	3	4	4	3.66667	3	3	2	2	1	3	4	5	2	4	4	2	1	1	1	2	2	1	1	2
Male	18-28	Undergraduate and above	5	5	5	5	4	4	5	4.33333	4	4	4	4	5	4	5	4.66667	3	3	4	3.33333	4	4	4	3	1	3	2.33333	2	3	2	2	2	4	1	3	4	2	4	5	5	5	5	4	3	3	4	4
Female	29-39	Undergraduate and above	4	5	4	4.33333	3	1	2	2	4	3	3	3.33333	4	3	3	3.33333	3	4	4	3.66667	4	4	4	3	4	5	4	3	2	2	3	3	3	3	3	3	4	1	2	2	2	1	1	2	1	1	3
Female	40-50	Undergraduate and above	3	4	4	3.66667	4	4	5	4.33333	3	3	3	3	3	3	5	3.66667	3	4	5	4	5	3	4	3	5	3	3.66667	1	2	2	2	3	2	3	4	3	3	4	4	2	2	3	1	1	1	3	4
Female	29-39	Senior high school	3	3	3	3	5	4	4	4.33333	3	2	3	2.66667	5	5	4	4.66667	3	3	4	3.33333	2	3	2.5	5	5	5	5	1	5	2	2	4	3	3	2	2	2	1	1	2	4	1	2	2	2	2	2
Female	18-28	Senior high school	4	4	4	4	4	5	4	4.33333	4	4	5	4.33333	5	4	5	4.66667	4	4	3	3.66667	3	3	3	4	4	5	4.33333	5	4	3	3	2	2	3	1	2	1	4	4	2	2	2	3	1	1	3	1
Female	18-28	Undergraduate and above	5	5	5	5	5	5	5	5	2	3	3	2.66667	3	3	3	3	3	4	4	3.66667	4	4	4	3	3	5	3.66667	4	3	3	3	4	1	3	3	4	3	1	2	3	3	4	1	3	1	4	5
Female	29-39	Senior high school	5	4	4	4.33333	3	3	3	3	2	2	2	2	3	3	3	3	3	1	4	2.66667	4	4	4	2	3	3	2.66667	3	2	1	3	3	2	2	4	3	5	5	5	4	4	3	5	4	4	4	4
Female	18-28	Under senior high school	5	5	4	4.66667	4	4	3	3.66667	4	3	3	3.33333	4	3	5	4	3	2	4	3	3	4	3.5	2	5	3	3.33333	3	2	3	2	3	2	5	3	3	2	2	4	4	4	2	2	1	4	4	3
Female	40-50	Senior high school	3	3	2	2.66667	5	5	4	4.66667	2	4	3	3	4	3	5	4	5	5	4	4.66667	5	4	4.5	2	3	3	2.66667	4	2	2	1	1	2	2	4	3	3	1	2	4	4	5	2	5	4	3	2
Male	18-28	Under senior high school	3	2	3	2.66667	5	4	4	4.33333	4	4	4	4	4	5	5	4.66667	3	4	4	3.66667	5	3	4	5	4	5	4.66667	3	3	3	2	2	2	2	5	5	4	4	4	1	1	1	2	1	1	2	4
Female	18-28	Senior high school	5	4	5	4.66667	5	5	5	5	3	4	5	4	4	4	4	4	3	5	4	4	5	5	5	4	5	4	4.33333	5	4	4	2	4	4	3	4	4	3	3	2	3	3	3	3	2	4	3	5
Male	51-61	Undergraduate and above	4	5	4	4.33333	4	3	3	3.33333	5	4	5	4.66667	3	4	4	3.66667	4	3	5	4	5	4	4.5	5	4	5	4.66667	3	2	3	2	2	2	2	4	5	3	3	3	4	2	4	2	3	1	4	3
Female	18-28	Undergraduate and above	5	4	5	4.66667	4	4	3	3.66667	5	3	5	4.33333	4	4	3	3.66667	4	2	2	2.66667	3	3	3	3	3	3	3	4	4	4	2	3	3	4	4	3	3	5	3	3	4	4	4	3	5	4	2
Female	29-39	Undergraduate and above	4	4	3	3.66667	3	3	3	3	4	4	5	4.33333	4	4	4	4	4	3	4	3.66667	4	4	4	4	5	5	4.66667	4	4	4	3	3	2	3	3	2	3	1	2	2	1	1	4	2	4	1	2
Female	18-28	Undergraduate and above	3	4	3	3.33333	3	4	4	3.66667	4	3	5	4	4	3	3	3.33333	5	5	5	5	4	3	3.5	4	3	5	4	1	3	3	2	3	1	3	4	4	4	3	3	1	1	3	4	1	3	4	3
Female	18-28	Undergraduate and above	4	3	4	3.66667	5	4	4	4.33333	5	4	4	4.33333	4	2	2	2.66667	4	4	4	4	5	2	3.5	3	5	3	3.66667	1	3	2	2	2	2	2	4	4	3	1	1	3	2	2	2	3	2	2	3
Male	51-61	Senior high school	2	3	3	2.66667	5	4	5	4.66667	3	2	2	2.33333	4	4	4	4	4	4	4	4	5	5	5	3	3	3	3	4	3	4	2	4	3	4	3	3	2	2	2	2	3	2	1	3	4	2	3
Female	29-39	Senior high school	3	4	4	3.66667	2	4	3	3	3	2	5	3.33333	5	3	4	4	4	5	4	4.33333	3	2	2.5	4	5	3	4	4	3	5	3	5	4	3	4	3	5	5	4	3	3	3	2	1	2	4	2
Male	51-61	Senior high school	3	3	2	2.66667	5	5	5	5	3	3	3	3	4	4	4	4	5	4	4	4.33333	5	4	4.5	5	5	3	4.33333	3	4	4	4	5	4	4	5	4	5	4	3	4	4	3	5	5	2	4	4
Female	29-39	Senior high school	4	3	4	3.66667	3	3	3	3	5	4	4	4.33333	4	4	4	4	4	3	4	3.66667	4	3	3.5	1	3	2	2	3	2	2	3	3	2	3	5	5	4	4	4	5	5	5	1	3	2	5	5
Male	18-28	Under senior high school	4	4	3	3.66667	4	2	3	3	4	4	5	4.33333	3	3	2	2.66667	5	5	5	5	5	3	4	5	5	5	5	3	2	2	2	3	4	1	5	4	3	3	4	2	4	4	1	1	2	4	4
Male	29-39	Undergraduate and above	3	4	4	3.66667	3	3	4	3.33333	3	3	2	2.66667	4	5	5	4.66667	5	4	4	4.33333	3	3	3	4	4	4	4	3	1	2	2	3	4	2	3	1	3	2	2	2	3	3	4	2	4	3	2
Male	29-39	Under senior high school	4	4	3	3.66667	5	5	4	4.66667	4	4	4	4	5	5	5	5	5	4	5	4.66667	4	4	4	2	5	4	3.66667	2	4	3	3	4	2	2	1	2	1	5	4	2	2	2	1	2	1	2	1
Female	29-39	Undergraduate and above	5	5	4	4.66667	4	5	4	4.33333	3	3	4	3.33333	4	4	5	4.33333	2	4	4	3.33333	3	3	3	4	4	4	4	5	4	3	2	3	3	3	4	5	4	1	1	4	4	4	1	1	2	2	4
Female	18-28	Under senior high school	4	4	3	3.66667	4	4	5	4.33333	2	3	2	2.33333	3	1	2	2	5	5	5	5	4	5	4.5	4	5	3	4	2	2	2	3	3	2	3	3	3	2	2	1	5	4	5	4	5	3	3	3
Male	29-39	Senior high school	4	5	5	4.66667	5	5	4	4.66667	1	3	2	2	3	3	3	3	3	3	4	3.33333	4	4	4	5	4	4	4.33333	2	3	2	2	4	3	4	2	3	1	1	1	5	4	4	3	3	3	2	2
Female	40-50	Senior high school	2	3	4	3	4	4	4	4	4	3	4	3.66667	5	4	4	4.33333	4	5	5	4.66667	4	3	3.5	2	4	4	3.33333	3	3	2	2	3	2	2	4	3	4	5	5	2	3	2	2	1	2	2	4
Male	40-50	Under senior high school	4	5	5	4.66667	2	2	2	2	3	4	3	3.33333	4	5	5	4.66667	5	5	5	5	4	4	4	2	2	2	2	5	4	4	3	3	4	3	3	4	3	4	3	2	1	3	2	4	4	3	3
Male	29-39	Undergraduate and above	5	5	5	5	5	4	4	4.33333	4	4	3	3.66667	3	3	5	3.66667	2	3	4	3	3	3	3	4	3	4	3.66667	3	1	2	1	1	1	1	3	2	3	3	3	3	4	2	5	2	4	2	2
Male	29-39	Under senior high school	4	4	4	4	5	5	5	5	3	2	1	2	5	5	5	5	4	3	4	3.66667	4	5	4.5	4	5	5	4.66667	3	2	2	2	2	2	4	3	1	3	3	4	4	3	2	1	1	2	3	2
Male	29-39	Undergraduate and above	5	4	5	4.66667	4	3	4	3.66667	3	4	4	3.66667	4	5	5	4.66667	5	3	4	4	5	4	4.5	3	3	2	2.66667	3	2	3	3	3	1	2	4	3	5	1	2	2	3	2	1	1	3	5	3
Male	29-39	Senior high school	4	3	4	3.66667	3	3	4	3.33333	5	4	5	4.66667	4	4	4	4	5	5	5	5	3	4	3.5	4	4	4	4	2	1	1	4	4	3	4	3	3	2	4	4	2	4	3	2	3	4	5	5
Male	18-28	Undergraduate and above	1	3	3	2.33333	5	4	5	4.66667	5	3	5	4.33333	3	2	2	2.33333	5	4	5	4.66667	5	3	4	5	5	4	4.66667	2	3	2	2	3	2	4	2	1	3	3	3	4	3	5	3	4	4	3	3
Female	18-28	Under senior high school	3	3	5	3.66667	5	4	5	4.66667	3	3	5	3.66667	4	3	3	3.33333	5	3	4	4	3	2	2.5	2	3	2	2.33333	5	4	5	3	4	3	3	3	2	2	3	3	3	2	2	1	1	1	2	1
Male	18-28	Senior high school	3	3	4	3.33333	5	5	5	5	3	2	2	2.33333	5	5	5	5	5	5	5	5	5	4	4.5	2	3	3	2.66667	2	3	3	3	3	4	4	4	4	4	3	3	4	5	3	2	5	3	4	5
Female	29-39	Undergraduate and above	5	5	5	5	4	5	5	4.66667	3	5	5	4.33333	2	3	4	3	5	4	5	4.66667	3	1	2	3	4	5	4	4	4	4	2	2	2	4	2	4	5	4	5	4	5	4	1	3	2	3	5
Male	29-39	Undergraduate and above	5	4	4	4.33333	4	4	4	4	1	2	2	1.66667	4	3	4	3.66667	5	5	5	5	4	5	4.5	3	4	4	3.66667	2	1	2	4	4	4	2	3	3	3	5	5	2	3	4	1	1	5	3	4
Male	29-39	Undergraduate and above	5	5	5	5	4	4	3	3.66667	5	3	3	3.66667	5	5	5	5	3	2	2	2.33333	5	5	5	5	5	5	5	2	2	3	4	3	4	5	3	2	2	3	3	3	5	3	3	3	2	4	4
Male	18-28	Senior high school	3	5	3	3.66667	3	4	4	3.66667	3	2	4	3	5	5	5	5	4	3	3	3.33333	4	2	3	2	4	3	3	2	3	2	4	4	4	5	5	2	4	5	5	2	1	2	3	2	2	1	3
Female	29-39	Undergraduate and above	3	4	5	4	3	2	3	2.66667	3	4	3	3.33333	3	2	3	2.66667	5	5	5	5	5	4	4.5	4	5	5	4.66667	3	4	4	5	5	3	4	4	3	3	2	3	1	2	2	1	1	1	2	2
Female	29-39	Undergraduate and above	5	5	5	5	5	5	5	5	4	3	5	4	5	4	5	4.66667	4	5	4	4.33333	5	3	4	3	4	4	3.66667	2	3	3	3	4	3	5	4	4	3	1	1	2	4	3	3	1	2	4	5
Male	18-28	Senior high school	4	4	2	3.33333	5	4	4	4.33333	3	4	2	3	4	3	3	3.33333	5	5	5	5	5	5	5	2	4	4	3.33333	3	2	2	2	1	2	1	1	1	2	2	4	3	3	3	1	2	4	3	2
Male	18-28	Undergraduate and above	4	4	3	3.66667	5	5	5	5	2	4	4	3.33333	4	3	4	3.66667	5	3	4	4	3	1	2	1	2	3	2	4	2	4	3	2	2	3	2	4	3	4	2	4	4	2	1	1	1	5	4
Male	29-39	Undergraduate and above	4	4	5	4.33333	5	5	4	4.66667	1	2	3	2	2	3	3	2.66667	4	5	5	4.66667	5	2	3.5	4	4	3	3.66667	4	3	5	2	2	1	3	3	2	3	2	4	2	3	3	3	2	2	4	1
Male	18-28	Undergraduate and above	5	4	5	4.66667	5	5	5	5	2	4	5	3.66667	3	3	2	2.66667	4	5	5	4.66667	5	5	5	4	4	5	4.33333	3	1	3	3	4	3	3	1	2	1	2	1	5	4	5	2	3	2	1	1
Male	18-28	Under senior high school	4	3	4	3.66667	4	3	4	3.66667	4	5	4	4.33333	4	4	4	4	5	4	5	4.66667	5	5	5	4	5	4	4.33333	2	1	2	1	2	1	2	3	4	3	4	3	2	3	2	2	1	4	2	1
Male	18-28	Undergraduate and above	3	2	3	2.66667	4	4	3	3.66667	5	5	5	5	4	4	5	4.33333	4	3	4	3.66667	4	3	3.5	4	5	4	4.33333	4	5	3	3	3	3	4	4	1	4	4	3	4	4	4	4	3	1	3	4
Male	18-28	Senior high school	5	4	5	4.66667	5	3	4	4	1	1	3	1.66667	4	5	5	4.66667	5	5	5	5	5	5	5	3	5	5	4.33333	1	1	1	2	1	1	2	3	2	2	3	3	5	4	5	4	4	3	1	3
Male	29-39	Undergraduate and above	3	3	4	3.33333	5	5	4	4.66667	1	2	3	2	3	2	2	2.33333	5	4	5	4.66667	4	5	4.5	5	5	5	5	2	4	3	2	2	3	2	3	3	2	2	3	2	2	2	1	5	3	1	1
Female	29-39	Undergraduate and above	4	4	3	3.66667	3	3	4	3.33333	2	5	4	3.66667	5	5	5	5	4	5	5	4.66667	3	3	3	4	4	5	4.33333	2	2	3	3	3	3	2	3	4	4	4	4	4	3	3	2	3	3	4	4
Female	51-61	Senior high school	4	3	3	3.33333	3	4	4	3.66667	5	5	3	4.33333	5	5	5	5	5	4	5	4.66667	5	4	4.5	4	3	4	3.66667	2	2	2	4	2	3	3	4	4	2	2	2	5	4	3	2	5	4	5	2
Male	29-39	Senior high school	4	3	3	3.33333	4	4	5	4.33333	4	4	4	4	4	2	4	3.33333	3	1	2	2	5	5	5	2	2	4	2.66667	4	4	4	4	2	3	4	3	2	2	3	3	3	3	2	1	2	2	3	4
Female	18-28	Undergraduate and above	4	3	3	3.33333	3	2	3	2.66667	3	4	5	4	3	4	5	4	5	5	5	5	3	3	3	5	5	5	5	3	2	3	3	4	2	2	4	4	5	3	2	4	3	4	3	4	3	4	4
Female	29-39	Senior high school	4	4	4	4	4	3	3	3.33333	2	3	4	3	2	3	3	2.66667	5	5	5	5	5	5	5	2	3	2	2.33333	3	3	2	3	5	3	3	3	2	1	4	5	2	3	1	2	1	1	2	2
Male	29-39	Undergraduate and above	3	2	2	2.33333	3	4	5	4	3	3	4	3.33333	3	2	3	2.66667	2	2	3	2.33333	5	5	5	2	5	2	3	2	2	2	3	3	3	3	3	1	3	1	2	1	1	1	1	1	2	1	1
Male	18-28	Senior high school	3	3	3	3	5	5	5	5	5	5	5	5	4	5	5	4.66667	4	4	4	4	5	4	4.5	3	3	3	3	3	3	3	1	1	1	1	2	3	1	3	4	5	5	5	1	2	4	5	5
Male	18-28	Senior high school	2	3	3	2.66667	2	3	4	3	5	4	5	4.66667	3	2	3	2.66667	5	5	5	5	5	3	4	4	5	5	4.66667	2	2	2	3	3	4	4	1	1	2	3	4	3	1	2	1	3	4	3	2
Female	29-39	Under senior high school	5	4	4	4.33333	4	5	4	4.33333	5	3	5	4.33333	4	5	4	4.33333	3	3	4	3.33333	3	2	2.5	5	5	5	5	2	1	1	4	3	5	4	5	4	4	4	4	3	2	3	5	4	5	4	4
Male	29-39	Senior high school	3	3	2	2.66667	1	2	3	2	4	3	4	3.66667	4	4	2	3.33333	4	5	5	4.66667	5	4	4.5	2	3	4	3	1	1	2	2	3	1	3	2	2	4	3	1	4	3	2	4	4	1	2	3
Female	18-28	Senior high school	4	3	3	3.33333	4	5	3	4	3	4	5	4	5	4	5	4.66667	4	4	4	4	4	4	4	4	4	4	4	3	3	2	3	3	2	3	3	4	4	3	4	1	2	2	2	1	3	3	4
Male	51-61	Senior high school	4	4	5	4.33333	3	3	3	3	4	3	5	4	4	3	4	3.66667	4	3	3	3.33333	4	3	3.5	3	5	4	4	4	4	4	2	3	3	1	3	3	3	2	4	3	2	3	2	2	1	3	3
Female	29-39	Senior high school	4	3	4	3.66667	5	5	4	4.66667	5	4	4	4.33333	4	4	5	4.33333	2	1	2	1.66667	5	4	4.5	3	4	3	3.33333	2	3	3	3	3	3	3	2	3	2	1	2	2	2	1	2	1	1	2	1
Female	29-39	Senior high school	2	2	2	2	4	4	3	3.66667	2	4	2	2.66667	4	5	5	4.66667	5	4	5	4.66667	5	4	4.5	2	1	1	1.33333	4	3	2	3	1	4	3	4	3	3	2	4	2	1	3	1	3	1	3	2
Male	18-28	Senior high school	5	4	4	4.33333	4	4	3	3.66667	5	4	5	4.66667	5	5	5	5	2	3	2	2.33333	5	4	4.5	3	5	5	4.33333	1	3	3	3	3	4	3	1	3	3	5	5	3	3	3	2	3	2	3	4
Female	51-61	Senior high school	3	5	4	4	5	3	4	4	1	1	1	1	5	5	5	5	4	4	4	4	4	2	3	4	5	5	4.66667	2	4	4	2	3	2	2	4	3	4	3	3	4	4	4	4	3	3	5	5
Male	29-39	Senior high school	5	5	5	5	5	5	4	4.66667	2	3	4	3	5	3	5	4.33333	3	4	5	4	5	5	5	3	4	3	3.33333	5	4	4	3	3	1	1	3	3	3	3	3	3	2	3	2	3	5	3	3
Male	29-39	Under senior high school	4	4	3	3.66667	2	3	3	2.66667	5	5	5	5	3	2	3	2.66667	5	4	4	4.33333	5	4	4.5	4	3	4	3.66667	3	1	1	1	2	3	1	3	4	1	2	5	2	2	2	2	2	2	2	3
Female	40-50	Senior high school	4	4	4	4	5	5	5	5	5	4	4	4.33333	4	4	5	4.33333	5	4	5	4.66667	5	4	4.5	4	5	5	4.66667	4	3	3	4	4	4	4	3	3	4	4	4	5	3	3	3	2	3	5	5
Female	29-39	Senior high school	2	3	4	3	4	3	4	3.66667	3	5	5	4.33333	4	5	5	4.66667	4	3	3	3.33333	5	4	4.5	4	4	4	4	4	3	3	4	4	3	4	4	4	5	2	4	1	2	2	2	3	1	3	2
Female	18-28	Undergraduate and above	5	5	5	5	4	4	4	4	5	5	5	5	4	3	5	4	4	4	4	4	4	4	4	4	5	4	4.33333	4	2	3	3	2	3	2	4	4	4	5	4	4	3	3	4	4	2	5	1
Male	40-50	Undergraduate and above	3	2	2	2.33333	4	3	4	3.66667	2	3	5	3.33333	5	5	4	4.66667	3	3	2	2.66667	4	3	3.5	4	4	4	4	1	2	1	1	2	2	3	5	4	3	5	4	4	4	3	2	2	3	4	4
Male	29-39	Senior high school	5	5	5	5	3	3	4	3.33333	2	3	2	2.33333	5	4	5	4.66667	5	5	5	5	4	4	4	2	3	2	2.33333	3	4	5	2	4	1	3	3	2	2	2	1	2	2	4	2	1	2	2	4
Female	29-39	Under senior high school	4	5	5	4.66667	5	4	5	4.66667	4	4	5	4.33333	4	3	3	3.33333	5	4	5	4.66667	3	2	2.5	5	5	4	4.66667	1	2	3	2	4	4	4	1	2	1	4	2	3	2	1	3	3	1	1	1
Female	51-61	Undergraduate and above	5	5	5	5	4	3	4	3.66667	3	4	3	3.33333	3	5	4	4	3	4	4	3.66667	3	3	3	3	3	3	3	5	5	5	1	1	1	1	5	5	5	4	2	4	2	2	1	1	1	4	4
Female	29-39	Undergraduate and above	2	4	2	2.66667	4	4	4	4	1	3	1	1.66667	2	2	2	2	4	4	4	4	5	5	5	3	2	1	2	2	3	2	2	1	2	1	3	3	4	4	5	3	2	4	2	1	2	5	4
Male	40-50	Senior high school	4	3	3	3.33333	4	5	4	4.33333	3	4	4	3.66667	5	5	5	5	3	3	3	3	3	3	3	1	3	2	2	3	4	5	1	1	1	1	3	2	2	4	3	4	2	2	1	1	1	3	2
Male	29-39	Undergraduate and above	3	3	3	3	3	3	4	3.33333	1	2	2	1.66667	4	5	5	4.66667	5	4	4	4.33333	5	5	5	3	3	3	3	3	1	1	2	3	1	1	3	2	3	3	3	5	5	3	2	1	1	3	5
Male	29-39	Undergraduate and above	3	4	3	3.33333	4	5	4	4.33333	4	3	3	3.33333	4	5	5	4.66667	2	2	2	2	5	3	4	5	5	5	5	4	4	3	5	3	4	5	2	3	2	3	2	4	4	4	5	5	4	2	4
Male	18-28	Senior high school	4	5	4	4.33333	3	3	3	3	1	2	4	2.33333	5	5	5	5	5	5	5	5	5	5	5	3	3	3	3	4	2	3	2	2	1	1	3	3	3	5	4	4	4	5	3	3	2	4	5
Female	18-28	Undergraduate and above	3	3	4	3.33333	5	5	5	5	3	3	3	3	5	4	5	4.66667	3	4	5	4	3	5	4	5	5	3	4.33333	3	3	4	1	3	3	2	2	2	3	2	2	5	5	4	3	3	5	4	3
Female	29-39	Undergraduate and above	4	3	4	3.66667	3	3	3	3	2	2	3	2.33333	3	4	4	3.66667	5	5	5	5	2	4	3	5	5	5	5	4	1	3	2	3	2	3	3	3	3	3	2	1	1	1	2	3	2	2	1
Female	29-39	Undergraduate and above	3	3	3	3	3	2	2	2.33333	5	5	5	5	5	4	4	4.33333	5	5	5	5	4	3	3.5	4	5	4	4.33333	1	1	1	2	1	3	1	2	2	2	1	2	4	4	5	4	5	3	1	2
Female	29-39	Senior high school	3	3	3	3	5	4	4	4.33333	5	5	5	5	4	3	3	3.33333	5	4	5	4.66667	4	3	3.5	5	5	5	5	4	4	4	4	4	4	5	5	2	4	4	5	2	1	2	1	2	1	2	4
Male	18-28	Senior high school	4	5	4	4.33333	4	4	4	4	4	4	3	3.66667	3	3	4	3.33333	3	3	4	3.33333	5	5	5	4	4	4	4	3	1	2	2	1	2	1	4	4	5	4	5	2	1	2	1	2	3	1	1
Female	18-28	Senior high school	4	3	3	3.33333	4	4	4	4	3	3	3	3	3	2	2	2.33333	5	5	4	4.66667	3	3	3	5	5	4	4.66667	2	2	3	3	5	2	3	2	2	2	3	3	5	4	4	4	4	3	2	3
Female	51-61	Senior high school	4	3	3	3.33333	5	4	5	4.66667	3	4	4	3.66667	3	3	3	3	5	5	5	5	4	4	4	4	5	3	4	2	1	2	3	2	2	3	1	1	1	2	1	1	4	3	3	4	2	1	2
Female	29-39	Undergraduate and above	3	3	3	3	5	5	4	4.66667	3	5	5	4.33333	4	3	4	3.66667	4	5	5	4.66667	3	4	3.5	5	5	5	5	4	3	3	5	4	3	2	3	1	2	4	4	4	4	3	1	2	1	2	3
Female	29-39	Senior high school	1	1	1	1	5	4	4	4.33333	3	4	4	3.66667	5	4	4	4.33333	5	4	5	4.66667	5	5	5	2	3	3	2.66667	4	2	3	1	2	1	1	4	2	5	2	4	4	5	5	5	5	5	5	4
Female	18-28	Under senior high school	4	2	3	3	2	2	3	2.33333	3	3	4	3.33333	4	4	5	4.33333	5	5	5	5	4	5	4.5	4	1	3	2.66667	3	3	4	2	2	3	1	5	4	5	4	4	2	2	2	2	3	4	3	1
Female	29-39	Senior high school	3	4	3	3.33333	5	5	5	5	4	3	4	3.66667	4	3	5	4	4	3	3	3.33333	5	4	4.5	2	3	2	2.33333	4	2	2	3	2	4	3	1	2	2	3	2	3	3	2	1	1	1	3	3
Female	18-28	Undergraduate and above	4	4	3	3.66667	4	4	4	4	4	3	4	3.66667	4	5	5	4.66667	3	3	4	3.33333	5	5	5	2	4	1	2.33333	2	1	2	2	3	2	3	2	2	3	2	2	2	1	2	1	1	1	2	1
Female	29-39	Senior high school	5	4	5	4.66667	5	5	5	5	2	1	2	1.66667	5	5	5	5	5	3	4	4	3	3	3	3	4	4	3.66667	3	3	4	3	3	4	4	4	5	5	1	1	4	5	5	4	5	4	5	5
Female	18-28	Undergraduate and above	5	5	5	5	4	3	3	3.33333	4	4	5	4.33333	4	5	4	4.33333	4	3	3	3.33333	4	3	3.5	5	5	4	4.66667	5	4	4	1	5	5	4	4	2	3	5	5	3	4	4	2	2	3	2	4
Female	29-39	Undergraduate and above	4	4	4	4	4	4	5	4.33333	3	3	4	3.33333	4	5	5	4.66667	3	3	2	2.66667	5	5	5	2	3	2	2.33333	1	2	2	3	3	4	3	1	3	2	2	2	3	3	4	3	3	4	3	3
Female	51-61	Undergraduate and above	3	3	3	3	5	4	5	4.66667	2	3	4	3	5	4	5	4.66667	4	5	5	4.66667	2	4	3	3	4	4	3.66667	1	1	1	3	3	2	2	1	3	2	5	2	2	3	4	4	4	4	2	4
Female	40-50	Under senior high school	2	3	3	2.66667	1	3	2	2	2	3	4	3	3	4	1	2.66667	5	4	5	4.66667	4	4	4	5	5	4	4.66667	3	5	4	4	3	2	3	4	3	4	3	2	2	2	3	3	2	4	3	2
Male	18-28	Senior high school	3	3	4	3.33333	4	4	4	4	2	3	3	2.66667	4	5	5	4.66667	4	4	5	4.33333	3	3	3	3	3	3	3	5	4	5	4	5	4	4	1	1	1	1	1	3	4	2	3	4	4	4	3
Male	18-28	Undergraduate and above	3	4	3	3.33333	4	4	5	4.33333	1	2	4	2.33333	4	3	5	4	3	1	4	2.66667	5	4	4.5	4	5	3	4	4	2	2	3	1	3	2	4	3	4	3	3	2	3	2	3	1	2	3	1
Female	29-39	Undergraduate and above	5	5	5	5	5	4	4	4.33333	2	1	4	2.33333	3	2	4	3	3	3	4	3.33333	5	5	5	2	2	2	2	3	4	5	4	3	5	3	4	5	3	2	3	2	2	2	2	2	1	2	1
Male	18-28	Under senior high school	4	4	4	4	5	4	5	4.66667	3	4	2	3	3	2	2	2.33333	4	4	5	4.33333	4	3	3.5	4	4	5	4.33333	3	2	3	2	4	3	4	1	3	3	1	1	2	2	2	3	2	4	2	2
Female	18-28	Undergraduate and above	5	4	5	4.66667	4	4	4	4	5	5	5	5	4	4	5	4.33333	5	5	4	4.66667	4	5	4.5	3	4	4	3.66667	3	2	3	2	1	1	2	3	2	2	3	3	4	4	4	1	2	1	3	2
Male	29-39	Under senior high school	4	4	4	4	1	2	2	1.66667	1	2	3	2	4	3	2	3	4	4	5	4.33333	5	5	5	4	5	4	4.33333	4	2	4	1	3	2	3	2	2	4	4	5	4	3	4	1	3	2	1	3
Female	18-28	Under senior high school	4	4	4	4	4	3	4	3.66667	1	2	3	2	5	5	5	5	5	4	5	4.66667	2	2	2	4	5	4	4.33333	4	4	3	4	3	5	3	3	2	4	1	2	3	4	4	1	2	4	5	3
Female	51-61	Senior high school	5	5	5	5	4	3	5	4	2	4	5	3.66667	4	4	5	4.33333	3	4	4	3.66667	4	3	3.5	4	3	2	3	2	2	3	1	2	2	3	4	5	5	4	5	3	4	2	1	1	1	4	5
Male	29-39	Senior high school	3	3	4	3.33333	3	4	3	3.33333	4	4	4	4	4	3	4	3.66667	4	2	4	3.33333	4	4	4	4	5	5	4.66667	2	3	3	5	3	3	4	2	2	2	3	2	3	2	3	5	3	4	4	2
Male	18-28	Senior high school	5	5	4	4.66667	4	3	3	3.33333	4	3	4	3.66667	4	4	4	4	4	5	5	4.66667	3	3	3	4	5	5	4.66667	4	3	2	1	1	3	3	3	3	5	3	4	2	3	2	2	3	4	5	5
Female	29-39	Undergraduate and above	4	2	3	3	5	5	5	5	3	4	5	4	5	5	5	5	4	4	4	4	5	4	4.5	4	4	2	3.33333	5	4	4	5	2	3	3	3	2	2	4	4	3	3	3	3	4	1	5	4
Male	29-39	Undergraduate and above	5	4	5	4.66667	4	5	5	4.66667	2	4	3	3	5	3	3	3.66667	4	4	3	3.66667	5	4	4.5	3	5	4	4	2	2	2	2	4	5	3	1	2	2	1	2	4	3	4	4	3	1	3	4
Female	18-28	Undergraduate and above	4	4	3	3.66667	5	3	4	4	5	5	5	5	4	4	4	4	3	4	4	3.66667	3	4	3.5	4	3	4	3.66667	3	2	2	4	3	3	4	2	2	3	4	4	2	2	2	3	4	4	3	5
Female	18-28	Senior high school	4	2	3	3	5	4	4	4.33333	4	3	4	3.66667	4	4	5	4.33333	5	5	5	5	4	2	3	2	3	4	3	2	2	2	3	3	3	4	3	4	3	4	3	3	2	3	4	5	3	4	1
Male	29-39	Undergraduate and above	2	3	3	2.66667	3	3	3	3	4	3	2	3	3	3	5	3.66667	4	4	4	4	2	2	2	4	3	3	3.33333	2	2	4	4	4	2	2	4	4	4	5	3	4	4	3	1	4	5	4	5
Female	18-28	Under senior high school	4	5	4	4.33333	3	3	2	2.66667	3	3	4	3.33333	2	1	4	2.33333	4	4	4	4	4	4	4	3	3	2	2.66667	2	2	3	1	2	2	2	3	3	4	3	4	2	3	2	2	2	3	3	4
Male	29-39	Senior high school	5	5	5	5	4	5	5	4.66667	4	4	5	4.33333	3	3	4	3.33333	5	3	4	4	4	3	3.5	2	3	3	2.66667	1	1	2	2	2	3	2	4	5	5	5	4	3	4	2	4	4	4	4	5
Male	29-39	Undergraduate and above	5	4	4	4.33333	5	4	5	4.66667	2	2	5	3	4	4	5	4.33333	4	2	3	3	4	3	3.5	2	3	1	2	4	3	2	3	3	4	3	3	1	1	3	5	1	1	2	2	2	3	3	1
Female	51-61	Senior high school	3	3	2	2.66667	5	4	4	4.33333	1	3	3	2.33333	3	3	4	3.33333	3	5	5	4.33333	4	3	3.5	4	4	3	3.66667	2	2	1	3	3	2	3	2	1	4	4	4	3	2	3	3	2	3	2	1
Female	51-61	Undergraduate and above	5	4	5	4.66667	5	5	5	5	3	4	5	4	3	3	4	3.33333	5	5	4	4.66667	5	5	5	4	5	4	4.33333	4	4	5	4	3	3	2	3	2	4	2	2	4	4	5	4	5	4	3	4
Male	51-61	Undergraduate and above	3	2	3	2.66667	3	3	2	2.66667	2	2	2	2	5	5	5	5	4	3	3	3.33333	3	3	3	2	3	3	2.66667	3	3	4	4	2	5	4	2	2	2	2	2	3	1	2	4	2	4	3	1
Male	18-28	Senior high school	2	2	1	1.66667	4	5	3	4	1	2	3	2	3	2	3	2.66667	5	3	4	4	5	5	5	3	4	5	4	5	5	4	3	2	3	4	4	2	2	3	3	3	3	2	5	4	3	1	3
Male	29-39	Senior high school	5	5	5	5	4	4	5	4.33333	5	4	4	4.33333	3	2	2	2.33333	4	3	5	4	4	5	4.5	4	5	4	4.33333	3	2	3	2	3	2	3	2	4	2	3	2	4	4	5	3	4	1	4	5
Female	29-39	Senior high school	5	4	5	4.66667	3	4	4	3.66667	4	3	5	4	3	5	4	4	4	4	5	4.33333	4	3	3.5	4	5	5	4.66667	3	3	2	5	4	5	5	3	4	2	2	2	4	3	5	2	3	3	4	4
Male	18-28	Undergraduate and above	4	4	5	4.33333	5	5	4	4.66667	3	4	4	3.66667	5	5	5	5	5	5	4	4.66667	5	5	5	5	3	4	4	4	2	2	4	2	3	2	4	3	3	2	3	3	2	3	4	4	4	3	4
Male	18-28	Undergraduate and above	5	4	3	4	3	3	3	3	5	4	4	4.33333	4	2	3	3	4	4	4	4	4	3	3.5	2	3	3	2.66667	5	5	4	4	5	4	5	4	2	1	4	2	4	4	5	4	2	4	2	2
Female	18-28	Undergraduate and above	3	3	3	3	3	4	4	3.66667	3	4	3	3.33333	3	3	3	3	5	4	5	4.66667	4	3	3.5	5	5	4	4.66667	2	3	4	2	1	1	2	2	3	3	4	4	3	2	3	2	3	1	5	3
Male	29-39	Undergraduate and above	3	5	5	4.33333	5	4	4	4.33333	3	4	5	4	4	3	5	4	4	3	5	4	4	3	3.5	4	5	4	4.33333	3	3	3	2	4	5	4	4	3	4	5	5	3	4	4	5	3	4	4	3
Male	18-28	Undergraduate and above	5	4	4	4.33333	4	4	4	4	2	3	2	2.33333	3	2	4	3	4	2	3	3	5	3	4	5	4	5	4.66667	2	2	2	3	4	3	3	5	3	4	4	5	1	2	1	4	2	3	2	1
Male	40-50	Senior high school	3	3	3	3	4	3	4	3.66667	4	5	5	4.66667	5	5	5	5	5	5	5	5	3	4	3.5	4	5	5	4.66667	2	4	3	2	3	4	3	2	3	3	4	5	3	3	3	5	5	1	1	3
Male	40-50	Undergraduate and above	2	3	3	2.66667	4	3	2	3	2	3	3	2.66667	3	1	3	2.33333	4	4	4	4	4	3	3.5	2	3	2	2.33333	4	4	4	2	2	2	3	5	4	3	4	3	3	5	3	4	5	1	5	5
Female	51-61	Senior high school	2	2	2	2	4	4	4	4	5	5	4	4.66667	4	4	5	4.33333	5	3	4	4	4	4	4	4	5	5	4.66667	3	2	3	5	4	3	3	3	4	2	4	5	4	3	3	5	4	4	4	5
Female	18-28	Undergraduate and above	5	5	4	4.66667	3	3	3	3	3	3	3	3	3	3	3	3	1	2	2	1.66667	3	1	2	2	3	5	3.33333	2	3	2	4	2	2	4	2	2	2	3	3	4	3	2	1	1	1	2	2
Female	51-61	Undergraduate and above	4	3	4	3.66667	5	5	5	5	4	2	4	3.33333	4	4	5	4.33333	4	3	4	3.66667	5	5	5	2	3	2	2.33333	3	2	1	3	2	2	3	3	3	4	5	4	4	3	2	2	1	1	1	1
Female	29-39	Senior high school	3	3	4	3.33333	4	4	4	4	5	4	5	4.66667	5	3	5	4.33333	5	5	5	5	5	4	4.5	5	5	3	4.33333	3	3	4	3	2	2	2	3	2	2	3	2	3	3	4	4	5	4	4	5
Female	29-39	Undergraduate and above	2	2	2	2	5	5	4	4.66667	4	3	5	4	3	3	3	3	4	1	3	2.66667	5	5	5	3	2	4	3	3	2	3	3	2	2	2	4	4	4	4	5	3	1	2	1	1	2	2	2
Male	18-28	Undergraduate and above	5	3	2	3.33333	2	3	3	2.66667	3	3	4	3.33333	5	5	5	5	4	4	5	4.33333	2	3	2.5	5	5	3	4.33333	1	2	1	3	3	2	2	3	3	2	3	3	1	1	1	2	1	1	1	2
Male	29-39	Undergraduate and above	3	4	4	3.66667	5	5	4	4.66667	5	5	5	5	4	4	3	3.66667	5	3	3	3.66667	3	4	3.5	5	3	3	3.66667	4	4	4	4	1	1	4	2	3	2	4	4	2	3	1	1	2	1	2	1
Female	40-50	Undergraduate and above	3	3	4	3.33333	4	3	4	3.66667	4	4	4	4	3	2	4	3	5	4	5	4.66667	3	4	3.5	3	5	3	3.66667	2	2	2	3	4	3	3	3	4	2	1	2	4	2	2	3	2	3	4	3
Male	18-28	Undergraduate and above	2	2	2	2	3	3	2	2.66667	3	1	1	1.66667	3	4	3	3.33333	5	5	5	5	3	2	2.5	3	4	4	3.66667	1	1	1	4	3	3	4	3	2	2	4	4	4	3	3	2	2	3	2	4
Female	29-39	Senior high school	4	4	4	4	5	4	4	4.33333	3	2	4	3	4	4	5	4.33333	5	4	4	4.33333	5	5	5	2	2	4	2.66667	3	4	4	1	2	3	2	3	1	2	2	3	4	4	4	5	3	3	3	4
Male	29-39	Undergraduate and above	1	2	2	1.66667	5	4	3	4	5	2	3	3.33333	4	4	4	4	5	5	5	5	2	2	2	4	5	5	4.66667	5	4	4	5	5	5	5	2	2	2	2	2	4	3	2	5	5	5	4	3
Male	29-39	Senior high school	3	3	3	3	2	3	3	2.66667	5	5	5	5	4	3	4	3.66667	4	3	4	3.66667	5	4	4.5	4	5	5	4.66667	5	4	3	4	5	4	4	4	4	2	4	3	2	3	3	2	1	1	3	3
Female	18-28	Undergraduate and above	3	4	3	3.33333	4	4	3	3.66667	3	4	5	4	4	4	4	4	4	5	5	4.66667	4	2	3	3	4	3	3.33333	3	4	3	4	3	4	4	1	1	2	5	5	1	2	2	4	3	2	1	1
Female	29-39	Undergraduate and above	4	4	4	4	2	4	4	3.33333	2	4	4	3.33333	5	3	4	4	3	3	4	3.33333	4	4	4	2	4	3	3	4	5	4	3	3	4	4	2	2	4	3	3	2	1	2	4	2	1	2	1
Female	18-28	Undergraduate and above	3	4	4	3.66667	5	4	4	4.33333	5	5	5	5	3	2	3	2.66667	4	4	5	4.33333	3	3	3	4	5	4	4.33333	4	4	3	3	3	4	2	4	3	3	1	1	4	3	3	2	4	4	4	5
Female	29-39	Undergraduate and above	2	3	2	2.33333	4	5	4	4.33333	4	4	4	4	5	5	4	4.66667	4	4	3	3.66667	3	3	3	4	5	5	4.66667	5	4	3	4	5	3	3	5	4	5	5	5	2	3	1	2	4	4	5	3
Female	29-39	Senior high school	4	5	3	4	5	4	5	4.66667	4	3	4	3.66667	4	4	4	4	3	5	4	4	4	4	4	4	4	4	4	3	4	3	2	2	4	3	5	3	4	2	2	4	4	4	3	4	5	5	5
Female	29-39	Undergraduate and above	3	3	3	3	4	4	4	4	5	4	5	4.66667	3	2	2	2.33333	5	3	4	4	4	4	4	5	5	4	4.66667	4	3	4	3	2	3	2	4	3	3	1	3	2	3	1	2	2	1	2	2
Female	29-39	Senior high school	5	4	4	4.33333	4	3	3	3.33333	3	3	5	3.66667	5	4	4	4.33333	5	5	4	4.66667	5	4	4.5	3	4	3	3.33333	3	5	3	3	2	4	2	3	4	3	3	4	3	2	1	2	2	2	1	2
Male	29-39	Undergraduate and above	4	3	3	3.33333	4	2	3	3	2	3	2	2.33333	4	2	3	3	3	4	3	3.33333	3	3	3	3	4	5	4	4	4	3	3	3	2	5	2	1	1	4	3	2	2	2	4	3	4	3	4
Male	18-28	Undergraduate and above	4	4	4	4	3	3	4	3.33333	5	4	4	4.33333	4	4	5	4.33333	5	4	4	4.33333	3	4	3.5	3	5	4	4	2	2	1	3	3	1	2	3	3	3	2	2	3	4	2	5	4	3	2	3
Male	29-39	Undergraduate and above	3	2	3	2.66667	4	4	4	4	1	4	2	2.33333	5	4	4	4.33333	5	5	5	5	4	3	3.5	3	4	3	3.33333	2	3	2	3	2	2	3	3	4	1	5	4	4	3	5	3	3	3	2	5
Female	18-28	Undergraduate and above	5	5	5	5	4	5	4	4.33333	4	4	5	4.33333	4	5	5	4.66667	5	3	4	4	4	4	4	3	4	2	3	2	3	3	5	5	5	5	3	2	3	4	2	1	2	2	1	2	1	4	4
Female	29-39	Undergraduate and above	5	3	5	4.33333	5	5	4	4.66667	3	2	3	2.66667	3	4	4	3.66667	4	5	5	4.66667	4	4	4	2	5	3	3.33333	2	3	3	2	4	1	3	2	2	3	4	4	2	2	2	1	1	3	2	2
Female	18-28	Under senior high school	4	5	4	4.33333	4	3	4	3.66667	3	1	4	2.66667	3	3	4	3.33333	4	3	4	3.66667	4	4	4	4	3	5	4	4	4	3	3	4	4	2	4	2	4	5	5	4	2	2	4	3	4	2	2
Female	40-50	Senior high school	5	5	5	5	2	4	3	3	3	3	4	3.33333	5	4	4	4.33333	4	4	2	3.33333	3	3	3	5	4	5	4.66667	3	3	3	1	1	2	2	3	2	2	3	2	3	1	2	1	3	3	3	1
Male	40-50	Undergraduate and above	4	4	5	4.33333	5	5	5	5	5	3	5	4.33333	4	4	5	4.33333	3	5	5	4.33333	5	5	5	3	5	4	4	2	2	2	3	2	2	2	2	3	2	2	2	2	3	1	4	1	1	1	1
Female	18-28	Senior high school	4	2	2	2.66667	3	4	4	3.66667	2	3	4	3	4	4	4	4	5	5	5	5	3	2	2.5	3	4	4	3.66667	2	3	1	4	5	4	5	1	2	3	4	3	2	3	2	5	5	3	4	2
Female	18-28	Senior high school	4	4	4	4	2	2	2	2	3	3	4	3.33333	5	4	5	4.66667	4	5	5	4.66667	3	3	3	3	3	3	3	2	3	3	4	3	2	3	2	2	2	3	4	3	2	4	5	3	4	1	1
Female	29-39	Senior high school	5	3	4	4	3	4	4	3.66667	3	3	3	3	4	4	5	4.33333	2	2	3	2.33333	5	5	5	4	3	2	3	2	1	1	3	3	3	2	4	3	3	3	4	4	3	4	2	3	4	3	5
Female	29-39	Under senior high school	2	3	3	2.66667	3	3	3	3	2	2	2	2	4	5	5	4.66667	5	5	5	5	4	2	3	3	2	3	2.66667	3	3	3	2	3	2	3	4	5	4	4	3	4	4	4	3	3	4	5	5
Male	40-50	Senior high school	4	3	5	4	4	3	3	3.33333	3	3	4	3.33333	5	5	5	5	4	4	4	4	5	4	4.5	3	2	2	2.33333	2	3	2	1	1	2	1	1	1	2	4	4	4	4	4	1	2	2	2	1
Female	40-50	Undergraduate and above	5	5	5	5	5	5	4	4.66667	4	4	4	4	4	5	5	4.66667	4	3	4	3.66667	4	3	3.5	3	3	3	3	1	2	3	4	4	5	2	2	2	2	2	2	3	2	3	3	4	3	1	3
Male	29-39	Senior high school	4	4	4	4	4	4	4	4	4	3	3	3.33333	4	3	5	4	3	3	4	3.33333	3	4	3.5	4	4	5	4.33333	4	2	2	3	2	1	1	5	5	5	3	4	4	4	5	2	4	2	5	5
Female	18-28	Senior high school	5	5	5	5	5	5	3	4.33333	3	3	2	2.66667	4	4	4	4	5	4	5	4.66667	5	5	5	3	4	5	4	2	4	2	3	1	3	1	4	5	2	4	2	4	4	4	5	2	1	5	4
Female	29-39	Under senior high school	4	3	4	3.66667	4	3	4	3.66667	4	3	5	4	3	4	4	3.66667	4	3	5	4	3	3	3	3	5	4	4	2	4	2	3	4	5	4	1	2	3	4	3	3	4	4	3	3	2	3	4
Female	29-39	Undergraduate and above	4	3	3	3.33333	5	4	4	4.33333	4	2	4	3.33333	4	4	4	4	2	1	2	1.66667	5	4	4.5	2	2	2	2	2	2	3	4	3	3	4	3	4	3	2	3	3	4	3	4	3	2	3	5
Male	40-50	Undergraduate and above	4	3	3	3.33333	2	3	3	2.66667	3	4	4	3.66667	4	4	4	4	5	5	5	5	5	5	5	3	3	2	2.66667	3	2	2	3	1	2	1	2	1	2	4	4	2	5	3	1	3	3	5	3
Male	29-39	Undergraduate and above	4	4	4	4	5	5	4	4.66667	2	2	2	2	5	4	5	4.66667	5	4	5	4.66667	3	2	2.5	4	5	5	4.66667	1	1	1	3	2	3	3	4	4	3	3	3	3	5	4	3	3	1	4	3
Female	29-39	Undergraduate and above	3	4	5	4	5	5	4	4.66667	2	2	3	2.33333	5	4	4	4.33333	3	2	2	2.33333	4	5	4.5	4	4	3	3.66667	3	3	4	4	1	2	2	4	4	5	4	4	3	4	3	2	2	3	5	4
Male	29-39	Senior high school	3	3	3	3	4	4	4	4	2	3	3	2.66667	5	3	4	4	3	3	4	3.33333	4	3	3.5	2	4	2	2.66667	3	2	4	2	2	2	2	5	4	4	5	3	2	3	3	2	2	1	4	4
Female	40-50	Senior high school	3	3	4	3.33333	1	3	3	2.33333	5	4	5	4.66667	4	4	4	4	5	3	4	4	3	3	3	5	3	2	3.33333	3	1	2	5	4	3	4	3	4	3	3	4	4	4	3	4	1	3	5	4
Male	40-50	Senior high school	2	3	3	2.66667	5	5	5	5	4	2	3	3	4	3	4	3.66667	3	4	5	4	4	4	4	2	3	1	2	4	3	3	5	4	4	5	3	1	3	5	5	2	3	2	2	2	4	2	1
Female	18-28	Senior high school	3	3	3	3	2	2	3	2.33333	4	2	3	3	4	3	3	3.33333	2	3	3	2.66667	4	4	4	1	4	2	2.33333	3	3	4	3	4	2	2	4	4	3	4	5	4	3	2	5	1	3	4	1
Female	40-50	Senior high school	2	4	3	3	4	3	4	3.66667	1	4	5	3.33333	5	4	4	4.33333	5	5	3	4.33333	3	4	3.5	2	3	2	2.33333	1	1	1	2	1	3	3	1	2	2	2	3	3	2	4	3	1	1	1	3
Male	18-28	Undergraduate and above	4	5	4	4.33333	3	3	2	2.66667	3	4	5	4	4	5	5	4.66667	5	5	5	5	5	5	5	4	5	5	4.66667	4	3	5	1	2	3	1	1	2	2	2	3	2	1	3	1	1	1	1	2
Male	29-39	Senior high school	4	4	5	4.33333	5	5	5	5	5	4	4	4.33333	5	3	4	4	4	4	3	3.66667	3	2	2.5	4	3	3	3.33333	3	2	2	1	2	1	1	4	4	2	5	4	3	2	4	1	3	2	4	5
Male	18-28	Undergraduate and above	1	2	2	1.66667	2	3	4	3	2	3	2	2.33333	3	3	3	3	5	5	5	5	4	4	4	3	3	2	2.66667	3	2	3	3	2	2	3	2	2	4	5	3	4	4	2	5	3	4	3	2
Female	18-28	Undergraduate and above	4	4	4	4	3	3	3	3	2	4	4	3.33333	5	5	5	5	3	3	4	3.33333	4	3	3.5	3	3	3	3	1	2	3	2	2	2	3	2	2	2	2	2	3	3	2	2	2	1	5	2
Female	29-39	Senior high school	3	3	3	3	3	4	4	3.66667	2	4	4	3.33333	4	4	5	4.33333	3	4	3	3.33333	5	5	5	4	5	4	4.33333	1	2	1	4	3	3	3	4	4	4	3	3	2	2	2	2	2	4	2	2
Male	29-39	Undergraduate and above	5	4	2	3.66667	5	4	4	4.33333	3	4	5	4	5	5	5	5	4	2	2	2.66667	3	4	3.5	5	5	3	4.33333	2	2	1	2	3	2	3	1	1	1	2	3	4	5	4	2	4	3	1	2
Female	18-28	Undergraduate and above	3	3	2	2.66667	5	4	5	4.66667	5	5	5	5	4	4	4	4	5	5	5	5	4	3	3.5	4	4	3	3.66667	4	4	3	3	3	2	3	4	4	4	4	4	2	2	2	3	4	3	2	3
Male	29-39	Undergraduate and above	2	3	4	3	2	3	2	2.33333	2	2	4	2.66667	3	2	4	3	3	4	4	3.66667	5	4	4.5	4	5	5	4.66667	2	1	1	4	4	3	2	1	3	1	3	4	4	4	5	5	4	3	2	3
Female	18-28	Senior high school	4	4	4	4	2	3	4	3	5	4	3	4	5	5	5	5	5	5	5	5	3	3	3	3	4	5	4	2	3	2	5	2	3	2	1	1	1	2	2	3	2	3	1	1	1	2	2
Male	51-61	Under senior high school	3	3	2	2.66667	4	4	4	4	5	5	4	4.66667	4	4	3	3.66667	4	4	5	4.33333	4	4	4	3	4	3	3.33333	5	3	4	4	3	5	4	2	3	3	2	1	3	3	3	1	1	1	4	4
Female	18-28	Senior high school	2	2	2	2	4	4	4	4	2	4	3	3	5	4	5	4.66667	5	4	5	4.66667	4	4	4	5	3	5	4.33333	3	3	2	2	5	3	2	2	3	4	3	4	3	4	2	2	3	1	5	4
Female	29-39	Undergraduate and above	4	3	3	3.33333	2	3	3	2.66667	3	3	4	3.33333	5	5	5	5	4	4	4	4	5	5	5	2	3	3	2.66667	4	3	2	3	2	3	3	3	4	4	3	3	4	2	2	5	3	5	3	4
Male	18-28	Senior high school	5	3	4	4	4	3	3	3.33333	2	3	2	2.33333	4	4	5	4.33333	5	4	5	4.66667	3	1	2	2	5	3	3.33333	1	2	3	2	3	3	2	2	3	4	2	2	2	2	2	3	3	2	2	2
Female	29-39	Undergraduate and above	3	3	2	2.66667	5	5	4	4.66667	2	1	1	1.33333	4	4	3	3.66667	5	5	5	5	5	5	5	2	3	1	2	3	2	2	3	4	3	3	1	2	3	3	3	3	2	4	2	4	4	3	3
Male	29-39	Undergraduate and above	3	4	4	3.66667	4	3	4	3.66667	4	4	4	4	4	3	4	3.66667	5	5	5	5	4	4	4	3	4	3	3.33333	4	3	2	4	3	4	3	5	4	4	5	4	5	3	3	1	4	1	2	1
Male	18-28	Senior high school	5	5	4	4.66667	4	4	4	4	3	4	5	4	4	3	4	3.66667	5	3	4	4	4	5	4.5	2	3	3	2.66667	5	4	3	4	3	3	2	2	3	4	1	2	2	1	1	2	1	3	4	4
Female	18-28	Undergraduate and above	3	3	4	3.33333	4	3	3	3.33333	2	3	4	3	4	4	4	4	2	3	4	3	4	4	4	4	4	4	4	2	1	2	2	3	3	2	3	2	3	4	4	1	3	2	3	1	1	3	1
Female	18-28	Senior high school	2	4	4	3.33333	5	4	4	4.33333	4	5	5	4.66667	5	5	5	5	4	4	4	4	5	4	4.5	4	3	4	3.66667	3	4	1	4	4	2	3	5	4	3	2	2	3	2	3	5	5	5	3	5
Female	29-39	Undergraduate and above	5	5	5	5	3	2	2	2.33333	4	5	5	4.66667	3	2	4	3	3	5	5	4.33333	4	4	4	2	2	3	2.33333	3	4	3	3	4	4	4	3	1	4	2	3	4	4	4	4	4	2	2	3
Female	29-39	Senior high school	5	5	4	4.66667	5	5	5	5	4	2	2	2.66667	4	2	4	3.33333	4	4	4	4	3	3	3	4	4	5	4.33333	2	2	2	3	3	3	3	4	3	2	3	3	4	2	3	4	3	3	3	4
Female	40-50	Senior high school	2	3	1	2	5	5	5	5	4	4	5	4.33333	4	5	5	4.66667	2	3	3	2.66667	2	4	3	5	4	4	4.33333	2	4	2	3	3	2	2	3	2	3	3	3	4	4	4	4	4	5	4	3
Female	29-39	Undergraduate and above	3	4	4	3.66667	5	5	5	5	4	4	5	4.33333	4	4	3	3.66667	2	1	3	2	4	3	3.5	4	3	5	4	4	3	3	4	4	4	4	2	2	3	3	4	5	5	4	5	5	2	5	4
Female	29-39	Under senior high school	4	4	5	4.33333	5	4	3	4	4	3	5	4	2	2	3	2.33333	5	4	5	4.66667	4	3	3.5	4	5	4	4.33333	1	2	3	3	3	3	4	3	1	2	4	5	1	1	1	1	1	1	1	1
Female	18-28	Senior high school	3	3	2	2.66667	3	3	3	3	3	4	3	3.33333	4	3	5	4	3	4	3	3.33333	4	3	3.5	5	5	5	5	4	2	5	4	3	4	2	2	4	3	4	1	4	4	4	2	1	3	4	3
Female	18-28	Undergraduate and above	5	5	5	5	5	5	5	5	4	5	5	4.66667	5	4	5	4.66667	5	4	5	4.66667	3	3	3	5	5	5	5	2	4	2	4	4	5	4	4	5	4	3	4	3	3	3	1	1	1	5	4
Male	18-28	Undergraduate and above	5	4	5	4.66667	5	3	4	4	5	4	5	4.66667	4	3	4	3.66667	2	2	4	2.66667	5	5	5	3	4	3	3.33333	4	1	3	4	2	2	3	4	4	3	3	2	5	4	3	1	5	1	2	4
Female	18-28	Undergraduate and above	5	5	5	5	5	3	4	4	3	2	4	3	5	5	5	5	3	4	3	3.33333	3	3	3	3	4	2	3	4	4	3	1	2	1	3	2	2	3	4	4	1	1	1	5	1	3	2	2
Male	51-61	Senior high school	2	2	2	2	2	1	3	2	4	4	5	4.33333	4	3	4	3.66667	2	2	3	2.33333	3	2	2.5	5	4	3	4	3	2	2	3	3	2	1	2	3	3	1	3	2	3	4	3	3	1	3	1
Male	51-61	Undergraduate and above	5	3	4	4	3	3	4	3.33333	2	2	4	2.66667	3	4	4	3.66667	5	4	5	4.66667	3	5	4	3	5	4	4	1	1	1	1	3	2	3	3	4	4	2	2	3	2	4	3	2	1	4	3
Female	18-28	Undergraduate and above	5	5	5	5	4	4	4	4	3	3	3	3	3	3	5	3.66667	5	5	5	5	4	4	4	2	5	3	3.33333	3	4	3	2	2	1	1	3	1	2	5	5	2	2	1	3	2	3	2	2
Male	51-61	Undergraduate and above	3	2	4	3	4	4	4	4	5	5	5	5	4	3	4	3.66667	3	4	4	3.66667	4	4	4	2	2	1	1.66667	2	2	2	3	2	2	3	3	3	1	3	3	2	2	3	3	3	2	4	3
Male	29-39	Undergraduate and above	5	4	4	4.33333	3	4	4	3.66667	5	3	4	4	5	3	4	4	5	4	5	4.66667	3	4	3.5	4	3	3	3.33333	1	3	2	2	3	1	2	5	3	3	1	2	4	4	5	3	2	3	5	5
Female	29-39	Under senior high school	2	2	3	2.33333	5	5	5	5	5	5	4	4.66667	3	4	4	3.66667	3	2	3	2.66667	4	2	3	5	5	5	5	4	3	3	4	5	3	3	3	4	5	3	3	4	3	3	2	2	5	3	4
Female	29-39	Senior high school	2	3	4	3	4	5	4	4.33333	3	4	5	4	4	4	3	3.66667	3	3	3	3	3	5	4	4	2	5	3.66667	2	1	3	3	4	3	3	2	2	3	3	3	5	5	4	2	2	5	5	3
Male	18-28	Senior high school	2	3	3	2.66667	4	2	3	3	5	5	5	5	4	4	4	4	3	4	4	3.66667	5	4	4.5	3	4	4	3.66667	1	1	2	4	2	1	2	2	3	3	2	3	1	1	1	1	1	1	1	1
Female	40-50	Undergraduate and above	4	5	3	4	5	4	5	4.66667	3	4	5	4	3	2	3	2.66667	5	5	5	5	5	3	4	4	4	4	4	2	1	2	3	2	1	1	1	3	2	4	5	3	3	4	2	3	4	4	4
Female	18-28	Senior high school	5	4	5	4.66667	3	3	4	3.33333	3	3	5	3.66667	2	3	3	2.66667	2	1	2	1.66667	5	5	5	5	3	5	4.33333	1	2	2	4	3	3	3	1	1	1	3	2	4	1	5	3	4	3	1	1
Female	18-28	Undergraduate and above	4	4	4	4	3	3	3	3	5	3	3	3.66667	5	5	4	4.66667	4	3	4	3.66667	3	4	3.5	5	4	3	4	3	3	4	2	1	1	3	2	1	3	3	4	3	2	3	1	2	1	2	1
Male	29-39	Undergraduate and above	2	3	3	2.66667	3	3	3	3	1	3	2	2	4	3	3	3.33333	5	4	5	4.66667	5	3	4	2	2	3	2.33333	3	3	2	3	3	4	5	4	2	4	3	3	4	5	4	4	3	3	5	5
Female	29-39	Under senior high school	5	5	5	5	5	3	4	4	5	2	5	4	4	4	4	4	5	5	5	5	3	3	3	3	4	4	3.66667	3	2	4	4	4	4	4	3	3	3	2	3	1	2	2	1	1	1	2	2
Male	51-61	Undergraduate and above	4	3	3	3.33333	4	4	4	4	3	2	3	2.66667	5	5	5	5	4	5	5	4.66667	5	4	4.5	4	3	4	3.66667	2	3	3	1	1	2	3	3	3	4	3	4	5	5	5	1	4	3	5	4
Female	29-39	Senior high school	5	5	5	5	5	5	5	5	2	4	4	3.33333	4	3	4	3.66667	5	5	5	5	4	4	4	4	3	1	2.66667	1	3	2	4	3	4	2	1	2	1	5	5	2	3	4	2	1	2	1	1
Male	29-39	Senior high school	4	3	4	3.66667	4	4	4	4	4	2	3	3	3	3	4	3.33333	3	3	4	3.33333	3	2	2.5	4	4	4	4	3	3	3	2	1	2	3	4	3	3	4	5	1	3	2	1	1	2	2	2
Male	40-50	Senior high school	5	5	4	4.66667	2	2	3	2.33333	2	1	2	1.66667	5	5	5	5	5	5	5	5	4	4	4	3	1	3	2.33333	2	2	3	3	3	2	2	4	4	4	4	3	4	4	5	4	1	1	4	5
Male	18-28	Undergraduate and above	3	4	4	3.66667	2	2	2	2	4	3	4	3.66667	5	5	5	5	4	4	4	4	4	4	4	4	4	5	4.33333	1	4	4	2	1	2	1	3	3	1	1	3	4	3	5	3	3	3	2	2
Female	18-28	Undergraduate and above	4	3	4	3.66667	5	5	5	5	5	5	5	5	4	3	3	3.33333	5	5	4	4.66667	5	3	4	3	4	4	3.66667	4	4	3	3	2	3	3	1	2	1	2	2	3	2	2	1	1	1	2	1
Female	29-39	Undergraduate and above	5	4	5	4.66667	5	5	5	5	1	1	3	1.66667	4	3	3	3.33333	5	5	5	5	4	3	3.5	4	4	4	4	4	4	4	4	1	2	3	4	5	4	3	4	4	4	4	3	4	3	4	4
Female	18-28	Undergraduate and above	5	5	5	5	3	3	3	3	4	4	4	4	3	3	3	3	5	3	4	4	4	4	4	4	4	5	4.33333	1	2	1	1	1	1	1	3	3	3	5	4	2	2	3	1	1	1	1	1
Female	29-39	Undergraduate and above	4	4	4	4	4	5	5	4.66667	4	4	2	3.33333	4	4	4	4	5	5	5	5	3	4	3.5	2	3	3	2.66667	5	5	4	4	4	5	5	4	3	2	2	2	5	5	5	5	5	5	4	3
Female	18-28	Senior high school	1	3	1	1.66667	3	2	4	3	4	3	5	4	5	4	4	4.33333	4	4	5	4.33333	5	4	4.5	2	3	3	2.66667	1	2	2	4	3	3	3	4	4	3	2	3	4	4	3	3	2	3	5	3
Female	29-39	Undergraduate and above	5	5	5	5	3	4	3	3.33333	4	5	5	4.66667	4	5	5	4.66667	5	4	5	4.66667	4	3	3.5	3	3	3	3	4	2	4	4	3	2	1	3	2	3	4	4	1	1	1	1	1	1	2	1
Female	29-39	Undergraduate and above	3	3	4	3.33333	3	3	3	3	2	1	2	1.66667	3	3	5	3.66667	4	4	5	4.33333	3	3	3	5	5	2	4	2	1	3	1	1	1	1	4	4	4	4	4	5	4	4	4	2	3	5	4
Female	29-39	Senior high school	1	3	3	2.33333	4	5	5	4.66667	4	4	4	4	3	2	3	2.66667	3	3	4	3.33333	5	5	5	3	5	3	3.66667	3	3	2	4	2	3	4	3	5	3	3	2	5	4	4	2	4	4	3	5
Female	18-28	Senior high school	2	2	4	2.66667	4	4	3	3.66667	3	3	4	3.33333	2	4	3	3	4	4	5	4.33333	5	5	5	2	3	3	2.66667	2	2	1	3	2	4	2	4	4	4	3	3	4	5	4	4	3	2	4	5
Female	29-39	Undergraduate and above	3	2	3	2.66667	1	2	2	1.66667	5	3	4	4	4	4	4	4	5	5	5	5	4	3	3.5	2	4	3	3	1	2	1	1	3	2	2	2	3	3	3	2	3	3	2	4	4	2	5	3
Male	18-28	Senior high school	4	3	4	3.66667	3	2	2	2.33333	5	5	5	5	4	3	3	3.33333	3	4	4	3.66667	3	3	3	2	3	4	3	2	3	2	2	2	1	2	3	3	3	1	2	1	1	1	1	2	2	2	1
Male	18-28	Undergraduate and above	3	4	4	3.66667	4	5	4	4.33333	5	5	5	5	4	5	5	4.66667	3	2	3	2.66667	5	4	4.5	2	2	5	3	2	2	2	5	4	2	4	2	1	1	5	4	4	3	4	3	2	3	1	2
Female	18-28	Undergraduate and above	4	4	5	4.33333	4	4	5	4.33333	2	3	2	2.33333	4	3	5	4	4	3	3	3.33333	4	5	4.5	4	4	2	3.33333	2	4	3	3	4	2	3	3	4	4	4	5	4	4	2	5	2	2	5	2
Male	29-39	Undergraduate and above	4	3	4	3.66667	5	4	4	4.33333	2	3	3	2.66667	3	2	3	2.66667	4	4	5	4.33333	3	3	3	2	4	1	2.33333	3	2	2	4	4	3	4	4	4	4	4	3	4	4	4	5	4	4	3	5
Female	18-28	Senior high school	5	4	5	4.66667	4	3	4	3.66667	3	1	3	2.33333	5	2	4	3.66667	5	5	4	4.66667	2	2	2	5	3	5	4.33333	2	4	2	3	4	3	4	4	2	1	3	3	1	2	3	5	4	5	1	3
Male	40-50	Undergraduate and above	4	4	3	3.66667	3	2	3	2.66667	4	4	4	4	3	2	3	2.66667	4	4	5	4.33333	3	3	3	5	5	4	4.66667	1	3	2	4	3	4	3	3	3	1	4	4	2	4	4	2	2	1	4	3
Male	18-28	Under senior high school	5	5	5	5	4	4	3	3.66667	3	3	4	3.33333	3	2	3	2.66667	5	5	5	5	4	3	3.5	4	5	4	4.33333	4	4	3	3	3	5	4	3	3	4	3	3	5	4	4	4	5	5	3	3
Female	40-50	Undergraduate and above	3	2	3	2.66667	3	4	4	3.66667	3	1	4	2.66667	4	2	3	3	5	5	5	5	3	3	3	3	5	4	4	1	2	2	2	2	3	1	3	3	2	4	3	4	3	3	1	4	3	4	4
Male	29-39	Senior high school	5	5	5	5	3	2	2	2.33333	3	2	3	2.66667	4	4	3	3.66667	5	5	5	5	5	4	4.5	2	2	3	2.33333	2	3	1	2	1	3	3	3	2	2	2	3	4	5	4	4	5	2	4	4
Male	29-39	Undergraduate and above	3	3	3	3	4	4	3	3.66667	4	3	3	3.33333	3	3	4	3.33333	5	4	5	4.66667	5	3	4	3	4	4	3.66667	1	1	2	3	4	2	2	5	3	5	4	4	3	4	3	4	2	2	5	5
Female	51-61	Senior high school	5	3	5	4.33333	3	3	4	3.33333	3	3	3	3	4	5	4	4.33333	4	3	3	3.33333	4	5	4.5	3	3	2	2.66667	3	3	3	1	2	3	3	3	3	4	4	3	4	3	4	2	1	3	5	5
Male	40-50	Undergraduate and above	4	5	4	4.33333	4	4	4	4	4	2	5	3.66667	4	4	4	4	5	4	4	4.33333	5	5	5	4	5	5	4.66667	1	1	2	1	2	5	2	1	1	2	3	2	4	2	4	3	3	4	1	2
Male	29-39	Undergraduate and above	2	3	3	2.66667	3	4	4	3.66667	5	4	5	4.66667	3	3	2	2.66667	4	1	4	3	5	4	4.5	5	5	5	5	3	5	4	3	3	4	4	1	1	2	3	3	2	3	2	3	2	2	4	3
Female	40-50	Undergraduate and above	5	5	5	5	5	5	5	5	2	3	4	3	3	4	3	3.33333	3	4	5	4	4	3	3.5	4	3	2	3	1	3	2	2	2	3	2	4	4	3	3	3	4	4	4	5	5	5	5	5
Female	29-39	Undergraduate and above	3	4	3	3.33333	3	4	3	3.33333	4	4	4	4	5	4	4	4.33333	5	4	5	4.66667	3	3	3	3	2	3	2.66667	1	1	2	4	5	4	5	1	1	1	4	3	2	2	3	3	2	1	1	2
Male	40-50	Senior high school	5	5	5	5	5	4	4	4.33333	3	3	4	3.33333	5	4	5	4.66667	5	5	5	5	5	5	5	4	3	2	3	2	1	2	4	1	2	1	4	3	5	2	1	5	5	5	5	4	4	4	5
Female	29-39	Senior high school	5	4	4	4.33333	3	4	3	3.33333	2	3	4	3	4	4	4	4	5	4	5	4.66667	3	3	3	2	4	2	2.66667	2	1	2	3	2	2	3	4	4	4	2	4	2	3	2	2	2	2	3	4
Male	29-39	Under senior high school	3	4	4	3.66667	4	4	4	4	5	5	3	4.33333	5	4	5	4.66667	5	3	4	4	5	5	5	3	3	3	3	5	3	5	3	3	4	2	5	5	5	2	2	3	2	3	5	3	4	2	5
Female	29-39	Undergraduate and above	3	3	3	3	4	3	4	3.66667	3	2	3	2.66667	4	3	5	4	4	2	3	3	4	3	3.5	4	4	5	4.33333	4	4	5	4	3	5	4	2	1	3	4	4	2	2	1	1	1	1	1	1
Male	29-39	Undergraduate and above	1	3	2	2	3	2	3	2.66667	5	2	5	4	3	2	3	2.66667	3	1	3	2.33333	4	5	4.5	4	4	3	3.66667	3	4	3	3	3	2	3	3	2	4	2	2	4	3	3	4	3	2	2	3
Male	18-28	Senior high school	3	2	1	2	4	3	4	3.66667	5	4	5	4.66667	4	5	5	4.66667	5	5	5	5	4	4	4	3	5	5	4.33333	4	3	4	4	5	4	4	2	1	2	3	4	4	3	3	1	4	4	3	3
Female	40-50	Undergraduate and above	2	2	4	2.66667	4	3	3	3.33333	4	3	5	4	3	2	2	2.33333	5	4	4	4.33333	3	4	3.5	4	3	3	3.33333	3	1	2	3	3	3	4	2	2	2	2	3	1	1	2	1	1	1	4	2
Female	29-39	Undergraduate and above	3	4	4	3.66667	5	5	5	5	3	4	3	3.33333	3	2	4	3	4	2	3	3	4	3	3.5	1	3	3	2.33333	3	2	2	2	2	2	3	2	1	3	4	2	4	4	4	5	5	4	2	1
Male	29-39	Senior high school	4	4	3	3.66667	5	5	5	5	4	3	5	4	4	4	4	4	3	3	4	3.33333	5	5	5	4	3	2	3	4	4	5	2	3	1	1	2	2	3	3	4	4	4	2	2	2	1	5	4
Male	29-39	Senior high school	5	5	4	4.66667	4	4	3	3.66667	2	3	3	2.66667	3	3	4	3.33333	3	4	5	4	2	2	2	3	3	3	3	2	3	2	3	1	3	4	3	1	3	3	1	2	3	2	1	1	2	1	1
Male	40-50	Senior high school	3	3	2	2.66667	3	3	3	3	5	4	5	4.66667	5	5	5	5	4	4	4	4	4	3	3.5	4	5	5	4.66667	2	2	2	3	3	3	3	1	1	1	3	2	2	2	3	2	2	1	3	3
Male	18-28	Undergraduate and above	4	4	5	4.33333	3	2	3	2.66667	3	3	4	3.33333	4	4	5	4.33333	3	4	5	4	5	3	4	2	4	3	3	2	2	2	3	3	3	4	4	3	3	4	5	4	3	4	1	2	2	3	2
Male	29-39	Undergraduate and above	5	5	5	5	3	3	4	3.33333	3	3	3	3	2	1	1	1.33333	4	4	3	3.66667	5	4	4.5	5	5	3	4.33333	2	3	2	2	2	2	2	4	4	4	2	3	1	1	1	1	2	1	4	5
Male	29-39	Undergraduate and above	5	4	4	4.33333	4	4	3	3.66667	3	3	4	3.33333	5	4	5	4.66667	4	4	4	4	3	4	3.5	4	5	4	4.33333	3	2	2	4	3	4	5	4	3	2	4	2	4	4	4	5	5	5	4	3
Female	29-39	Senior high school	4	4	4	4	3	5	4	4	2	3	2	2.33333	5	4	5	4.66667	3	2	2	2.33333	5	5	5	4	4	2	3.33333	3	3	3	4	3	3	3	5	4	4	4	4	4	3	4	4	1	3	3	5
Female	18-28	Undergraduate and above	2	2	2	2	5	4	4	4.33333	5	4	5	4.66667	3	3	3	3	3	4	5	4	4	3	3.5	4	5	5	4.66667	1	3	2	5	5	5	4	5	5	4	1	2	3	3	3	4	5	5	5	5
Female	18-28	Undergraduate and above	4	5	3	4	5	4	4	4.33333	4	5	5	4.66667	4	4	5	4.33333	5	5	5	5	4	3	3.5	4	5	5	4.66667	2	1	2	3	4	4	4	5	2	3	5	3	2	3	3	4	4	4	2	2
Female	29-39	Senior high school	4	5	5	4.66667	3	2	3	2.66667	2	4	2	2.66667	5	5	5	5	5	3	4	4	3	3	3	3	3	3	3	2	3	3	4	3	3	4	1	3	2	3	2	2	3	4	1	1	1	4	2
Female	40-50	Senior high school	3	4	4	3.66667	3	3	4	3.33333	3	4	4	3.66667	5	4	5	4.66667	3	4	4	3.66667	5	4	4.5	3	4	5	4	2	2	2	5	4	4	4	5	4	5	4	3	2	4	4	4	5	5	5	5
Male	29-39	Senior high school	4	4	4	4	4	4	4	4	3	3	4	3.33333	4	3	5	4	5	4	4	4.33333	5	5	5	5	5	5	5	3	4	2	3	1	3	3	4	3	2	2	3	3	3	4	3	2	2	2	3
Male	40-50	Undergraduate and above	1	3	2	2	3	3	3	3	3	4	5	4	4	4	3	3.66667	5	5	5	5	3	5	4	3	4	2	3	5	5	5	4	4	4	3	3	3	2	2	2	4	4	4	2	3	5	4	5
Female	29-39	Senior high school	4	5	4	4.33333	5	4	3	4	5	4	4	4.33333	4	4	5	4.33333	2	2	4	2.66667	4	4	4	3	4	2	3	2	1	2	3	1	2	3	2	2	2	4	3	2	3	3	4	4	2	2	4
Male	18-28	Senior high school	3	5	3	3.66667	4	4	4	4	2	1	3	2	5	4	5	4.66667	4	1	3	2.66667	4	4	4	1	5	3	3	3	3	4	4	3	3	3	4	4	3	2	2	1	2	3	1	2	2	2	2
Female	29-39	Undergraduate and above	3	3	4	3.33333	4	5	4	4.33333	4	3	2	3	4	4	5	4.33333	5	4	5	4.66667	4	3	3.5	4	5	5	4.66667	1	2	1	2	2	1	2	2	2	1	3	3	4	3	3	4	3	1	2	1
Female	18-28	Senior high school	4	3	3	3.33333	4	4	3	3.66667	2	1	4	2.33333	4	2	3	3	5	4	4	4.33333	4	2	3	4	5	5	4.66667	4	3	1	3	4	2	3	2	1	1	5	3	4	3	3	2	1	1	3	1
Male	18-28	Senior high school	3	3	4	3.33333	4	4	5	4.33333	4	3	5	4	3	3	4	3.33333	4	3	3	3.33333	4	3	3.5	4	5	5	4.66667	4	4	5	3	5	4	5	3	2	2	3	4	3	5	4	3	5	5	3	4
Male	29-39	Under senior high school	4	3	4	3.66667	4	4	4	4	3	3	4	3.33333	2	2	3	2.33333	5	4	5	4.66667	4	3	3.5	2	3	2	2.33333	4	4	3	4	3	3	4	3	3	3	5	5	4	3	3	4	2	1	4	3
Female	18-28	Senior high school	4	5	5	4.66667	3	4	5	4	3	3	4	3.33333	4	3	4	3.66667	5	5	5	5	5	5	5	4	5	5	4.66667	3	3	1	1	2	2	1	3	2	4	4	2	1	1	1	1	1	1	2	2
Female	29-39	Senior high school	5	5	5	5	4	4	5	4.33333	3	3	4	3.33333	3	3	4	3.33333	4	2	3	3	2	1	1.5	2	3	2	2.33333	4	4	3	2	4	4	3	1	2	1	3	1	4	2	2	3	3	3	1	1
Male	29-39	Senior high school	4	4	5	4.33333	5	5	5	5	3	4	3	3.33333	4	4	3	3.66667	4	4	5	4.33333	4	4	4	4	5	4	4.33333	2	2	3	4	5	4	3	2	2	2	4	4	1	2	1	1	1	1	1	2
Male	18-28	Senior high school	5	5	4	4.66667	5	5	5	5	4	3	3	3.33333	4	4	5	4.33333	3	3	4	3.33333	4	4	4	4	5	4	4.33333	4	2	3	1	3	1	1	1	2	3	5	4	4	4	3	5	1	3	4	2
Male	29-39	Under senior high school	2	3	3	2.66667	5	4	4	4.33333	3	3	4	3.33333	3	3	3	3	1	1	3	1.66667	3	5	4	4	5	4	4.33333	3	4	4	3	2	4	3	4	1	3	3	3	5	5	5	4	4	3	4	5
Female	40-50	Senior high school	3	3	4	3.33333	3	2	3	2.66667	3	4	3	3.33333	4	4	5	4.33333	3	3	4	3.33333	3	4	3.5	4	4	5	4.33333	3	2	2	2	2	4	2	1	2	3	4	5	3	3	4	1	1	3	3	1
Female	18-28	Senior high school	5	3	4	4	3	3	4	3.33333	1	2	4	2.33333	5	5	5	5	5	4	5	4.66667	3	2	2.5	2	2	3	2.33333	4	5	4	3	2	3	4	1	2	1	2	3	2	2	2	3	3	4	1	1
Male	40-50	Senior high school	3	3	3	3	5	4	4	4.33333	4	3	3	3.33333	3	3	3	3	4	3	4	3.66667	4	5	4.5	2	3	3	2.66667	4	3	2	2	1	3	3	3	4	3	2	1	3	2	4	1	3	1	4	3
Male	18-28	Undergraduate and above	3	3	3	3	3	2	2	2.33333	5	4	4	4.33333	3	4	4	3.66667	3	4	4	3.66667	3	4	3.5	5	5	4	4.66667	4	3	3	3	2	2	2	2	4	4	5	5	1	3	2	3	1	4	2	2
Male	29-39	Undergraduate and above	3	1	4	2.66667	4	4	5	4.33333	5	4	3	4	3	5	3	3.66667	4	4	3	3.66667	4	4	4	5	5	4	4.66667	3	5	3	2	1	2	2	3	1	3	4	4	3	2	3	1	2	3	4	4
Male	18-28	Undergraduate and above	5	4	4	4.33333	3	3	4	3.33333	5	5	4	4.66667	4	4	3	3.66667	2	3	3	2.66667	4	4	4	3	5	4	4	3	2	2	2	2	2	1	3	4	5	4	4	1	3	2	1	1	1	1	1
Male	18-28	Undergraduate and above	3	4	5	4	4	4	4	4	5	3	3	3.66667	4	4	5	4.33333	2	1	2	1.66667	3	4	3.5	1	1	1	1	2	3	2	2	3	2	2	2	1	4	4	5	3	3	3	1	1	1	1	1
Male	29-39	Under senior high school	4	5	4	4.33333	4	2	4	3.33333	2	4	5	3.66667	4	2	3	3	5	5	5	5	5	4	4.5	3	4	4	3.66667	4	4	4	5	5	4	5	4	5	4	2	3	3	2	3	4	4	4	5	3
Male	18-28	Undergraduate and above	2	3	3	2.66667	3	4	2	3	3	4	2	3	5	5	4	4.66667	2	1	3	2	5	5	5	4	3	4	3.66667	2	4	2	4	5	2	4	3	2	3	4	4	2	3	4	1	1	1	2	4
Male	29-39	Undergraduate and above	3	3	3	3	4	4	4	4	5	5	5	5	3	3	2	2.66667	4	3	4	3.66667	5	5	5	4	4	5	4.33333	5	5	4	3	4	4	3	3	4	3	4	4	4	4	4	3	2	3	3	4
Male	51-61	Undergraduate and above	4	4	3	3.66667	5	5	5	5	4	4	3	3.66667	5	5	5	5	5	5	5	5	3	3	3	2	4	2	2.66667	1	1	1	5	5	3	5	1	3	2	4	5	3	3	3	3	2	1	3	2
Female	29-39	Senior high school	3	2	3	2.66667	5	4	5	4.66667	3	3	4	3.33333	5	5	5	5	4	3	4	3.66667	2	3	2.5	2	2	3	2.33333	2	1	1	4	5	5	5	4	4	4	3	2	5	4	4	5	5	5	5	4
Male	40-50	Undergraduate and above	1	3	3	2.33333	4	4	5	4.33333	5	4	5	4.66667	3	3	3	3	4	4	5	4.33333	4	2	3	2	2	3	2.33333	1	1	1	2	1	1	2	1	2	1	2	3	3	4	2	2	3	1	2	1
Female	29-39	Undergraduate and above	4	2	2	2.66667	4	4	4	4	4	5	5	4.66667	5	4	4	4.33333	4	5	5	4.66667	2	3	2.5	4	5	4	4.33333	3	1	4	3	1	3	3	3	3	2	4	5	2	1	2	2	2	4	2	2
Female	29-39	Under senior high school	4	3	3	3.33333	5	4	4	4.33333	3	3	3	3	3	4	4	3.66667	5	5	5	5	3	3	3	4	4	4	4	3	4	2	2	3	1	1	4	3	4	4	3	4	4	2	2	1	2	4	5
Male	29-39	Undergraduate and above	5	5	4	4.66667	5	4	4	4.33333	4	3	5	4	2	2	3	2.33333	5	5	5	5	3	4	3.5	4	3	3	3.33333	3	3	4	4	4	5	4	4	4	3	4	5	4	3	3	4	1	3	5	5
Male	40-50	Undergraduate and above	2	2	2	2	5	5	4	4.66667	3	3	2	2.66667	5	4	4	4.33333	3	2	4	3	5	5	5	5	4	5	4.66667	1	1	3	2	1	1	2	2	3	4	3	2	5	5	3	4	1	5	3	4
Male	18-28	Undergraduate and above	4	4	4	4	4	4	3	3.66667	3	3	4	3.33333	5	4	5	4.66667	5	3	4	4	3	3	3	3	5	4	4	2	4	4	2	3	3	2	2	5	1	2	3	3	3	2	3	4	5	4	2
Female	18-28	Undergraduate and above	5	5	5	5	3	4	3	3.33333	4	4	5	4.33333	5	5	5	5	5	4	4	4.33333	4	2	3	2	4	3	3	4	3	4	2	1	2	2	2	1	1	5	5	2	1	2	2	1	1	1	1
Male	40-50	Senior high school	4	3	4	3.66667	4	4	4	4	5	4	4	4.33333	4	4	4	4	5	5	5	5	4	3	3.5	5	5	5	5	3	2	3	2	2	3	3	4	4	3	2	3	1	3	3	1	1	2	4	1
Female	18-28	Undergraduate and above	3	3	3	3	4	3	3	3.33333	3	3	1	2.33333	5	3	4	4	4	2	4	3.33333	3	3	3	4	3	4	3.66667	3	4	5	2	2	2	3	4	2	1	4	2	4	3	3	1	1	2	3	3
Male	29-39	Senior high school	3	2	3	2.66667	3	4	3	3.33333	2	4	4	3.33333	4	3	4	3.66667	5	5	5	5	3	4	3.5	5	4	4	4.33333	2	3	2	3	2	3	4	5	3	2	5	5	3	3	2	1	4	1	2	3
Male	51-61	Under senior high school	4	4	3	3.66667	1	4	3	2.66667	3	1	2	2	4	4	4	4	5	3	4	4	5	4	4.5	2	4	3	3	2	2	2	2	3	2	2	4	2	3	4	4	2	3	4	2	2	2	3	5
Female	18-28	Senior high school	5	4	5	4.66667	4	3	3	3.33333	4	3	3	3.33333	3	4	4	3.66667	4	3	5	4	5	4	4.5	4	5	5	4.66667	3	3	3	2	3	3	3	2	1	2	2	3	4	3	1	2	3	1	1	1
Female	18-28	Senior high school	2	3	3	2.66667	4	4	4	4	5	3	3	3.66667	4	3	3	3.33333	3	1	3	2.33333	4	4	4	4	5	5	4.66667	4	2	3	2	2	2	3	2	2	3	5	5	3	3	3	1	2	1	1	2
Male	29-39	Under senior high school	3	4	4	3.66667	4	3	2	3	3	3	3	3	4	3	4	3.66667	4	5	4	4.33333	3	4	3.5	2	3	2	2.33333	4	3	3	4	2	4	3	3	2	2	5	5	1	2	1	1	1	3	2	1
Female	29-39	Senior high school	1	3	1	1.66667	4	3	3	3.33333	3	3	2	2.66667	4	3	3	3.33333	1	1	2	1.33333	3	4	3.5	3	4	3	3.33333	5	3	4	4	5	4	3	1	2	2	3	3	3	3	4	4	3	5	3	3
Female	29-39	Undergraduate and above	3	4	3	3.33333	5	3	4	4	4	4	4	4	5	5	5	5	2	2	3	2.33333	4	3	3.5	4	4	5	4.33333	1	2	2	3	4	3	5	3	4	2	3	2	4	3	3	3	1	2	3	3
Female	18-28	Senior high school	3	3	4	3.33333	2	3	3	2.66667	4	3	2	3	4	4	5	4.33333	4	4	4	4	4	4	4	3	3	4	3.33333	3	2	2	4	4	3	2	2	2	2	2	2	2	1	2	5	4	4	3	5
Female	29-39	Undergraduate and above	2	2	3	2.33333	4	5	5	4.66667	5	4	5	4.66667	5	4	4	4.33333	3	3	4	3.33333	5	3	4	4	4	4	4	2	3	2	3	2	4	3	2	2	2	4	3	2	3	2	1	1	4	1	2
Female	29-39	Undergraduate and above	5	5	4	4.66667	4	4	5	4.33333	3	3	4	3.33333	3	2	4	3	5	5	5	5	5	3	4	4	4	3	3.66667	2	3	2	4	4	5	3	2	2	2	4	4	5	4	3	4	4	4	2	4
Male	29-39	Undergraduate and above	5	5	5	5	5	5	4	4.66667	4	4	5	4.33333	4	5	4	4.33333	3	3	4	3.33333	3	3	3	4	2	1	2.33333	5	4	5	1	2	2	3	3	3	3	4	3	4	4	2	2	5	3	2	4
Male	29-39	Senior high school	3	3	3	3	2	2	4	2.66667	5	5	4	4.66667	3	3	4	3.33333	1	1	1	1	3	3	3	2	4	3	3	2	2	4	2	1	2	2	5	4	3	3	4	3	2	2	2	2	4	2	1
Female	18-28	Senior high school	4	5	5	4.66667	4	4	5	4.33333	5	5	5	5	4	4	5	4.33333	2	3	4	3	3	3	3	5	5	5	5	1	1	2	4	2	2	2	4	2	1	3	3	3	3	3	5	3	5	1	2
Male	51-61	Senior high school	3	4	4	3.66667	3	4	4	3.66667	5	4	5	4.66667	4	5	5	4.66667	4	5	5	4.66667	5	5	5	2	2	4	2.66667	3	3	4	2	2	2	3	4	3	4	4	3	1	2	2	3	2	2	3	2
Male	29-39	Senior high school	5	5	4	4.66667	5	4	4	4.33333	2	2	3	2.33333	2	2	3	2.33333	4	4	5	4.33333	3	3	3	5	5	5	5	5	5	5	2	3	3	3	4	3	3	2	1	3	3	3	1	1	2	3	3
Female	29-39	Senior high school	4	3	2	3	3	3	3	3	3	3	3	3	5	5	4	4.66667	5	4	5	4.66667	3	3	3	3	4	4	3.66667	4	3	4	2	2	1	2	5	1	3	1	2	3	3	2	4	3	2	4	3
Male	18-28	Undergraduate and above	4	5	3	4	2	2	3	2.33333	4	3	4	3.66667	5	4	5	4.66667	5	5	5	5	3	3	3	3	4	3	3.33333	3	3	3	3	2	2	3	3	2	3	4	4	2	2	1	2	1	1	3	2
Female	18-28	Under senior high school	4	4	4	4	4	4	4	4	3	2	3	2.66667	4	4	3	3.66667	5	4	5	4.66667	4	4	4	4	4	5	4.33333	4	2	2	2	2	3	4	4	4	4	5	4	3	4	2	3	4	2	3	3
Female	40-50	Undergraduate and above	4	3	3	3.33333	5	5	5	5	5	4	4	4.33333	4	2	4	3.33333	5	5	4	4.66667	5	5	5	5	4	4	4.33333	4	3	4	4	4	3	3	2	3	1	4	4	3	5	4	5	3	5	3	3
Male	18-28	Senior high school	3	2	3	2.66667	4	5	4	4.33333	3	3	5	3.66667	3	2	3	2.66667	4	5	5	4.66667	4	1	2.5	5	5	5	5	1	1	1	1	3	3	2	3	3	5	5	5	2	2	1	1	2	2	3	4
Female	51-61	Senior high school	5	4	5	4.66667	5	5	4	4.66667	2	3	2	2.33333	3	3	3	3	2	2	3	2.33333	5	5	5	3	2	4	3	2	2	2	2	2	2	3	4	3	4	5	4	3	4	4	4	5	3	5	3
Female	29-39	Senior high school	5	5	5	5	4	5	5	4.66667	4	4	5	4.33333	5	5	5	5	4	4	4	4	3	3	3	3	5	4	4	4	5	3	4	3	3	3	3	4	3	4	5	3	4	3	3	1	2	1	3
Male	40-50	Undergraduate and above	4	4	4	4	3	3	2	2.66667	4	4	5	4.33333	4	3	3	3.33333	4	3	5	4	5	5	5	5	5	4	4.66667	5	4	3	4	4	4	5	4	4	3	2	2	1	1	2	2	2	1	1	1
Male	40-50	Undergraduate and above	4	3	4	3.66667	4	5	4	4.33333	4	3	5	4	3	4	5	4	5	5	5	5	3	3	3	3	4	4	3.66667	2	1	1	2	4	2	3	3	3	3	3	3	3	1	2	1	2	1	1	3
Female	29-39	Undergraduate and above	3	3	2	2.66667	4	5	5	4.66667	4	4	4	4	5	5	5	5	4	3	4	3.66667	3	2	2.5	2	4	4	3.33333	2	2	1	1	1	2	1	3	3	4	3	3	2	3	3	4	1	2	2	2
Female	18-28	Senior high school	3	5	4	4	5	4	5	4.66667	2	2	1	1.66667	4	2	3	3	3	3	4	3.33333	4	2	3	3	5	3	3.66667	4	4	5	4	4	2	3	3	3	4	5	5	3	2	2	1	5	2	1	2
Male	29-39	Undergraduate and above	5	4	5	4.66667	2	2	3	2.33333	3	5	5	4.33333	5	5	5	5	5	5	4	4.66667	5	5	5	5	4	5	4.66667	3	3	4	2	2	3	5	1	1	2	2	2	2	3	3	1	1	4	2	1
Female	18-28	Undergraduate and above	2	2	2	2	4	5	4	4.33333	4	4	4	4	3	3	3	3	5	5	5	5	5	5	5	1	4	4	3	4	4	5	5	4	5	3	4	4	5	2	3	4	4	4	5	5	3	5	5
Female	29-39	Senior high school	5	4	5	4.66667	5	5	5	5	3	3	3	3	5	5	5	5	4	5	5	4.66667	3	4	3.5	4	3	4	3.66667	1	1	2	3	3	5	3	3	4	3	2	2	4	3	3	2	4	4	2	4
Male	18-28	Undergraduate and above	5	5	4	4.66667	3	4	3	3.33333	3	3	4	3.33333	5	4	5	4.66667	4	4	5	4.33333	4	4	4	2	3	3	2.66667	4	4	2	4	4	2	2	3	3	4	3	3	2	3	3	1	3	3	5	4
Male	29-39	Undergraduate and above	5	5	4	4.66667	3	4	4	3.66667	5	5	4	4.66667	5	5	5	5	5	3	5	4.33333	5	5	5	4	4	2	3.33333	3	3	2	4	4	4	3	4	3	3	4	4	1	1	2	3	1	2	2	2
Female	40-50	Under senior high school	5	5	4	4.66667	3	5	5	4.33333	3	2	1	2	4	4	4	4	4	3	5	4	5	4	4.5	4	4	2	3.33333	4	4	5	3	4	3	4	2	3	2	3	3	5	5	5	5	3	5	2	5
Female	29-39	Undergraduate and above	3	3	4	3.33333	5	5	5	5	4	4	4	4	5	4	5	4.66667	5	3	5	4.33333	5	4	4.5	3	5	5	4.33333	3	1	2	4	5	3	4	3	3	3	2	4	2	3	1	4	5	5	1	1
Male	18-28	Senior high school	4	4	3	3.66667	2	3	3	2.66667	4	3	3	3.33333	5	5	5	5	5	4	5	4.66667	4	4	4	3	4	5	4	2	1	2	2	3	2	3	2	2	1	3	5	3	3	3	4	3	4	4	3
Male	29-39	Under senior high school	3	4	3	3.33333	3	3	2	2.66667	3	4	4	3.66667	3	3	5	3.66667	4	4	4	4	4	5	4.5	2	4	2	2.66667	3	4	4	2	2	2	3	2	4	2	2	3	2	2	3	2	2	2	3	3
Male	29-39	Senior high school	3	3	3	3	3	4	4	3.66667	2	3	4	3	3	4	5	4	4	4	4	4	5	4	4.5	4	5	5	4.66667	2	2	2	4	4	4	5	4	5	3	5	3	1	3	3	1	1	1	2	1
Female	29-39	Undergraduate and above	4	4	4	4	3	3	4	3.33333	4	5	3	4	4	4	4	4	5	5	5	5	3	2	2.5	3	5	3	3.66667	2	2	3	4	3	4	3	3	2	2	5	5	4	3	3	1	2	1	2	2
Female	18-28	Undergraduate and above	5	4	4	4.33333	3	4	4	3.66667	4	3	4	3.66667	4	5	5	4.66667	3	4	5	4	5	5	5	4	4	4	4	4	4	4	3	3	3	3	2	2	2	4	3	2	4	3	5	4	5	3	3
Male	18-28	Senior high school	5	5	4	4.66667	5	4	4	4.33333	2	2	3	2.33333	4	4	5	4.33333	4	4	5	4.33333	3	3	3	3	4	4	3.66667	2	2	1	4	4	4	3	2	2	3	5	5	2	3	3	3	1	3	3	5
Male	51-61	Undergraduate and above	4	3	3	3.33333	4	4	4	4	2	3	2	2.33333	4	3	4	3.66667	2	3	4	3	5	5	5	1	4	3	2.66667	4	5	3	3	3	4	3	4	3	4	1	2	1	1	2	1	1	1	2	3
Male	18-28	Senior high school	5	4	4	4.33333	5	4	3	4	5	2	4	3.66667	5	4	5	4.66667	5	3	4	4	4	4	4	2	4	2	2.66667	3	1	3	1	2	1	1	4	3	3	4	4	3	2	4	2	2	5	2	4
Female	18-28	Undergraduate and above	5	3	3	3.66667	3	3	3	3	3	2	3	2.66667	3	3	3	3	5	5	5	5	3	4	3.5	2	2	3	2.33333	4	4	3	4	4	4	4	2	3	2	3	3	5	3	3	5	2	4	4	4
Male	29-39	Senior high school	5	4	4	4.33333	5	5	5	5	5	5	5	5	4	4	5	4.33333	2	3	4	3	5	4	4.5	4	4	4	4	4	3	3	3	3	3	2	1	2	1	4	4	2	3	2	3	1	1	1	1
Female	18-28	Senior high school	5	5	5	5	4	4	3	3.66667	2	3	2	2.33333	3	4	3	3.33333	4	2	5	3.66667	5	4	4.5	3	4	4	3.66667	3	3	3	3	2	1	1	4	4	4	5	5	3	3	4	4	2	2	2	3
Female	18-28	Undergraduate and above	3	4	3	3.33333	3	2	3	2.66667	4	4	4	4	4	5	5	4.66667	4	3	5	4	4	3	3.5	2	3	1	2	2	3	4	5	4	5	4	1	2	1	4	3	4	3	3	5	4	4	1	2
Female	29-39	Under senior high school	4	4	4	4	3	3	3	3	1	2	4	2.33333	3	4	4	3.66667	3	2	3	2.66667	3	3	3	4	5	3	4	4	4	4	3	2	4	2	1	3	1	3	4	2	3	2	3	1	2	3	3
Female	51-61	Undergraduate and above	3	3	2	2.66667	4	4	3	3.66667	4	3	4	3.66667	4	5	4	4.33333	4	3	5	4	4	4	4	3	3	3	3	3	2	2	2	3	4	3	3	2	2	3	4	3	2	4	1	4	4	2	2
Female	18-28	Undergraduate and above	3	3	3	3	4	2	3	3	4	2	2	2.66667	3	4	5	4	5	4	5	4.66667	5	4	4.5	5	4	5	4.66667	2	3	3	4	3	4	3	1	3	1	1	2	2	2	2	1	2	1	2	1
Female	18-28	Undergraduate and above	5	4	4	4.33333	5	4	3	4	3	3	5	3.66667	4	4	5	4.33333	5	5	5	5	5	4	4.5	3	3	3	3	1	1	1	3	2	3	4	4	5	4	2	2	4	3	3	2	3	2	2	5
Male	29-39	Undergraduate and above	4	4	4	4	2	3	3	2.66667	4	3	4	3.66667	5	3	4	4	5	5	5	5	4	3	3.5	4	3	4	3.66667	3	3	3	3	1	2	2	5	4	4	3	4	2	1	2	1	1	2	1	1
Female	29-39	Undergraduate and above	4	4	4	4	4	3	3	3.33333	1	2	2	1.66667	4	4	5	4.33333	2	3	3	2.66667	3	5	4	2	4	4	3.33333	5	5	2	3	3	4	3	5	5	5	3	3	3	4	2	1	2	2	5	5
Female	18-28	Under senior high school	2	2	4	2.66667	5	5	4	4.66667	2	4	4	3.33333	4	4	4	4	5	5	5	5	4	5	4.5	3	4	4	3.66667	1	1	2	1	3	2	2	5	5	5	5	4	3	3	2	3	1	4	4	3
Male	40-50	Undergraduate and above	3	3	3	3	3	3	4	3.33333	2	2	2	2	5	3	4	4	5	5	5	5	3	3	3	3	3	4	3.33333	4	3	4	1	1	1	1	3	3	3	4	3	3	5	3	2	3	1	2	1
Male	29-39	Undergraduate and above	4	5	3	4	5	4	5	4.66667	3	3	4	3.33333	3	2	5	3.33333	5	5	5	5	3	2	2.5	3	4	4	3.66667	5	4	3	2	4	4	4	3	3	4	2	1	3	5	3	5	3	5	4	1
Female	18-28	Senior high school	5	5	4	4.66667	5	5	5	5	2	3	3	2.66667	5	5	5	5	2	2	3	2.33333	4	4	4	4	3	4	3.66667	1	1	1	1	1	2	1	2	2	2	3	5	2	3	2	3	1	2	3	2
Female	40-50	Senior high school	4	5	5	4.66667	4	3	4	3.66667	5	5	4	4.66667	5	5	5	5	2	2	3	2.33333	5	5	5	2	3	4	3	2	2	2	3	2	3	4	2	3	3	2	2	3	2	2	1	1	1	3	3
Male	29-39	Senior high school	3	4	3	3.33333	3	4	4	3.66667	1	2	2	1.66667	4	3	3	3.33333	5	5	5	5	3	3	3	4	3	4	3.66667	4	4	3	2	2	3	2	3	4	3	3	2	4	4	4	1	3	3	3	5
Male	51-61	Undergraduate and above	4	4	4	4	4	5	3	4	2	2	4	2.66667	4	4	4	4	4	3	4	3.66667	5	4	4.5	3	3	2	2.66667	1	3	3	2	3	3	2	2	4	4	4	4	3	2	1	1	3	2	2	3
Female	29-39	Senior high school	5	4	4	4.33333	4	3	4	3.66667	2	4	3	3	5	5	5	5	5	5	5	5	4	4	4	3	3	3	3	2	2	4	3	3	4	2	4	5	4	3	3	3	1	3	2	2	1	2	4
Female	29-39	Undergraduate and above	3	4	4	3.66667	4	3	4	3.66667	4	3	3	3.33333	3	4	3	3.33333	5	5	5	5	4	3	3.5	3	4	4	3.66667	1	1	1	1	1	1	2	5	3	4	3	3	4	3	4	3	1	2	3	3
Male	18-28	Undergraduate and above	5	4	5	4.66667	5	4	4	4.33333	3	2	3	2.66667	4	3	3	3.33333	4	2	4	3.33333	4	4	4	3	4	5	4	2	2	2	2	2	3	1	5	4	4	4	4	5	4	3	3	3	3	5	4
Male	29-39	Undergraduate and above	4	5	4	4.33333	3	3	3	3	3	3	4	3.33333	4	4	3	3.66667	2	2	4	2.66667	4	4	4	3	4	3	3.33333	4	2	3	2	4	2	4	5	5	4	4	4	3	3	4	3	1	2	5	5
Male	29-39	Undergraduate and above	4	5	5	4.66667	4	3	3	3.33333	5	4	4	4.33333	3	4	5	4	5	5	5	5	4	5	4.5	3	3	3	3	4	5	3	4	4	5	3	2	2	2	5	4	1	4	2	1	2	3	1	1
Male	18-28	Senior high school	5	5	4	4.66667	4	3	4	3.66667	4	4	4	4	5	5	5	5	3	3	3	3	5	5	5	4	3	2	3	4	2	5	1	2	4	3	3	2	3	2	3	3	3	3	3	4	2	3	2
Female	40-50	Senior high school	3	4	4	3.66667	2	3	3	2.66667	5	4	5	4.66667	4	5	5	4.66667	4	3	4	3.66667	3	3	3	4	3	5	4	3	3	2	4	3	4	2	2	2	1	3	2	2	3	2	1	1	2	2	1
Male	18-28	Senior high school	4	4	5	4.33333	4	5	5	4.66667	3	4	4	3.66667	4	4	4	4	4	3	4	3.66667	3	3	3	5	5	5	5	2	1	3	4	3	2	2	4	5	3	4	5	2	1	2	1	1	1	2	3
Female	29-39	Undergraduate and above	3	3	3	3	2	3	4	3	4	2	5	3.66667	4	3	3	3.33333	4	4	5	4.33333	4	4	4	3	5	5	4.33333	3	3	1	2	3	2	3	3	3	3	3	3	4	5	4	5	5	5	5	5
Female	18-28	Undergraduate and above	4	4	5	4.33333	4	3	4	3.66667	4	4	3	3.66667	5	4	4	4.33333	4	4	5	4.33333	4	4	4	3	2	3	2.66667	2	3	2	3	3	2	2	3	2	3	5	4	2	2	1	1	2	1	2	1
Male	29-39	Undergraduate and above	4	4	3	3.66667	4	3	4	3.66667	4	3	3	3.33333	5	4	5	4.66667	3	2	4	3	3	3	3	5	5	5	5	1	2	2	1	2	3	2	3	3	2	2	2	2	3	1	5	2	5	4	3
Female	29-39	Undergraduate and above	2	3	1	2	5	3	4	4	5	4	5	4.66667	5	4	5	4.66667	5	4	5	4.66667	3	3	3	3	4	4	3.66667	3	2	2	3	3	3	3	4	4	4	2	2	5	3	4	2	2	2	4	2
Male	18-28	Undergraduate and above	5	4	5	4.66667	3	2	2	2.33333	4	3	4	3.66667	4	3	5	4	4	3	4	3.66667	4	4	4	3	3	3	3	2	2	2	1	1	3	2	1	1	1	1	2	2	1	2	1	1	2	1	1
Male	29-39	Senior high school	5	5	5	5	3	3	3	3	4	3	5	4	4	4	3	3.66667	4	5	5	4.66667	3	3	3	3	5	3	3.66667	2	1	2	2	3	2	2	3	4	4	3	3	2	2	3	3	1	4	4	5
Female	29-39	Senior high school	5	5	4	4.66667	3	3	4	3.33333	3	3	3	3	3	2	2	2.33333	3	2	3	2.66667	4	3	3.5	4	5	4	4.33333	4	5	4	1	3	2	2	4	4	3	3	3	2	2	4	2	3	2	4	2
Male	29-39	Senior high school	2	2	3	2.33333	4	5	4	4.33333	3	4	4	3.66667	4	4	5	4.33333	5	5	5	5	3	4	3.5	3	4	3	3.33333	2	3	3	2	3	5	4	4	3	4	3	3	2	4	4	3	2	4	5	4
Male	18-28	Undergraduate and above	4	5	4	4.33333	5	5	5	5	5	4	4	4.33333	4	4	4	4	4	4	3	3.66667	4	4	4	3	4	3	3.33333	5	4	3	2	3	3	4	3	3	4	2	4	3	3	3	4	5	3	3	2
Female	18-28	Senior high school	1	3	2	2	4	3	3	3.33333	2	1	2	1.66667	3	3	5	3.66667	5	5	5	5	4	5	4.5	5	4	5	4.66667	1	3	2	3	4	3	2	4	3	2	4	4	2	4	3	3	5	3	2	2
Female	40-50	Undergraduate and above	2	2	3	2.33333	4	5	4	4.33333	5	5	5	5	4	5	5	4.66667	5	4	4	4.33333	4	3	3.5	5	4	3	4	3	2	1	2	1	1	1	2	1	1	4	2	2	1	1	1	1	1	1	1
Female	29-39	Senior high school	4	3	3	3.33333	5	5	5	5	5	3	4	4	3	4	5	4	5	5	5	5	3	3	3	3	4	3	3.33333	2	2	1	3	4	3	4	1	1	2	2	1	2	3	2	4	2	2	2	4
Male	29-39	Senior high school	3	3	2	2.66667	5	5	5	5	4	4	5	4.33333	4	4	4	4	5	5	4	4.66667	4	3	3.5	3	3	4	3.33333	3	4	4	4	1	2	2	3	1	1	5	5	2	3	2	3	1	1	2	1
Female	18-28	Senior high school	4	4	4	4	4	4	5	4.33333	3	3	4	3.33333	3	2	3	2.66667	2	2	3	2.33333	5	5	5	4	4	3	3.66667	1	2	1	4	3	4	2	2	3	1	3	2	2	2	2	3	2	1	1	1
Male	18-28	Undergraduate and above	3	3	1	2.33333	4	3	2	3	4	4	3	3.66667	5	5	5	5	5	5	5	5	4	3	3.5	4	5	4	4.33333	5	3	5	3	3	3	4	1	2	3	4	4	3	2	1	1	1	1	4	2
Female	29-39	Under senior high school	4	5	3	4	4	4	4	4	3	2	3	2.66667	3	2	2	2.33333	2	3	3	2.66667	5	4	4.5	3	3	4	3.33333	3	3	3	2	1	3	2	4	5	3	4	4	1	2	3	1	2	2	1	3
Female	18-28	Senior high school	3	4	4	3.66667	3	3	3	3	2	1	4	2.33333	3	2	1	2	5	3	5	4.33333	4	3	3.5	3	2	2	2.33333	1	1	2	3	1	4	2	2	3	2	3	3	1	1	2	1	2	1	2	2
Male	29-39	Senior high school	3	3	2	2.66667	3	4	4	3.66667	2	2	5	3	2	1	3	2	5	5	5	5	4	2	3	3	4	4	3.66667	3	2	3	4	3	4	4	2	3	3	3	4	3	2	2	3	5	2	1	1
Male	18-28	Senior high school	4	5	5	4.66667	3	2	3	2.66667	2	2	2	2	5	5	5	5	5	3	4	4	4	3	3.5	3	3	3	3	5	4	3	5	5	4	4	1	2	2	2	3	2	3	3	1	1	1	1	2
Female	40-50	Senior high school	4	4	4	4	5	5	4	4.66667	3	3	3	3	3	3	4	3.33333	5	3	5	4.33333	3	2	2.5	4	5	3	4	1	2	1	2	1	3	4	5	4	3	3	3	4	4	3	3	1	4	3	4
Male	18-28	Undergraduate and above	3	4	4	3.66667	5	3	4	4	3	5	3	3.66667	5	4	5	4.66667	2	2	4	2.66667	5	3	4	2	3	1	2	2	2	2	2	1	2	1	5	3	4	4	4	4	4	3	1	3	3	5	4
Male	18-28	Senior high school	4	3	4	3.66667	5	3	5	4.33333	4	5	4	4.33333	4	4	3	3.66667	5	5	5	5	4	4	4	4	5	5	4.66667	3	2	4	1	1	1	2	2	4	2	2	2	2	2	3	3	2	2	3	2
Female	18-28	Senior high school	5	4	5	4.66667	5	5	4	4.66667	4	3	3	3.33333	4	3	5	4	3	4	4	3.66667	3	2	2.5	4	4	3	3.66667	3	2	3	3	3	2	3	3	3	1	2	1	3	3	5	4	2	3	3	4
Male	51-61	Undergraduate and above	3	3	3	3	4	4	3	3.66667	5	4	4	4.33333	5	5	4	4.66667	5	4	5	4.66667	5	4	4.5	3	4	3	3.33333	1	1	2	2	2	3	2	4	5	3	4	3	3	5	5	5	5	1	2	2
Male	18-28	Undergraduate and above	2	3	1	2	4	4	3	3.66667	2	3	3	2.66667	4	5	5	4.66667	4	3	3	3.33333	2	3	2.5	1	4	2	2.33333	4	1	1	3	3	4	4	1	3	2	3	4	1	1	1	1	1	1	1	1
Female	18-28	Under senior high school	2	1	2	1.66667	4	3	3	3.33333	4	4	4	4	4	5	5	4.66667	4	4	4	4	4	3	3.5	3	4	5	4	2	2	2	2	1	3	1	3	4	4	1	1	2	4	3	2	3	3	3	3
Male	51-61	Undergraduate and above	4	3	3	3.33333	3	4	3	3.33333	1	1	2	1.33333	5	5	5	5	5	4	5	4.66667	4	4	4	1	2	3	2	4	3	3	4	4	3	4	4	4	4	3	5	4	1	2	3	3	3	5	2
Male	29-39	Undergraduate and above	3	3	3	3	4	4	3	3.66667	4	5	4	4.33333	4	4	5	4.33333	4	5	5	4.66667	5	5	5	4	3	4	3.66667	2	3	2	2	2	2	3	3	2	2	3	4	2	3	2	1	2	1	1	1
Male	18-28	Senior high school	4	3	4	3.66667	5	4	5	4.66667	4	4	3	3.66667	4	4	5	4.33333	5	5	5	5	5	5	5	2	4	2	2.66667	3	3	4	5	4	4	3	3	3	3	3	4	3	3	3	4	3	5	4	3
Male	29-39	Undergraduate and above	5	5	5	5	4	3	3	3.33333	2	4	3	3	2	2	3	2.33333	4	4	5	4.33333	4	2	3	5	5	5	5	1	2	4	2	2	3	2	5	4	4	3	3	4	2	4	1	1	1	4	1
Male	18-28	Undergraduate and above	4	4	4	4	3	3	3	3	4	3	4	3.66667	4	5	5	4.66667	2	2	3	2.33333	5	4	4.5	4	3	4	3.66667	4	3	3	2	3	1	3	4	4	4	5	5	4	4	5	4	4	3	2	2
Female	29-39	Senior high school	3	3	4	3.33333	5	4	4	4.33333	4	3	5	4	3	4	4	3.66667	5	5	4	4.66667	3	4	3.5	4	4	4	4	3	3	2	3	2	2	2	4	5	3	3	4	2	3	2	2	1	2	3	1
Male	29-39	Senior high school	3	2	2	2.33333	4	4	4	4	4	3	4	3.66667	5	4	4	4.33333	3	4	4	3.66667	5	5	5	1	3	2	2	1	3	2	4	3	2	3	3	3	1	3	2	1	2	1	1	1	1	1	1
Male	51-61	Undergraduate and above	2	2	2	2	3	3	4	3.33333	4	5	5	4.66667	4	2	3	3	5	4	5	4.66667	4	2	3	3	5	5	4.33333	2	2	2	1	2	2	2	5	3	4	3	3	3	4	4	4	2	4	4	4
Male	18-28	Senior high school	3	3	3	3	3	3	3	3	5	4	3	4	5	4	4	4.33333	3	3	4	3.33333	5	4	4.5	1	2	3	2	2	4	3	2	4	4	4	3	3	4	2	3	2	4	3	3	4	2	2	3
Male	29-39	Undergraduate and above	2	3	3	2.66667	3	5	4	4	2	3	3	2.66667	4	4	3	3.66667	3	3	4	3.33333	4	5	4.5	3	4	3	3.33333	1	1	3	3	3	4	3	3	2	3	4	4	2	1	2	2	2	1	1	1
Female	40-50	Undergraduate and above	3	3	2	2.66667	5	5	5	5	4	3	5	4	4	4	4	4	5	4	4	4.33333	3	3	3	4	3	5	4	3	3	3	5	3	5	3	3	3	5	3	1	4	5	4	5	5	5	5	5
Female	18-28	Undergraduate and above	4	3	2	3	3	3	4	3.33333	5	3	4	4	4	5	5	4.66667	5	4	5	4.66667	3	3	3	3	3	2	2.66667	3	3	2	3	4	4	3	3	3	3	4	3	2	2	4	2	2	1	1	3
Female	51-61	Senior high school	3	3	3	3	4	5	5	4.66667	3	4	3	3.33333	3	4	4	3.66667	5	5	5	5	4	3	3.5	5	3	5	4.33333	3	2	3	3	3	4	4	3	3	4	2	2	4	4	4	2	5	3	3	2
Male	51-61	Undergraduate and above	3	3	3	3	3	2	3	2.66667	1	1	4	2	4	5	5	4.66667	5	4	5	4.66667	4	4	4	4	4	3	3.66667	3	3	2	4	3	1	5	3	2	3	3	3	2	3	2	4	3	3	1	1
Male	29-39	Under senior high school	4	4	3	3.66667	2	3	3	2.66667	3	4	4	3.66667	3	4	4	3.66667	5	5	4	4.66667	5	4	4.5	3	4	5	4	2	3	4	4	3	4	4	5	2	3	4	3	2	2	2	2	1	1	1	2
Female	18-28	Undergraduate and above	5	4	5	4.66667	5	5	4	4.66667	3	4	3	3.33333	4	3	4	3.66667	5	2	3	3.33333	4	3	3.5	4	5	4	4.33333	3	4	3	4	3	4	4	3	2	4	2	2	3	3	2	4	2	2	4	2
Male	18-28	Undergraduate and above	5	5	5	5	3	3	4	3.33333	3	1	3	2.33333	3	3	5	3.66667	2	2	4	2.66667	5	5	5	3	4	4	3.66667	2	1	2	1	1	2	2	3	4	4	4	5	5	5	4	5	5	5	5	5
Male	29-39	Undergraduate and above	3	4	3	3.33333	2	2	2	2	2	5	4	3.66667	4	4	4	4	4	5	5	4.66667	5	5	5	4	5	5	4.66667	3	4	4	3	3	4	3	5	4	3	4	4	3	3	4	1	2	1	4	2
Male	29-39	Senior high school	3	3	4	3.33333	4	4	3	3.66667	4	4	5	4.33333	3	3	3	3	4	2	5	3.66667	5	4	4.5	2	5	5	4	4	4	3	1	3	1	1	4	4	4	5	5	3	2	4	2	1	3	1	3
Female	18-28	Undergraduate and above	4	3	3	3.33333	4	4	4	4	5	4	5	4.66667	5	4	5	4.66667	5	5	5	5	5	5	5	2	5	4	3.66667	1	1	1	2	2	1	1	5	4	5	3	3	2	1	2	1	3	1	2	3
Male	40-50	Senior high school	3	3	4	3.33333	4	3	3	3.33333	5	5	5	5	3	3	4	3.33333	4	4	4	4	5	5	5	2	4	3	3	4	4	4	1	3	3	2	5	4	5	1	2	4	4	4	4	5	2	3	5
Male	18-28	Under senior high school	2	4	4	3.33333	3	3	3	3	3	3	4	3.33333	4	4	4	4	4	5	5	4.66667	3	3	3	3	3	3	3	4	3	4	5	4	4	5	3	2	2	2	3	5	5	5	5	4	4	4	5
Female	51-61	Senior high school	5	4	4	4.33333	4	3	3	3.33333	3	2	1	2	4	4	4	4	4	4	5	4.33333	4	3	3.5	4	5	5	4.66667	3	4	5	3	4	3	2	2	4	3	2	3	3	3	3	4	5	5	3	4
Female	51-61	Undergraduate and above	2	2	3	2.33333	5	3	4	4	2	3	3	2.66667	3	3	3	3	3	3	3	3	5	5	5	3	5	5	4.33333	2	1	1	2	3	2	2	2	4	3	5	4	3	3	3	2	2	2	4	5
Female	18-28	Senior high school	5	4	4	4.33333	2	2	2	2	4	4	4	4	1	2	4	2.33333	2	2	2	2	5	5	5	3	3	3	3	3	4	4	5	5	4	5	2	2	2	3	3	3	3	2	4	3	3	5	5
Male	51-61	Undergraduate and above	4	3	4	3.66667	4	4	5	4.33333	2	3	4	3	5	4	4	4.33333	4	4	3	3.66667	3	3	3	1	2	3	2	2	5	4	4	4	2	2	2	2	1	3	3	3	3	4	5	3	4	4	3
Male	29-39	Senior high school	3	3	3	3	4	4	4	4	2	3	4	3	2	3	4	3	3	3	5	3.66667	5	4	4.5	3	5	5	4.33333	1	2	2	4	3	4	3	4	5	5	1	3	5	4	4	4	5	5	4	4
Male	18-28	Senior high school	3	3	3	3	3	4	4	3.66667	4	5	4	4.33333	3	4	4	3.66667	4	3	4	3.66667	3	3	3	4	5	5	4.66667	1	2	1	4	4	4	4	3	3	3	3	2	4	5	4	5	4	5	3	4
Female	40-50	Senior high school	3	3	3	3	5	5	4	4.66667	4	4	5	4.33333	3	3	4	3.33333	5	5	5	5	4	5	4.5	5	5	5	5	1	4	2	1	3	2	2	4	2	2	4	3	1	2	2	3	3	2	3	3
Male	18-28	Under senior high school	5	5	5	5	5	5	5	5	5	4	5	4.66667	5	3	5	4.33333	2	3	3	2.66667	3	2	2.5	3	5	5	4.33333	1	2	2	1	3	2	3	3	4	4	4	4	2	4	4	3	5	2	3	4
Female	40-50	Senior high school	2	3	2	2.33333	3	4	4	3.66667	3	4	5	4	4	5	5	4.66667	4	3	3	3.33333	5	4	4.5	3	4	3	3.33333	3	1	2	4	4	2	3	1	1	1	2	3	3	2	3	5	5	3	1	1
Female	29-39	Undergraduate and above	2	2	3	2.33333	4	5	4	4.33333	4	4	4	4	4	5	3	4	5	4	5	4.66667	4	4	4	3	3	4	3.33333	3	2	1	1	2	2	1	4	4	4	2	3	3	2	3	3	2	3	3	3
Male	18-28	Senior high school	5	5	3	4.33333	3	3	3	3	2	3	2	2.33333	4	3	3	3.33333	4	3	4	3.66667	5	5	5	5	4	5	4.66667	2	3	3	3	3	1	3	5	3	5	4	5	3	2	3	2	2	2	3	5
Male	29-39	Senior high school	4	4	4	4	4	4	4	4	3	3	5	3.66667	4	2	4	3.33333	2	1	2	1.66667	4	4	4	3	4	2	3	2	2	2	3	1	3	2	1	1	2	3	3	1	4	4	1	2	1	1	2
Male	40-50	Undergraduate and above	2	2	2	2	4	4	4	4	3	3	4	3.33333	5	4	3	4	3	4	4	3.66667	4	4	4	2	4	2	2.66667	1	2	1	3	4	4	4	4	3	4	2	3	4	2	4	4	4	3	3	1
Male	29-39	Senior high school	4	3	3	3.33333	5	3	4	4	4	3	5	4	4	3	5	4	4	4	5	4.33333	5	5	5	4	5	4	4.33333	3	2	4	2	2	2	2	5	4	5	4	3	4	4	3	5	5	5	4	5
Female	29-39	Undergraduate and above	4	4	5	4.33333	4	4	4	4	3	3	5	3.66667	4	4	4	4	3	3	3	3	4	5	4.5	4	3	5	4	2	1	1	1	1	2	2	1	1	1	5	3	3	3	3	1	2	1	2	1
Male	18-28	Undergraduate and above	4	4	3	3.66667	5	4	4	4.33333	3	3	4	3.33333	5	5	5	5	5	4	4	4.33333	5	5	5	4	5	5	4.66667	2	1	3	1	1	1	1	4	3	2	3	4	4	2	2	2	1	1	3	2
Female	18-28	Undergraduate and above	3	4	5	4	5	5	5	5	1	2	3	2	3	3	4	3.33333	2	3	4	3	4	3	3.5	4	5	5	4.66667	4	3	4	4	3	2	2	4	2	3	3	3	2	4	3	2	2	5	4	4
Female	29-39	Senior high school	5	5	5	5	2	3	2	2.33333	5	4	5	4.66667	3	3	2	2.66667	5	5	5	5	4	3	3.5	4	4	5	4.33333	2	3	3	2	1	2	4	3	3	2	4	4	4	4	3	1	3	1	1	2
Male	18-28	Under senior high school	3	3	4	3.33333	3	4	4	3.66667	4	5	5	4.66667	3	2	3	2.66667	3	3	5	3.66667	5	5	5	5	4	5	4.66667	3	3	3	3	4	4	5	4	4	4	2	4	4	4	3	4	5	4	4	3
Male	51-61	Senior high school	3	4	3	3.33333	3	3	4	3.33333	2	4	3	3	4	4	5	4.33333	4	3	4	3.66667	5	5	5	4	2	2	2.66667	4	2	3	4	4	4	4	3	3	2	3	3	3	4	4	3	4	4	5	3
Female	29-39	Undergraduate and above	5	4	5	4.66667	3	2	3	2.66667	3	2	5	3.33333	3	4	4	3.66667	5	5	5	5	4	3	3.5	4	5	5	4.66667	3	3	3	4	5	2	4	3	4	2	3	3	1	1	2	1	1	1	1	1
Female	29-39	Senior high school	3	2	3	2.66667	3	2	3	2.66667	5	5	5	5	5	3	5	4.33333	4	4	5	4.33333	4	3	3.5	3	5	5	4.33333	4	4	3	2	3	1	2	4	4	4	5	5	2	2	3	4	1	1	3	4
Female	29-39	Undergraduate and above	5	4	3	4	5	5	5	5	4	3	4	3.66667	4	4	5	4.33333	3	2	3	2.66667	3	2	2.5	4	4	3	3.66667	3	1	4	5	4	5	4	4	3	2	5	4	3	3	2	3	1	3	4	4
Female	29-39	Senior high school	4	4	4	4	4	3	5	4	3	2	3	2.66667	3	4	3	3.33333	4	3	4	3.66667	4	3	3.5	5	5	5	5	5	4	4	2	2	2	2	2	2	2	3	2	3	4	4	2	1	1	1	3
Male	40-50	Senior high school	5	4	5	4.66667	3	3	4	3.33333	5	4	5	4.66667	2	3	5	3.33333	4	5	5	4.66667	4	4	4	5	5	5	5	4	5	4	5	4	4	4	4	3	2	3	3	3	3	3	3	5	4	3	5
Male	18-28	Under senior high school	4	4	3	3.66667	5	5	4	4.66667	5	5	5	5	5	5	5	5	3	4	4	3.66667	3	3	3	2	3	3	2.66667	4	3	5	2	1	2	2	5	3	3	4	3	2	2	3	1	1	1	5	2
Male	29-39	Senior high school	4	3	4	3.66667	3	3	4	3.33333	3	3	5	3.66667	4	4	5	4.33333	5	5	5	5	4	4	4	4	4	3	3.66667	4	4	3	3	1	1	2	2	1	2	3	2	2	3	3	1	3	2	1	3
Female	29-39	Senior high school	4	3	4	3.66667	5	4	4	4.33333	5	5	5	5	4	2	4	3.33333	4	3	4	3.66667	5	4	4.5	5	5	5	5	2	3	2	3	2	2	2	2	2	2	3	3	4	2	3	3	4	2	3	2
Male	51-61	Undergraduate and above	5	5	5	5	4	3	3	3.33333	4	4	4	4	4	5	5	4.66667	4	3	5	4	4	3	3.5	3	5	3	3.66667	4	2	3	3	4	3	3	1	1	1	5	4	1	2	1	1	1	1	1	1
Male	29-39	Undergraduate and above	5	4	5	4.66667	5	4	4	4.33333	2	2	3	2.33333	5	4	5	4.66667	5	5	5	5	4	3	3.5	4	4	2	3.33333	1	1	1	1	1	1	1	1	1	2	3	3	3	2	2	2	1	4	3	5
Female	29-39	Senior high school	5	4	4	4.33333	3	3	3	3	2	2	3	2.33333	3	3	4	3.33333	2	4	3	3	5	3	4	3	4	4	3.66667	3	3	3	1	2	1	1	2	3	3	2	3	4	2	3	5	4	4	4	5
Female	18-28	Undergraduate and above	3	3	4	3.33333	3	3	4	3.33333	4	4	3	3.66667	4	3	5	4	3	3	4	3.33333	4	4	4	2	5	4	3.66667	3	3	1	2	1	2	1	2	2	4	4	4	1	3	2	2	5	1	3	2
Female	18-28	Undergraduate and above	3	2	2	2.33333	3	3	3	3	2	4	5	3.66667	4	5	5	4.66667	4	4	4	4	5	5	5	3	3	3	3	5	4	5	3	5	4	4	2	3	3	1	1	4	3	4	4	1	3	5	4
Male	18-28	Undergraduate and above	5	5	5	5	2	2	3	2.33333	2	2	3	2.33333	5	2	4	3.66667	4	4	5	4.33333	5	4	4.5	3	5	4	4	2	2	1	2	3	3	1	4	5	4	4	4	4	2	4	3	1	2	5	4
Male	29-39	Senior high school	4	3	3	3.33333	3	4	3	3.33333	3	3	3	3	3	3	4	3.33333	5	5	5	5	5	5	5	3	4	4	3.66667	1	1	1	3	2	3	2	5	5	4	2	2	2	3	2	2	1	1	2	2
Male	18-28	Senior high school	3	5	4	4	5	4	4	4.33333	4	4	4	4	3	3	4	3.33333	3	4	4	3.66667	4	4	4	5	3	5	4.33333	3	3	5	5	4	4	4	4	4	4	4	4	2	4	3	4	5	5	4	5
Female	51-61	Senior high school	3	3	3	3	5	4	5	4.66667	2	3	3	2.66667	5	3	5	4.33333	3	4	4	3.66667	4	3	3.5	5	4	5	4.66667	4	3	3	2	4	2	4	4	2	5	5	5	3	2	1	1	2	1	1	1
Male	29-39	Senior high school	4	4	4	4	5	5	5	5	3	4	3	3.33333	4	4	5	4.33333	5	5	5	5	3	4	3.5	4	3	4	3.66667	4	4	3	5	4	5	5	4	3	3	2	3	3	3	3	5	4	5	4	4
Female	40-50	Undergraduate and above	3	5	4	4	3	4	4	3.66667	3	2	3	2.66667	2	2	4	2.66667	4	3	4	3.66667	4	4	4	4	5	2	3.66667	1	2	4	3	3	4	2	1	2	1	2	3	2	3	3	4	3	5	1	1
Male	29-39	Undergraduate and above	5	4	4	4.33333	4	4	4	4	5	3	4	4	3	3	4	3.33333	4	5	5	4.66667	3	4	3.5	4	5	4	4.33333	2	2	2	1	1	1	1	2	1	1	4	5	3	2	4	1	1	1	2	4
Female	29-39	Under senior high school	4	3	5	4	3	4	4	3.66667	5	5	5	5	2	3	2	2.33333	3	3	5	3.66667	2	1	1.5	5	4	4	4.33333	3	3	1	2	4	3	2	4	3	2	1	3	3	4	5	5	4	3	3	4
Male	18-28	Senior high school	5	4	4	4.33333	4	3	3	3.33333	2	1	4	2.33333	5	5	5	5	4	2	3	3	3	3	3	5	4	5	4.66667	1	3	3	2	1	1	2	3	3	5	2	3	4	4	4	3	3	1	5	3
Male	18-28	Under senior high school	4	4	4	4	5	4	4	4.33333	3	2	2	2.33333	5	5	4	4.66667	5	2	5	4	4	3	3.5	4	5	4	4.33333	4	4	4	2	3	1	2	4	4	4	4	4	3	2	1	1	3	3	2	2
Male	40-50	Under senior high school	4	4	5	4.33333	3	3	3	3	2	2	5	3	2	3	2	2.33333	4	1	5	3.33333	2	3	2.5	3	2	3	2.66667	3	3	2	1	1	2	1	2	2	1	2	3	2	1	1	1	1	1	1	1
Male	18-28	Undergraduate and above	4	3	5	4	2	2	2	2	5	4	5	4.66667	5	4	5	4.66667	5	5	5	5	4	4	4	4	5	5	4.66667	2	1	2	1	1	1	1	2	1	2	4	4	2	3	3	2	1	1	1	2
Female	40-50	Senior high school	5	5	5	5	4	4	3	3.66667	5	5	5	5	5	5	5	5	4	5	5	4.66667	4	3	3.5	4	4	3	3.66667	1	3	1	3	4	2	4	2	3	3	4	3	3	2	1	1	1	4	1	2
Female	29-39	Undergraduate and above	4	2	4	3.33333	2	2	3	2.33333	3	2	2	2.33333	3	4	4	3.66667	3	4	4	3.66667	4	3	3.5	3	4	5	4	5	5	4	2	1	2	2	3	3	2	5	5	4	4	4	4	3	2	5	3
Male	29-39	Senior high school	3	5	3	3.66667	5	5	5	5	4	1	4	3	5	3	5	4.33333	3	2	3	2.66667	3	2	2.5	1	2	1	1.33333	3	2	3	1	1	2	1	2	2	2	4	2	3	3	2	2	1	2	5	2
Male	29-39	Undergraduate and above	2	2	1	1.66667	5	4	4	4.33333	3	4	3	3.33333	3	3	3	3	4	4	5	4.33333	4	4	4	4	5	4	4.33333	2	3	4	3	3	4	3	2	4	4	2	4	2	3	2	1	1	1	4	4
Female	18-28	Senior high school	5	3	4	4	3	2	3	2.66667	5	5	5	5	4	4	3	3.66667	5	5	5	5	4	4	4	2	3	1	2	3	3	3	3	4	3	2	2	4	4	4	2	2	2	2	1	4	2	1	3
Male	29-39	Senior high school	2	2	3	2.33333	5	4	5	4.66667	4	3	4	3.66667	2	3	2	2.33333	3	3	3	3	5	5	5	4	4	5	4.33333	2	1	2	2	3	3	3	4	1	3	2	3	5	4	5	2	4	2	5	3
Male	29-39	Undergraduate and above	4	3	4	3.66667	4	4	3	3.66667	5	4	5	4.66667	4	5	5	4.66667	5	4	5	4.66667	5	4	4.5	5	5	5	5	4	5	5	2	3	4	3	2	2	3	4	5	3	3	3	2	3	1	5	3
Male	18-28	Undergraduate and above	4	4	3	3.66667	5	5	5	5	1	2	1	1.33333	1	1	1	1	3	2	4	3	4	2	3	2	3	2	2.33333	4	4	2	1	1	1	2	2	4	2	2	2	2	2	2	2	3	1	3	3
Male	18-28	Senior high school	5	2	3	3.33333	1	2	2	1.66667	4	3	4	3.66667	3	3	5	3.66667	5	5	5	5	4	2	3	2	3	3	2.66667	3	4	3	2	3	4	3	4	2	1	4	3	4	4	3	3	5	3	3	4
Female	18-28	Senior high school	3	4	4	3.66667	3	3	3	3	4	3	5	4	5	5	5	5	3	3	3	3	5	5	5	1	2	1	1.33333	1	1	2	3	2	3	2	4	4	3	4	4	3	3	3	1	2	1	3	4
Male	29-39	Undergraduate and above	2	2	2	2	5	5	5	5	4	4	4	4	4	3	3	3.33333	3	3	4	3.33333	3	3	3	4	3	5	4	2	1	3	2	2	3	2	2	2	2	3	3	2	4	3	1	1	2	3	5
Male	29-39	Undergraduate and above	4	3	3	3.33333	3	4	3	3.33333	2	3	3	2.66667	4	4	5	4.33333	2	3	4	3	5	5	5	4	5	5	4.66667	2	2	3	2	4	3	2	3	2	3	3	3	2	3	3	3	3	1	1	3
Male	29-39	Undergraduate and above	5	4	4	4.33333	5	5	4	4.66667	5	4	4	4.33333	5	4	5	4.66667	3	3	3	3	3	3	3	5	5	3	4.33333	1	2	2	1	2	1	2	4	2	4	3	2	1	2	2	1	3	4	1	3
Female	18-28	Senior high school	5	4	4	4.33333	2	2	2	2	4	3	4	3.66667	4	3	3	3.33333	2	3	4	3	5	3	4	2	4	3	3	1	2	2	3	4	3	4	4	4	4	3	4	2	1	1	2	1	2	1	1
Female	40-50	Undergraduate and above	5	4	4	4.33333	3	4	4	3.66667	5	5	5	5	5	4	5	4.66667	4	4	4	4	3	3	3	4	5	5	4.66667	2	3	3	4	3	5	2	1	1	2	3	2	2	2	2	3	1	2	1	1
Male	18-28	Senior high school	3	3	4	3.33333	4	4	5	4.33333	4	4	3	3.66667	4	3	4	3.66667	5	5	4	4.66667	5	4	4.5	2	2	2	2	2	2	3	2	1	2	2	3	3	2	1	3	4	3	4	4	4	3	5	5
Female	40-50	Under senior high school	5	5	4	4.66667	3	3	4	3.33333	1	1	2	1.33333	3	4	2	3	5	4	4	4.33333	4	3	3.5	3	3	4	3.33333	5	5	5	3	3	4	3	3	4	3	4	4	3	2	2	4	3	1	2	4
Male	29-39	Under senior high school	3	1	1	1.66667	5	4	4	4.33333	4	3	5	4	3	3	3	3	2	2	4	2.66667	4	2	3	2	4	4	3.33333	2	3	3	2	2	3	1	4	4	3	5	5	5	4	5	4	3	5	3	3
Female	18-28	Undergraduate and above	5	5	4	4.66667	4	4	4	4	3	1	4	2.66667	5	4	5	4.66667	5	5	5	5	4	4	4	1	2	1	1.33333	2	2	2	1	3	5	4	3	4	4	2	2	1	2	2	3	1	1	1	1
Female	29-39	Senior high school	4	3	4	3.66667	3	4	4	3.66667	5	5	5	5	5	4	5	4.66667	4	3	4	3.66667	5	5	5	3	4	2	3	2	2	1	4	2	3	3	5	5	3	3	3	3	4	3	1	2	4	3	3
Female	51-61	Undergraduate and above	5	3	4	4	4	3	3	3.33333	1	2	2	1.66667	5	4	5	4.66667	4	5	4	4.33333	3	3	3	4	4	3	3.66667	2	2	3	1	3	2	2	5	3	3	3	4	4	4	3	2	4	5	4	4
Male	29-39	Undergraduate and above	5	4	5	4.66667	2	2	3	2.33333	4	5	4	4.33333	3	4	4	3.66667	4	3	4	3.66667	3	3	3	3	3	4	3.33333	3	3	3	4	3	4	4	1	2	1	3	4	3	2	2	4	5	5	1	1
Female	29-39	Undergraduate and above	5	5	5	5	3	2	4	3	4	3	4	3.66667	4	4	5	4.33333	5	4	5	4.66667	3	2	2.5	2	3	3	2.66667	3	2	3	3	2	2	2	4	2	2	2	2	2	3	4	2	3	3	4	4
Female	18-28	Senior high school	3	3	4	3.33333	3	3	3	3	3	5	3	3.66667	5	5	5	5	5	4	5	4.66667	2	3	2.5	5	4	4	4.33333	4	3	3	3	3	4	2	4	3	4	2	1	1	1	2	3	5	4	2	1
Male	29-39	Senior high school	4	3	4	3.66667	4	3	3	3.33333	4	4	3	3.66667	4	5	5	4.66667	5	4	4	4.33333	5	4	4.5	5	5	4	4.66667	3	2	2	2	1	1	1	2	1	1	3	3	4	3	4	1	1	1	1	1
Female	18-28	Undergraduate and above	5	5	5	5	3	4	4	3.66667	4	4	4	4	4	3	4	3.66667	5	4	5	4.66667	3	2	2.5	1	3	2	2	2	4	2	2	3	4	3	5	3	3	3	4	1	1	2	2	1	1	2	2
Male	29-39	Senior high school	4	4	4	4	3	4	3	3.33333	5	5	5	5	5	4	5	4.66667	3	4	3	3.33333	3	4	3.5	3	4	3	3.33333	3	2	2	1	4	2	3	1	2	1	2	3	5	3	5	3	5	4	4	3
Male	29-39	Senior high school	3	3	2	2.66667	2	3	4	3	3	2	3	2.66667	3	4	5	4	2	2	4	2.66667	4	3	3.5	4	5	4	4.33333	1	1	1	2	2	2	2	4	3	5	1	1	4	2	3	2	2	1	2	3
Male	51-61	Senior high school	3	3	3	3	2	2	3	2.33333	3	3	3	3	3	2	3	2.66667	5	5	5	5	5	4	4.5	5	4	4	4.33333	2	2	2	1	2	1	1	2	4	5	3	2	5	5	4	5	5	5	4	4
Male	18-28	Senior high school	3	4	4	3.66667	3	4	3	3.33333	3	3	2	2.66667	5	4	4	4.33333	3	2	4	3	4	4	4	4	4	4	4	4	3	3	2	3	3	3	3	2	3	3	2	3	4	5	4	1	2	5	3
Male	29-39	Senior high school	3	2	3	2.66667	4	5	4	4.33333	5	3	4	4	3	4	4	3.66667	5	4	5	4.66667	4	4	4	4	5	5	4.66667	2	2	1	3	2	2	2	2	3	3	1	2	3	2	3	3	2	2	4	4
Female	51-61	Undergraduate and above	3	4	3	3.33333	5	5	4	4.66667	3	4	4	3.66667	5	5	5	5	4	3	3	3.33333	4	4	4	5	4	5	4.66667	2	2	2	5	4	5	5	3	3	3	2	1	3	2	4	3	1	2	4	2
Male	51-61	Senior high school	2	2	2	2	5	4	4	4.33333	4	3	4	3.66667	5	4	5	4.66667	5	4	4	4.33333	5	4	4.5	3	4	5	4	2	2	2	1	3	3	2	2	3	2	2	1	3	2	4	3	3	2	1	1
Male	18-28	Undergraduate and above	5	4	5	4.66667	4	4	4	4	5	4	5	4.66667	4	3	4	3.66667	4	4	5	4.33333	3	2	2.5	5	5	2	4	1	3	2	1	1	2	2	2	1	2	4	3	4	5	3	3	3	1	3	1
Male	18-28	Undergraduate and above	2	3	3	2.66667	4	5	3	4	3	3	4	3.33333	5	5	5	5	5	5	5	5	4	4	4	5	5	5	5	3	2	1	4	3	2	2	1	1	1	3	3	2	2	2	1	1	1	2	2
Male	18-28	Undergraduate and above	5	4	5	4.66667	5	4	5	4.66667	2	4	3	3	3	3	3	3	4	3	3	3.33333	4	5	4.5	4	4	4	4	5	5	5	3	2	4	2	2	2	3	5	4	1	2	1	2	1	2	1	1
Male	29-39	Senior high school	3	3	4	3.33333	4	3	4	3.66667	4	4	5	4.33333	2	3	2	2.33333	5	5	4	4.66667	4	3	3.5	4	5	4	4.33333	4	2	2	2	1	2	3	5	4	4	2	2	3	2	3	3	2	4	5	5
Male	29-39	Senior high school	4	4	5	4.33333	3	4	3	3.33333	3	3	3	3	2	2	3	2.33333	5	5	5	5	4	4	4	5	3	4	4	4	3	2	4	5	2	3	2	1	4	2	2	2	2	3	2	4	1	1	1
Female	18-28	Senior high school	3	3	3	3	2	4	3	3	3	3	3	3	3	3	3	3	5	5	5	5	5	4	4.5	3	3	4	3.33333	1	2	1	3	2	3	3	3	4	4	1	1	4	5	4	5	5	2	5	5
Male	29-39	Senior high school	4	4	3	3.66667	5	4	3	4	4	4	5	4.33333	5	5	5	5	3	3	4	3.33333	4	4	4	3	3	3	3	2	1	1	4	2	3	3	3	3	2	4	3	2	1	2	1	2	1	2	2
Male	29-39	Under senior high school	3	4	4	3.66667	5	5	5	5	4	5	4	4.33333	4	4	4	4	5	5	5	5	2	4	3	3	3	2	2.66667	5	3	4	3	3	3	3	4	3	5	2	2	4	2	3	1	2	2	2	5
Female	40-50	Under senior high school	4	4	4	4	5	4	4	4.33333	5	5	5	5	3	4	3	3.33333	3	3	4	3.33333	3	1	2	5	5	5	5	3	3	2	3	2	2	3	3	1	4	2	2	4	2	2	2	4	3	4	4
Female	29-39	Undergraduate and above	5	5	5	5	5	5	5	5	4	4	5	4.33333	5	5	5	5	5	3	3	3.66667	3	3	3	5	5	5	5	4	4	4	2	1	2	1	2	3	2	3	3	3	3	3	1	2	1	3	2
Female	29-39	Senior high school	5	4	5	4.66667	2	3	2	2.33333	4	3	3	3.33333	5	5	4	4.66667	3	1	2	2	2	2	2	3	2	3	2.66667	4	2	5	1	2	3	2	2	3	2	2	3	4	4	5	2	4	2	4	4
Female	18-28	Undergraduate and above	2	4	3	3	5	5	5	5	4	2	4	3.33333	5	5	4	4.66667	5	5	5	5	2	1	1.5	4	2	2	2.66667	3	1	2	4	4	3	4	2	3	3	1	2	4	2	5	5	3	4	4	5
Male	29-39	Senior high school	4	2	3	3	4	4	3	3.66667	1	3	3	2.33333	4	3	5	4	3	2	3	2.66667	4	5	4.5	4	3	4	3.66667	2	3	3	4	4	3	4	4	2	3	4	3	3	3	4	2	4	3	3	2
Female	18-28	Undergraduate and above	3	3	3	3	4	5	5	4.66667	3	3	1	2.33333	3	3	3	3	3	3	5	3.66667	3	2	2.5	3	4	3	3.33333	4	3	2	2	2	1	3	3	2	2	2	1	2	3	3	5	2	4	1	2
Male	40-50	Undergraduate and above	5	5	5	5	3	3	3	3	3	2	3	2.66667	4	4	5	4.33333	5	5	5	5	4	4	4	4	5	4	4.33333	3	2	2	3	3	3	3	3	2	2	3	2	3	3	2	5	5	4	4	4
Male	29-39	Senior high school	3	2	4	3	4	3	4	3.66667	5	4	5	4.66667	4	4	5	4.33333	4	5	4	4.33333	5	5	5	4	4	5	4.33333	3	3	3	2	2	1	2	2	2	3	2	2	3	1	2	2	1	1	1	2
Male	29-39	Senior high school	3	4	3	3.33333	5	4	5	4.66667	2	2	2	2	3	2	2	2.33333	4	3	5	4	3	2	2.5	3	4	4	3.66667	5	5	5	2	2	2	1	3	5	5	4	4	5	2	4	2	3	2	5	5
Male	29-39	Undergraduate and above	4	5	5	4.66667	5	5	4	4.66667	5	5	4	4.66667	3	2	4	3	4	4	5	4.33333	3	3	3	4	3	4	3.66667	3	4	5	2	3	4	3	4	5	3	2	2	5	5	5	5	5	5	5	4
Female	29-39	Undergraduate and above	4	3	3	3.33333	4	4	5	4.33333	5	3	4	4	2	2	3	2.33333	3	3	4	3.33333	4	5	4.5	4	3	3	3.33333	1	2	2	3	2	2	2	1	2	3	2	2	2	2	2	1	3	1	1	2
Female	29-39	Undergraduate and above	4	5	4	4.33333	5	5	5	5	4	3	3	3.33333	4	4	4	4	3	3	4	3.33333	3	2	2.5	5	4	3	4	1	1	1	1	1	1	1	3	3	3	5	4	1	3	4	1	1	2	4	3
Female	18-28	Undergraduate and above	5	5	5	5	4	4	5	4.33333	3	3	3	3	4	3	4	3.66667	4	5	5	4.66667	5	4	4.5	5	5	5	5	4	2	3	3	3	4	3	5	5	4	5	5	3	3	2	3	4	1	5	5
Female	18-28	Senior high school	4	3	2	3	5	4	4	4.33333	5	4	5	4.66667	5	5	5	5	3	5	4	4	4	4	4	5	5	5	5	2	4	2	3	4	4	3	2	3	3	4	5	1	1	1	2	3	3	4	4
Female	18-28	Undergraduate and above	4	4	4	4	5	4	4	4.33333	4	3	4	3.66667	3	4	4	3.66667	5	5	5	5	4	5	4.5	3	5	5	4.33333	2	4	2	2	1	1	3	2	4	2	4	4	3	3	3	4	2	4	4	1
Male	29-39	Under senior high school	4	4	5	4.33333	3	2	3	2.66667	2	3	4	3	3	3	5	3.66667	3	3	4	3.33333	4	5	4.5	3	3	3	3	2	2	3	2	1	3	2	5	4	4	4	4	4	2	2	1	1	1	1	4
Female	18-28	Senior high school	4	3	4	3.66667	4	4	4	4	3	3	3	3	4	3	2	3	4	4	5	4.33333	5	4	4.5	2	3	3	2.66667	3	2	4	3	2	4	3	1	2	2	2	2	3	2	3	2	3	3	1	1
Male	18-28	Senior high school	4	4	3	3.66667	3	2	3	2.66667	4	3	4	3.66667	5	4	5	4.66667	2	3	3	2.66667	5	5	5	4	3	3	3.33333	1	2	2	2	3	3	2	1	2	1	4	4	3	2	2	3	4	1	1	1
Female	29-39	Undergraduate and above	3	3	3	3	3	3	3	3	1	3	5	3	5	4	4	4.33333	4	2	3	3	3	3	3	3	4	2	3	4	4	5	2	2	2	3	4	5	4	2	3	5	3	4	5	2	2	5	5
Male	40-50	Senior high school	4	4	3	3.66667	3	3	3	3	4	3	4	3.66667	4	3	4	3.66667	5	4	5	4.66667	5	5	5	4	2	3	3	4	2	4	3	2	3	4	1	1	2	4	4	2	2	2	2	1	4	1	1
Female	29-39	Undergraduate and above	3	4	3	3.33333	5	5	5	5	5	5	5	5	5	4	5	4.66667	4	4	5	4.33333	4	3	3.5	1	2	3	2	3	2	2	1	1	2	2	4	4	4	2	2	3	4	4	4	4	1	4	1
Male	29-39	Senior high school	4	4	3	3.66667	5	3	4	4	4	4	4	4	3	3	3	3	4	4	5	4.33333	5	4	4.5	3	4	3	3.33333	2	1	2	3	1	1	2	4	5	4	3	4	1	1	2	1	1	3	1	3
Female	29-39	Undergraduate and above	2	3	2	2.33333	3	4	3	3.33333	2	3	3	2.66667	4	5	5	4.66667	5	5	5	5	5	4	4.5	4	5	4	4.33333	1	1	1	1	2	3	2	3	4	2	2	4	3	3	1	1	4	1	2	3
Female	18-28	Undergraduate and above	3	3	3	3	3	2	3	2.66667	4	2	4	3.33333	4	4	5	4.33333	4	3	4	3.66667	5	5	5	4	5	4	4.33333	1	2	2	4	4	4	5	4	4	3	3	2	3	2	3	5	5	4	4	5
Male	18-28	Undergraduate and above	4	4	5	4.33333	5	5	4	4.66667	1	3	4	2.66667	4	4	5	4.33333	3	4	4	3.66667	4	3	3.5	4	5	4	4.33333	2	2	3	1	1	2	1	4	4	4	5	3	1	1	2	1	1	2	2	3
Male	29-39	Undergraduate and above	3	4	3	3.33333	5	5	5	5	5	3	5	4.33333	3	2	3	2.66667	5	4	4	4.33333	2	2	2	4	5	4	4.33333	3	2	1	4	4	3	3	3	3	4	3	4	2	3	2	2	1	1	1	2
Male	29-39	Undergraduate and above	3	3	3	3	5	4	4	4.33333	4	5	5	4.66667	5	4	5	4.66667	4	3	4	3.66667	5	4	4.5	2	5	3	3.33333	1	4	3	4	4	1	3	4	3	4	5	4	5	3	4	4	4	2	5	5
Male	18-28	Senior high school	4	5	4	4.33333	5	4	4	4.33333	5	4	4	4.33333	5	5	5	5	5	5	5	5	4	4	4	4	5	5	4.66667	4	2	4	3	4	2	1	3	2	3	3	4	4	2	4	4	5	4	4	3
Female	40-50	Undergraduate and above	3	3	4	3.33333	4	3	3	3.33333	4	4	4	4	5	4	3	4	5	4	5	4.66667	2	2	2	3	3	5	3.66667	5	1	2	3	1	2	3	2	1	1	3	2	4	3	3	1	1	2	3	4
Male	18-28	Undergraduate and above	4	5	3	4	5	5	5	5	2	3	3	2.66667	5	5	5	5	4	5	5	4.66667	4	4	4	4	4	5	4.33333	2	2	2	4	4	4	4	2	1	1	3	5	3	3	3	3	5	5	2	2
Male	29-39	Undergraduate and above	1	2	3	2	5	5	5	5	4	4	5	4.33333	4	3	4	3.66667	3	2	3	2.66667	4	3	3.5	2	3	3	2.66667	2	2	4	4	3	3	4	5	3	3	3	3	3	3	2	1	1	2	3	5
Male	18-28	Under senior high school	2	1	2	1.66667	4	4	3	3.66667	3	3	3	3	3	3	3	3	4	3	5	4	3	3	3	3	3	4	3.33333	2	2	2	2	1	2	1	4	5	4	5	5	2	5	2	3	2	3	3	4
Male	29-39	Undergraduate and above	4	3	3	3.33333	3	3	3	3	3	3	3	3	5	5	5	5	4	4	4	4	4	5	4.5	2	4	2	2.66667	2	4	2	3	2	3	4	3	2	1	2	1	4	2	3	3	5	4	3	3
Female	29-39	Undergraduate and above	3	3	3	3	4	4	4	4	3	3	3	3	4	5	5	4.66667	5	4	4	4.33333	5	5	5	3	4	4	3.66667	3	1	1	1	3	2	2	1	2	1	5	4	2	4	3	1	3	4	2	1
Female	29-39	Undergraduate and above	4	2	3	3	4	5	4	4.33333	4	5	5	4.66667	4	4	5	4.33333	4	3	5	4	5	5	5	2	2	3	2.33333	4	5	4	3	4	3	3	5	4	4	3	2	2	2	2	1	1	3	4	5
Male	29-39	Senior high school	3	3	2	2.66667	5	5	5	5	3	3	3	3	3	3	3	3	5	3	4	4	5	4	4.5	3	5	5	4.33333	1	3	2	5	4	4	4	3	3	2	4	3	2	1	2	2	3	1	1	2
Female	29-39	Under senior high school	5	3	4	4	5	5	5	5	3	3	3	3	5	5	4	4.66667	4	4	5	4.33333	5	3	4	4	4	4	4	2	4	3	1	1	1	1	2	4	3	5	5	1	2	3	1	1	1	4	3
Female	29-39	Under senior high school	4	5	4	4.33333	4	4	4	4	2	2	2	2	4	5	5	4.66667	2	4	3	3	5	5	5	5	5	4	4.66667	2	2	2	1	1	2	2	1	1	1	2	2	5	5	5	4	2	1	3	3
Male	40-50	Undergraduate and above	4	3	2	3	5	4	5	4.66667	5	4	5	4.66667	3	2	3	2.66667	4	3	3	3.33333	4	3	3.5	5	4	4	4.33333	2	1	1	2	1	2	2	4	3	4	2	2	4	5	4	1	1	4	4	2
Male	18-28	Undergraduate and above	5	4	5	4.66667	4	5	4	4.33333	2	2	3	2.33333	4	4	4	4	5	4	4	4.33333	1	2	1.5	4	5	5	4.66667	2	2	2	2	1	2	2	3	2	3	2	3	4	4	3	4	4	2	2	3
Female	29-39	Undergraduate and above	2	3	4	3	4	4	4	4	5	4	3	4	3	5	4	4	4	4	5	4.33333	3	4	3.5	2	3	3	2.66667	1	2	3	2	2	3	4	4	4	3	4	4	2	2	2	5	4	1	3	2
Female	18-28	Undergraduate and above	4	4	4	4	5	4	4	4.33333	4	3	5	4	3	4	4	3.66667	5	5	5	5	4	4	4	4	5	5	4.66667	3	3	2	3	2	2	4	4	3	3	2	2	3	4	4	2	5	4	4	3
Female	29-39	Under senior high school	2	4	3	3	5	5	4	4.66667	4	3	4	3.66667	3	3	3	3	3	4	5	4	5	5	5	4	3	3	3.33333	3	4	3	2	2	1	1	5	5	5	3	2	3	4	3	2	4	4	5	4
Male	51-61	Undergraduate and above	4	3	3	3.33333	5	4	4	4.33333	3	2	3	2.66667	4	4	4	4	2	2	2	2	5	5	5	4	5	3	4	2	3	3	2	4	3	1	2	4	5	3	2	2	3	1	1	2	1	1	1
Male	18-28	Senior high school	5	4	5	4.66667	3	2	4	3	3	4	3	3.33333	5	5	4	4.66667	4	5	4	4.33333	4	3	3.5	3	5	4	4	4	4	2	2	2	3	2	4	5	4	4	4	4	5	5	3	3	4	5	5
Female	18-28	Undergraduate and above	4	2	4	3.33333	5	4	5	4.66667	4	4	5	4.33333	3	3	4	3.33333	2	4	4	3.33333	4	3	3.5	3	4	4	3.66667	4	2	4	2	2	1	2	2	3	5	2	2	2	3	3	2	3	4	4	5
Female	29-39	Undergraduate and above	3	4	3	3.33333	3	4	3	3.33333	5	2	4	3.66667	4	4	3	3.66667	4	5	5	4.66667	4	5	4.5	3	3	5	3.66667	2	1	2	3	3	2	2	3	5	3	5	5	3	2	3	2	1	2	3	3
Female	18-28	Undergraduate and above	2	3	4	3	4	3	3	3.33333	3	3	3	3	5	4	5	4.66667	5	4	3	4	4	4	4	3	4	2	3	3	3	3	3	2	1	2	4	2	3	4	5	2	3	2	2	3	1	4	2
Male	40-50	Undergraduate and above	4	4	5	4.33333	5	5	5	5	2	3	4	3	5	4	5	4.66667	3	1	3	2.33333	4	3	3.5	5	5	5	5	4	3	2	2	4	3	3	3	2	3	4	3	3	5	4	1	3	1	1	1
Female	29-39	Senior high school	4	4	3	3.66667	5	4	3	4	5	5	4	4.66667	5	5	4	4.66667	5	5	5	5	5	3	4	5	5	4	4.66667	4	3	5	5	4	4	5	4	2	3	3	3	3	3	3	1	3	3	3	2
Female	18-28	Senior high school	4	5	4	4.33333	5	5	5	5	3	3	5	3.66667	4	4	5	4.33333	5	5	5	5	4	3	3.5	4	3	4	3.66667	4	2	4	2	3	4	4	3	3	2	5	4	4	4	4	4	5	3	2	4
Male	18-28	Undergraduate and above	5	5	4	4.66667	2	2	3	2.33333	5	3	4	4	4	2	5	3.66667	3	3	4	3.33333	4	4	4	4	5	4	4.33333	2	2	4	4	4	4	4	4	4	5	5	5	3	3	3	1	1	1	3	3
Female	29-39	Undergraduate and above	5	4	5	4.66667	5	5	5	5	5	3	3	3.66667	4	5	4	4.33333	4	4	5	4.33333	5	5	5	3	4	4	3.66667	1	1	1	2	2	1	2	1	1	3	2	2	1	1	1	1	1	1	1	1
Male	40-50	Undergraduate and above	4	4	4	4	4	4	4	4	4	5	3	4	4	4	4	4	5	5	5	5	5	4	4.5	2	3	4	3	3	2	3	3	3	4	4	3	4	4	2	3	4	4	3	3	1	1	5	5
Female	18-28	Senior high school	4	3	2	3	5	5	5	5	3	4	5	4	5	5	5	5	5	5	5	5	3	3	3	5	5	5	5	3	3	4	4	3	3	3	5	3	2	3	3	3	5	4	4	4	4	4	5
Male	29-39	Undergraduate and above	5	4	4	4.33333	4	4	4	4	4	2	2	2.66667	5	4	5	4.66667	4	4	5	4.33333	4	5	4.5	4	5	2	3.66667	3	2	3	2	4	5	1	4	3	3	3	4	4	3	3	2	1	1	2	4
Female	18-28	Senior high school	2	2	1	1.66667	4	5	4	4.33333	5	4	4	4.33333	4	3	3	3.33333	2	2	3	2.33333	5	5	5	3	2	3	2.66667	3	3	4	1	2	1	2	3	2	3	2	2	4	4	4	3	3	3	3	4
Male	18-28	Undergraduate and above	4	3	3	3.33333	2	3	4	3	4	4	2	3.33333	2	2	4	2.66667	3	3	4	3.33333	5	4	4.5	4	4	4	4	1	3	3	2	4	2	2	3	2	4	4	4	2	1	2	5	1	1	4	3
Female	18-28	Senior high school	4	4	5	4.33333	5	4	5	4.66667	1	2	5	2.66667	2	3	3	2.66667	5	4	4	4.33333	4	4	4	3	4	3	3.33333	3	4	2	2	2	2	3	3	2	1	4	4	2	2	2	1	2	1	3	5
Male	29-39	Undergraduate and above	2	4	4	3.33333	2	2	3	2.33333	4	1	2	2.33333	4	4	4	4	4	5	5	4.66667	4	4	4	2	5	4	3.66667	3	3	3	3	4	3	4	5	5	5	4	4	4	3	2	5	2	2	5	4
Male	29-39	Senior high school	3	3	3	3	4	4	4	4	4	4	4	4	5	5	4	4.66667	3	3	3	3	4	4	4	4	4	4	4	2	1	2	4	5	5	2	2	2	2	4	4	3	4	3	3	5	2	1	1
Male	51-61	Senior high school	4	5	5	4.66667	3	4	4	3.66667	3	4	5	4	5	4	4	4.33333	5	4	5	4.66667	4	5	4.5	3	5	3	3.66667	4	2	5	4	4	4	3	1	4	2	2	2	4	5	2	3	2	3	4	2
Female	29-39	Undergraduate and above	4	4	3	3.66667	4	4	4	4	4	3	5	4	4	4	5	4.33333	4	5	4	4.33333	3	3	3	3	2	4	3	4	3	3	3	4	3	2	1	2	3	1	3	1	4	3	1	1	1	3	5
Female	29-39	Undergraduate and above	4	4	3	3.66667	5	5	5	5	3	3	3	3	5	4	5	4.66667	4	4	5	4.33333	4	3	3.5	2	1	2	1.66667	4	2	3	2	3	2	1	4	5	4	3	4	3	4	3	3	4	5	5	5
Female	18-28	Senior high school	3	3	2	2.66667	4	4	3	3.66667	3	4	2	3	3	2	3	2.66667	4	3	4	3.66667	4	3	3.5	3	4	4	3.66667	4	4	4	4	5	4	3	2	2	4	5	5	2	3	4	1	3	2	2	5
Male	29-39	Undergraduate and above	3	3	2	2.66667	3	3	4	3.33333	3	3	4	3.33333	3	3	5	3.66667	4	3	5	4	5	5	5	2	3	2	2.33333	1	2	1	3	2	3	4	2	2	2	2	3	2	2	2	3	1	1	2	1
Female	29-39	Undergraduate and above	3	4	2	3	5	4	3	4	2	3	4	3	4	4	4	4	3	2	4	3	4	3	3.5	3	2	2	2.33333	2	2	2	3	2	3	2	4	4	4	3	3	3	4	3	2	2	3	4	3
Male	18-28	Senior high school	2	2	3	2.33333	3	3	3	3	3	5	4	4	4	4	4	4	5	4	5	4.66667	4	4	4	4	5	5	4.66667	3	5	4	3	4	3	3	1	2	1	4	3	1	4	2	1	2	2	2	1
Female	40-50	Undergraduate and above	4	3	3	3.33333	5	4	5	4.66667	5	5	5	5	3	4	4	3.66667	4	4	4	4	2	1	1.5	4	4	3	3.66667	1	1	2	1	2	3	2	2	2	2	4	4	2	2	3	1	1	2	1	2
Male	40-50	Undergraduate and above	2	3	3	2.66667	2	2	3	2.33333	4	4	5	4.33333	5	5	5	5	5	4	5	4.66667	3	4	3.5	3	4	5	4	1	1	2	2	2	2	3	1	2	2	4	4	4	3	3	4	3	3	1	2
Female	18-28	Senior high school	3	4	3	3.33333	5	4	5	4.66667	4	4	5	4.33333	4	3	5	4	4	5	5	4.66667	4	4	4	4	4	4	4	3	2	3	3	3	3	3	4	2	3	2	3	3	3	2	2	1	4	3	3
Male	18-28	Undergraduate and above	5	5	4	4.66667	5	4	4	4.33333	5	3	4	4	3	4	5	4	4	4	5	4.33333	5	3	4	3	4	5	4	4	4	4	5	4	4	5	2	2	2	4	2	1	2	2	2	3	3	1	2
Male	51-61	Under senior high school	4	4	4	4	5	4	5	4.66667	5	3	5	4.33333	3	4	4	3.66667	4	2	3	3	5	4	4.5	5	4	5	4.66667	4	3	4	3	4	2	3	3	3	4	3	2	3	3	4	4	2	4	2	4
Female	18-28	Undergraduate and above	3	2	3	2.66667	3	3	3	3	4	5	5	4.66667	5	4	4	4.33333	5	4	5	4.66667	5	3	4	3	2	4	3	2	2	4	5	4	3	4	5	3	1	4	2	5	3	3	4	5	3	4	2
Female	29-39	Undergraduate and above	3	4	5	4	4	3	4	3.66667	4	3	4	3.66667	5	5	4	4.66667	5	4	5	4.66667	3	2	2.5	3	4	2	3	1	1	1	2	4	3	2	3	4	4	4	2	2	2	2	3	3	3	2	3
Male	29-39	Undergraduate and above	3	4	3	3.33333	2	3	3	2.66667	5	4	4	4.33333	2	3	3	2.66667	3	3	4	3.33333	4	4	4	3	3	5	3.66667	4	4	5	4	4	5	3	4	4	4	5	3	2	3	1	3	1	1	1	1
Male	18-28	Undergraduate and above	5	4	5	4.66667	5	4	5	4.66667	3	3	3	3	4	5	5	4.66667	3	3	4	3.33333	3	4	3.5	3	5	4	4	3	4	2	5	3	4	3	1	1	3	4	4	1	1	1	2	1	3	1	2
Male	29-39	Undergraduate and above	3	2	3	2.66667	4	4	5	4.33333	3	3	2	2.66667	5	5	5	5	5	5	5	5	4	5	4.5	3	5	4	4	4	4	4	5	5	3	3	4	2	4	2	3	3	3	3	2	3	4	3	2
Male	18-28	Under senior high school	2	2	3	2.33333	3	4	4	3.66667	4	3	5	4	3	4	4	3.66667	5	5	5	5	4	3	3.5	4	5	5	4.66667	2	4	2	1	2	2	2	2	2	2	5	5	2	2	1	1	1	1	3	4
Male	18-28	Undergraduate and above	4	5	5	4.66667	3	3	3	3	3	3	4	3.33333	3	4	3	3.33333	4	3	5	4	5	4	4.5	4	5	5	4.66667	2	2	2	2	1	2	2	2	2	2	3	3	4	3	2	2	4	2	3	2
Female	29-39	Undergraduate and above	3	3	3	3	5	5	5	5	1	2	4	2.33333	3	3	3	3	2	3	3	2.66667	3	3	3	4	5	4	4.33333	4	4	2	2	2	3	2	2	4	3	4	4	2	3	3	1	2	2	2	1
Male	40-50	Senior high school	2	2	2	2	4	5	4	4.33333	2	5	5	4	5	5	5	5	4	5	4	4.33333	4	4	4	4	1	1	2	4	5	4	2	3	3	2	1	2	2	5	3	2	2	1	3	2	2	1	3
Female	51-61	Senior high school	2	2	2	2	5	5	5	5	4	4	5	4.33333	4	4	3	3.66667	5	5	5	5	3	3	3	4	5	3	4	3	3	3	1	2	1	3	3	3	5	3	4	3	3	4	3	2	3	3	2
Male	29-39	Undergraduate and above	2	3	3	2.66667	3	3	1	2.33333	5	4	4	4.33333	4	4	4	4	5	5	4	4.66667	4	4	4	3	4	5	4	2	3	2	4	4	4	5	4	3	3	1	1	3	2	3	5	5	4	3	3
Male	18-28	Undergraduate and above	4	4	4	4	5	5	4	4.66667	2	3	3	2.66667	3	3	3	3	5	3	4	4	3	2	2.5	4	5	5	4.66667	2	1	1	3	4	3	3	4	3	3	3	3	5	5	4	4	2	5	5	4
Female	29-39	Senior high school	5	4	4	4.33333	2	2	2	2	2	2	3	2.33333	3	4	4	3.66667	5	5	5	5	3	3	3	3	3	3	3	3	4	4	2	5	2	5	2	2	3	4	4	4	4	3	4	4	5	3	1
Female	40-50	Senior high school	4	5	4	4.33333	3	4	3	3.33333	2	3	2	2.33333	5	4	5	4.66667	5	5	5	5	4	5	4.5	4	5	5	4.66667	3	3	2	2	2	2	2	5	4	3	2	2	3	4	4	5	5	2	3	5
Male	51-61	Under senior high school	5	5	5	5	3	2	2	2.33333	3	2	3	2.66667	3	2	2	2.33333	4	4	5	4.33333	3	2	2.5	3	2	4	3	5	3	5	5	3	3	5	4	5	5	3	3	4	5	4	3	5	4	5	5
Male	18-28	Undergraduate and above	3	3	2	2.66667	5	5	5	5	2	2	5	3	4	5	5	4.66667	5	4	5	4.66667	4	3	3.5	5	4	5	4.66667	1	3	1	1	1	3	2	4	2	4	1	2	4	5	5	4	5	4	5	4
Male	40-50	Senior high school	3	3	3	3	2	2	3	2.33333	4	4	5	4.33333	5	5	5	5	5	5	5	5	4	4	4	3	4	4	3.66667	5	3	4	3	3	3	4	4	4	3	4	3	3	3	2	5	5	5	3	4
Male	29-39	Undergraduate and above	5	5	3	4.33333	4	5	5	4.66667	4	2	3	3	3	3	3	3	4	4	5	4.33333	3	3	3	3	5	3	3.66667	4	1	2	3	3	2	3	3	2	2	4	5	1	1	1	2	3	1	1	2
Male	29-39	Undergraduate and above	5	5	5	5	3	3	4	3.33333	1	2	1	1.33333	5	3	4	4	5	3	5	4.33333	5	4	4.5	2	4	4	3.33333	5	5	4	3	2	3	3	4	4	4	4	4	3	3	4	2	4	2	4	2
Male	18-28	Senior high school	4	4	3	3.66667	3	4	3	3.33333	3	3	3	3	4	5	4	4.33333	5	4	4	4.33333	5	5	5	3	3	3	3	4	4	4	4	5	4	4	4	4	4	5	3	3	3	2	3	3	2	3	5
Female	51-61	Undergraduate and above	4	3	3	3.33333	5	5	5	5	3	3	3	3	5	5	5	5	5	4	5	4.66667	4	5	4.5	3	5	3	3.66667	1	1	1	2	3	4	3	4	4	3	4	4	1	1	2	2	4	2	3	4
Male	40-50	Undergraduate and above	3	2	3	2.66667	2	4	3	3	2	3	5	3.33333	4	4	4	4	5	5	5	5	4	3	3.5	2	4	5	3.66667	3	2	3	1	1	2	1	4	4	3	3	3	4	4	5	2	1	1	4	5
Female	51-61	Senior high school	4	5	5	4.66667	4	3	3	3.33333	4	5	4	4.33333	5	5	5	5	3	4	4	3.66667	5	4	4.5	5	5	5	5	1	1	1	2	2	3	1	5	3	4	5	5	3	2	3	1	1	1	4	3
Male	29-39	Senior high school	4	4	4	4	5	5	5	5	3	3	4	3.33333	4	5	4	4.33333	5	3	5	4.33333	3	3	3	4	2	5	3.66667	4	4	2	2	2	3	2	3	4	2	4	2	3	4	4	2	2	2	5	5
Male	29-39	Senior high school	2	2	2	2	5	5	4	4.66667	5	2	3	3.33333	4	4	3	3.66667	4	2	4	3.33333	3	4	3.5	4	5	5	4.66667	2	2	2	4	2	3	4	1	3	1	2	1	3	4	3	3	2	1	2	1
Female	40-50	Undergraduate and above	5	5	5	5	2	3	3	2.66667	5	4	5	4.66667	4	2	2	2.66667	5	5	5	5	3	3	3	4	5	2	3.66667	4	3	4	5	5	4	5	2	3	1	2	2	3	2	4	3	2	4	4	3
Male	18-28	Senior high school	5	4	4	4.33333	4	5	4	4.33333	4	4	5	4.33333	4	3	4	3.66667	3	2	2	2.33333	4	2	3	3	4	5	4	2	2	3	1	2	3	4	2	2	1	2	3	1	1	1	1	1	1	1	1
Male	18-28	Senior high school	4	4	4	4	5	5	5	5	3	2	4	3	4	4	4	4	3	3	3	3	5	4	4.5	5	5	5	5	1	2	2	4	4	4	3	1	1	1	2	3	2	2	3	5	4	3	2	2
Female	29-39	Undergraduate and above	3	4	4	3.66667	4	4	4	4	3	2	3	2.66667	5	5	5	5	5	5	5	5	2	3	2.5	3	3	4	3.33333	5	4	4	1	2	2	2	1	3	2	4	4	3	4	4	1	1	1	1	1
Male	18-28	Senior high school	3	3	2	2.66667	5	5	5	5	4	4	4	4	4	4	5	4.33333	3	3	5	3.66667	5	4	4.5	3	4	4	3.66667	2	1	1	3	1	2	2	4	2	4	4	5	5	5	5	2	2	3	5	5
Female	29-39	Senior high school	1	2	2	1.66667	3	3	4	3.33333	4	4	5	4.33333	5	4	5	4.66667	4	4	4	4	5	5	5	3	5	4	4	2	1	1	3	4	3	3	4	4	4	3	4	1	1	1	2	2	4	1	2
Female	29-39	Undergraduate and above	4	3	3	3.33333	4	5	3	4	4	2	4	3.33333	4	5	5	4.66667	5	4	5	4.66667	4	5	4.5	3	4	4	3.66667	4	1	3	3	4	2	4	3	3	3	5	4	2	2	3	1	2	1	1	2
Male	29-39	Senior high school	1	3	2	2	5	4	4	4.33333	4	3	4	3.66667	5	5	5	5	5	4	5	4.66667	4	5	4.5	3	3	4	3.33333	3	3	3	3	4	3	4	1	2	2	4	3	3	2	4	4	3	4	2	1
Female	29-39	Undergraduate and above	5	5	4	4.66667	3	4	4	3.66667	5	3	5	4.33333	2	4	3	3	4	5	5	4.66667	4	2	3	4	3	4	3.66667	4	4	4	3	3	4	1	3	3	1	3	3	5	3	4	3	5	3	3	1
Female	40-50	Undergraduate and above	3	3	2	2.66667	3	3	4	3.33333	4	3	4	3.66667	3	5	3	3.66667	4	4	5	4.33333	4	4	4	5	2	5	4	1	1	2	2	2	3	2	3	3	4	5	4	3	2	3	3	2	2	4	3
Male	40-50	Under senior high school	4	3	2	3	4	5	4	4.33333	4	2	3	3	5	5	4	4.66667	5	3	5	4.33333	5	5	5	5	5	4	4.66667	3	2	2	2	2	2	1	3	1	3	2	2	5	5	4	4	5	4	3	4
Male	18-28	Undergraduate and above	1	2	2	1.66667	2	2	2	2	5	3	4	4	5	3	4	4	3	4	5	4	5	5	5	4	4	2	3.33333	3	4	3	3	4	3	3	2	2	3	2	4	2	2	1	3	2	1	4	2
Female	29-39	Senior high school	3	4	4	3.66667	4	5	3	4	3	3	3	3	3	2	3	2.66667	4	4	5	4.33333	3	3	3	1	2	1	1.33333	1	2	1	3	3	4	4	3	4	3	4	3	3	4	3	5	3	2	3	2
Female	29-39	Senior high school	4	3	4	3.66667	4	3	3	3.33333	4	3	5	4	4	4	5	4.33333	4	4	5	4.33333	4	4	4	3	3	2	2.66667	3	4	4	3	3	1	1	4	3	4	3	3	2	2	3	1	2	1	4	4
Male	18-28	Undergraduate and above	2	3	3	2.66667	4	4	4	4	4	4	5	4.33333	4	4	4	4	5	4	5	4.66667	4	3	3.5	3	4	3	3.33333	3	4	2	1	2	2	3	2	3	2	4	3	2	3	3	1	3	3	3	3
Male	18-28	Senior high school	5	3	3	3.66667	3	3	4	3.33333	2	3	4	3	3	4	4	3.66667	4	4	4	4	5	4	4.5	2	3	4	3	2	3	4	4	3	3	3	3	3	2	4	4	3	3	2	3	2	1	1	4
Female	51-61	Undergraduate and above	3	3	3	3	5	4	4	4.33333	1	1	4	2	5	4	5	4.66667	5	4	4	4.33333	5	2	3.5	5	5	5	5	4	3	5	2	3	3	3	4	4	2	3	4	3	3	2	1	2	1	1	1
Female	29-39	Senior high school	5	4	4	4.33333	2	2	2	2	2	2	2	2	5	3	3	3.66667	2	3	3	2.66667	5	4	4.5	5	5	5	5	2	2	3	2	2	2	2	3	4	3	5	4	4	2	2	2	1	1	1	1
Female	29-39	Senior high school	5	5	5	5	5	5	5	5	5	4	5	4.66667	4	3	5	4	4	3	3	3.33333	5	4	4.5	4	3	5	4	3	3	2	4	2	5	2	4	3	2	5	4	4	2	3	5	4	3	4	3
Female	29-39	Senior high school	4	3	3	3.33333	5	5	5	5	3	5	4	4	4	4	5	4.33333	5	5	5	5	3	3	3	2	2	2	2	2	2	4	3	2	2	1	3	1	3	2	3	2	2	2	5	2	5	3	1
Male	18-28	Undergraduate and above	2	3	4	3	3	3	4	3.33333	4	5	5	4.66667	5	4	5	4.66667	5	5	5	5	4	5	4.5	3	4	2	3	2	2	3	2	2	3	3	2	2	1	3	2	2	3	2	5	2	1	2	2
Female	29-39	Senior high school	5	5	5	5	4	4	5	4.33333	3	2	3	2.66667	4	3	4	3.66667	4	3	4	3.66667	4	3	3.5	4	4	4	4	3	3	3	1	2	2	2	5	3	5	5	5	4	4	3	4	4	3	5	5
Male	29-39	Undergraduate and above	3	3	3	3	5	4	4	4.33333	5	4	5	4.66667	3	3	4	3.33333	3	3	3	3	5	4	4.5	3	5	2	3.33333	3	3	4	3	3	4	3	1	3	1	2	3	1	1	1	1	1	2	1	1
Female	18-28	Under senior high school	4	4	4	4	3	3	3	3	3	3	5	3.66667	5	5	5	5	5	3	3	3.66667	4	4	4	3	4	2	3	3	1	1	1	4	2	2	4	4	4	4	5	4	2	4	4	3	2	4	4
Female	29-39	Senior high school	4	5	5	4.66667	5	3	4	4	4	5	5	4.66667	3	3	4	3.33333	2	2	3	2.33333	5	5	5	3	4	5	4	1	3	3	1	1	2	2	2	2	3	2	3	2	2	1	1	1	2	4	4
Male	29-39	Senior high school	4	5	5	4.66667	4	3	3	3.33333	4	3	4	3.66667	4	3	3	3.33333	5	5	5	5	5	4	4.5	3	5	4	4	2	3	2	2	2	3	3	2	3	3	2	3	4	4	3	3	1	2	5	4
Male	18-28	Senior high school	3	4	3	3.33333	2	2	1	1.66667	2	2	3	2.33333	4	3	3	3.33333	3	3	4	3.33333	4	3	3.5	3	4	5	4	2	2	3	1	2	1	2	3	4	3	5	5	1	1	1	4	1	1	1	1
Male	29-39	Undergraduate and above	5	4	4	4.33333	4	2	3	3	5	3	5	4.33333	5	4	5	4.66667	5	5	5	5	3	4	3.5	5	5	5	5	2	2	2	3	3	4	3	4	3	2	3	3	4	5	4	2	2	4	5	3
Male	40-50	Senior high school	3	4	3	3.33333	5	5	5	5	3	3	3	3	4	5	5	4.66667	4	3	4	3.66667	5	5	5	4	3	3	3.33333	3	4	3	2	4	3	3	3	3	3	2	1	1	2	3	1	3	1	4	1
Female	29-39	Undergraduate and above	2	3	2	2.33333	3	2	3	2.66667	5	4	5	4.66667	3	3	4	3.33333	5	3	4	4	4	3	3.5	2	2	2	2	2	3	2	4	3	3	3	4	5	5	5	5	3	3	3	3	5	2	5	3
Male	40-50	Senior high school	5	4	5	4.66667	5	4	4	4.33333	4	3	4	3.66667	2	4	4	3.33333	3	2	3	2.66667	5	4	4.5	3	4	3	3.33333	1	1	1	2	2	2	1	3	3	3	3	3	2	4	1	4	1	2	3	3
Male	29-39	Undergraduate and above	3	3	2	2.66667	4	5	5	4.66667	3	5	4	4	3	4	4	3.66667	4	4	5	4.33333	4	4	4	3	4	4	3.66667	3	2	2	3	2	2	2	2	4	3	4	3	1	3	1	2	1	3	2	1
Male	40-50	Senior high school	5	5	4	4.66667	2	1	2	1.66667	5	4	5	4.66667	3	4	2	3	4	3	4	3.66667	4	4	4	3	4	1	2.66667	3	5	4	4	3	5	3	2	3	3	5	5	2	3	3	1	1	1	1	1
Male	29-39	Senior high school	5	3	3	3.66667	5	5	5	5	3	2	4	3	4	5	4	4.33333	5	4	4	4.33333	4	4	4	4	5	5	4.66667	3	3	2	2	2	4	3	2	2	2	3	4	4	3	3	2	2	3	3	4
Male	18-28	Senior high school	3	2	1	2	4	4	3	3.66667	4	4	5	4.33333	3	3	3	3	3	4	2	3	4	3	3.5	4	5	2	3.66667	2	2	2	4	2	2	4	2	2	3	2	2	3	1	3	2	1	3	2	1
Male	18-28	Undergraduate and above	4	4	4	4	5	4	5	4.66667	3	3	4	3.33333	5	5	5	5	3	2	3	2.66667	5	4	4.5	2	4	3	3	2	3	5	2	4	2	3	4	4	5	4	5	2	2	4	1	2	1	4	3
Male	18-28	Undergraduate and above	5	4	5	4.66667	3	3	4	3.33333	2	1	1	1.33333	4	3	4	3.66667	3	3	4	3.33333	5	4	4.5	3	3	3	3	1	2	1	3	4	1	3	2	2	3	4	2	1	1	1	2	2	2	1	2
Male	29-39	Under senior high school	4	3	4	3.66667	5	5	5	5	5	4	5	4.66667	5	4	4	4.33333	3	3	3	3	4	4	4	2	2	3	2.33333	4	3	1	2	1	1	2	1	1	2	4	4	2	3	3	2	3	2	4	3
Female	29-39	Under senior high school	3	3	3	3	5	5	4	4.66667	3	2	4	3	4	2	3	3	5	5	4	4.66667	4	2	3	2	4	3	3	3	2	2	3	3	2	2	1	3	2	2	4	1	1	2	1	1	1	1	1
Female	29-39	Senior high school	3	3	3	3	3	1	3	2.33333	2	3	4	3	5	4	5	4.66667	5	4	5	4.66667	4	4	4	4	4	4	4	3	3	1	1	2	2	2	4	5	5	2	3	2	1	2	1	1	1	4	5
Female	29-39	Under senior high school	4	3	3	3.33333	4	4	4	4	3	4	3	3.33333	3	4	5	4	4	3	4	3.66667	5	4	4.5	2	5	4	3.66667	1	1	1	4	4	4	4	1	1	1	5	4	4	4	5	3	4	5	2	4
Male	18-28	Undergraduate and above	5	5	5	5	3	3	3	3	5	5	5	5	4	2	3	3	5	5	4	4.66667	5	3	4	5	5	5	5	3	4	4	2	3	2	2	2	3	3	3	3	2	3	2	2	2	4	2	1
Male	18-28	Under senior high school	5	5	4	4.66667	3	4	5	4	5	4	4	4.33333	4	5	3	4	4	4	4	4	5	4	4.5	2	4	4	3.33333	3	2	3	2	2	3	1	2	2	3	2	2	2	1	2	3	2	1	2	2
Male	29-39	Senior high school	5	4	4	4.33333	5	5	5	5	5	4	5	4.66667	5	5	4	4.66667	4	4	5	4.33333	5	5	5	2	3	2	2.33333	3	3	3	4	4	3	3	2	2	3	1	2	3	4	2	4	3	3	1	1
Male	40-50	Senior high school	4	5	4	4.33333	5	4	5	4.66667	4	3	4	3.66667	2	2	3	2.33333	3	4	4	3.66667	4	3	3.5	3	4	3	3.33333	4	1	2	1	1	1	1	1	1	1	5	5	2	2	2	3	1	1	1	1
Male	29-39	Senior high school	3	4	3	3.33333	5	5	5	5	1	3	5	3	3	4	5	4	5	5	5	5	4	4	4	5	4	3	4	1	1	2	1	2	3	3	2	2	2	3	3	1	2	2	1	1	1	1	1
Male	18-28	Senior high school	4	4	4	4	4	5	4	4.33333	5	5	4	4.66667	4	3	5	4	4	2	4	3.33333	5	5	5	3	5	5	4.33333	1	1	1	4	2	4	3	3	3	2	2	3	4	3	4	5	4	1	1	1
Male	51-61	Under senior high school	5	4	5	4.66667	4	4	4	4	3	3	4	3.33333	4	4	4	4	4	4	5	4.33333	5	5	5	4	4	4	4	2	2	2	3	2	3	3	1	4	4	4	4	3	3	2	1	3	3	1	2
Male	18-28	Undergraduate and above	2	2	2	2	4	4	4	4	3	2	5	3.33333	5	4	5	4.66667	3	3	3	3	4	4	4	4	4	4	4	3	3	2	3	1	1	1	2	1	2	2	2	1	1	3	1	1	1	1	3
Male	40-50	Senior high school	4	4	4	4	3	3	2	2.66667	2	4	4	3.33333	4	4	4	4	5	4	3	4	3	4	3.5	4	4	5	4.33333	3	4	4	3	4	4	4	5	4	3	2	4	2	4	5	2	1	1	2	3
Male	18-28	Under senior high school	4	4	5	4.33333	5	5	3	4.33333	4	4	5	4.33333	5	5	5	5	5	5	5	5	3	3	3	4	5	5	4.66667	4	5	4	3	4	4	5	3	2	3	3	3	5	2	4	3	4	5	4	5
Female	29-39	Undergraduate and above	5	5	4	4.66667	4	4	3	3.66667	1	2	3	2	2	4	3	3	3	3	4	3.33333	5	4	4.5	4	4	3	3.66667	2	2	2	4	3	4	3	1	1	2	2	3	2	3	2	3	3	4	1	2
Female	29-39	Senior high school	4	3	3	3.33333	3	3	3	3	4	4	4	4	4	4	5	4.33333	5	3	3	3.66667	3	3	3	4	5	4	4.33333	2	1	1	4	2	2	2	4	4	3	4	3	1	2	3	5	3	1	4	4
Female	18-28	Undergraduate and above	4	4	4	4	5	5	4	4.66667	2	2	2	2	3	2	3	2.66667	5	4	4	4.33333	5	5	5	3	3	4	3.33333	2	3	3	3	2	2	2	1	2	2	3	4	4	2	1	3	4	5	4	5
Male	29-39	Undergraduate and above	3	4	3	3.33333	5	5	4	4.66667	4	4	5	4.33333	4	4	5	4.33333	5	4	5	4.66667	4	3	3.5	5	4	3	4	3	2	3	5	4	4	3	1	1	1	4	4	2	2	3	2	3	4	1	1
Male	18-28	Senior high school	4	4	4	4	3	4	3	3.33333	3	3	5	3.66667	4	4	5	4.33333	4	4	5	4.33333	3	4	3.5	3	5	4	4	2	3	4	3	4	5	2	3	3	3	1	2	4	3	4	2	2	1	3	3
Male	29-39	Senior high school	5	3	5	4.33333	5	5	5	5	5	4	3	4	4	4	4	4	5	4	5	4.66667	4	4	4	5	2	3	3.33333	3	2	2	2	3	2	2	2	3	1	5	3	4	2	4	1	2	2	2	1
Female	18-28	Senior high school	4	3	3	3.33333	3	4	3	3.33333	5	4	5	4.66667	4	5	4	4.33333	4	4	4	4	4	4	4	5	5	5	5	3	2	4	2	2	3	3	3	4	3	4	4	1	2	1	1	1	3	1	1
Female	29-39	Undergraduate and above	5	4	4	4.33333	4	3	4	3.66667	4	4	4	4	5	5	5	5	4	4	5	4.33333	4	5	4.5	3	3	4	3.33333	1	3	3	2	1	1	1	3	2	3	3	2	1	3	1	1	1	1	3	2
Male	29-39	Senior high school	4	3	4	3.66667	3	3	3	3	4	4	5	4.33333	4	3	4	3.66667	5	4	4	4.33333	5	4	4.5	5	5	2	4	4	3	2	3	2	2	1	3	3	4	4	4	3	3	2	1	2	1	1	3
Female	29-39	Senior high school	3	4	4	3.66667	5	4	4	4.33333	5	3	4	4	2	2	3	2.33333	4	5	4	4.33333	4	4	4	4	4	4	4	4	4	3	2	2	3	2	2	3	1	3	2	4	4	4	5	4	5	3	4
Male	29-39	Undergraduate and above	3	3	4	3.33333	4	5	5	4.66667	4	2	4	3.33333	3	3	4	3.33333	4	2	4	3.33333	5	5	5	4	5	4	4.33333	3	5	3	3	2	2	2	3	3	2	4	4	1	1	1	2	1	1	1	1
Female	18-28	Under senior high school	4	4	5	4.33333	5	3	4	4	2	3	3	2.66667	4	4	4	4	5	5	5	5	3	4	3.5	3	4	5	4	1	3	4	1	3	3	1	4	4	4	3	3	4	5	3	1	4	1	5	5
Male	18-28	Undergraduate and above	5	4	3	4	5	4	4	4.33333	3	3	4	3.33333	4	3	2	3	4	5	5	4.66667	5	5	5	3	5	4	4	4	4	5	4	2	3	4	1	2	2	5	4	4	5	5	5	5	5	4	3
Male	29-39	Undergraduate and above	3	3	4	3.33333	3	2	4	3	5	5	5	5	5	5	5	5	4	4	4	4	4	4	4	4	4	4	4	4	4	2	3	1	3	3	2	3	2	5	4	2	3	2	3	2	2	2	1
Female	29-39	Senior high school	1	2	2	1.66667	5	5	5	5	2	5	4	3.66667	3	3	3	3	5	4	5	4.66667	4	4	4	5	5	5	5	2	3	3	2	3	3	4	2	3	3	5	4	4	4	4	1	4	3	3	3
Female	40-50	Under senior high school	4	4	4	4	4	3	3	3.33333	4	4	4	4	5	4	5	4.66667	5	3	5	4.33333	4	5	4.5	3	5	4	4	2	3	2	3	2	4	3	4	3	3	2	3	3	4	5	4	4	4	5	4
Male	29-39	Senior high school	5	4	5	4.66667	4	5	3	4	2	3	5	3.33333	4	5	4	4.33333	5	5	5	5	4	4	4	4	2	3	3	2	3	1	4	3	4	5	2	1	2	2	2	1	1	1	1	2	2	1	1
Male	29-39	Under senior high school	5	5	5	5	3	3	4	3.33333	1	2	2	1.66667	3	3	4	3.33333	5	5	5	5	5	5	5	3	3	2	2.66667	1	2	1	1	1	1	1	4	5	5	5	5	2	2	2	1	1	2	3	3
Male	18-28	Undergraduate and above	4	3	4	3.66667	5	5	5	5	5	5	5	5	4	4	4	4	2	3	4	3	5	5	5	3	5	4	4	4	4	4	4	2	2	3	4	4	4	3	4	3	3	4	5	3	2	5	5
Female	18-28	Undergraduate and above	5	4	4	4.33333	4	4	4	4	3	3	1	2.33333	4	3	3	3.33333	3	2	2	2.33333	4	2	3	2	4	4	3.33333	3	2	3	2	2	2	2	3	4	4	4	4	1	1	1	2	1	1	2	1
Female	29-39	Undergraduate and above	2	3	2	2.33333	4	5	5	4.66667	3	3	4	3.33333	5	4	4	4.33333	4	5	4	4.33333	4	3	3.5	3	4	2	3	2	2	1	3	4	3	3	3	3	1	2	1	2	2	5	2	4	4	5	5
Male	18-28	Under senior high school	4	4	4	4	2	3	3	2.66667	1	1	1	1	4	3	4	3.66667	4	3	3	3.33333	4	4	4	2	4	2	2.66667	1	1	1	1	2	1	1	4	4	4	5	5	4	5	4	2	3	2	4	5
Male	18-28	Senior high school	1	2	2	1.66667	4	4	4	4	4	4	3	3.66667	5	5	5	5	3	5	4	4	5	5	5	4	4	3	3.66667	3	2	1	4	2	3	2	4	4	3	4	4	2	2	1	1	1	2	1	2
Female	18-28	Undergraduate and above	3	5	3	3.66667	3	2	3	2.66667	3	3	5	3.66667	5	5	5	5	3	2	3	2.66667	5	5	5	4	5	5	4.66667	2	2	3	2	3	2	2	2	2	3	4	4	4	4	2	1	3	1	2	2
Male	18-28	Undergraduate and above	5	5	5	5	3	3	3	3	3	3	3	3	4	4	4	4	4	3	4	3.66667	5	4	4.5	4	5	5	4.66667	3	4	2	4	3	3	3	1	3	1	3	3	1	3	4	4	4	3	2	2
Male	29-39	Senior high school	3	3	4	3.33333	5	5	5	5	1	3	3	2.33333	4	3	4	3.66667	5	4	4	4.33333	5	4	4.5	3	2	1	2	3	3	3	4	3	4	3	2	3	2	3	3	3	3	4	3	3	5	4	4
Male	18-28	Undergraduate and above	4	3	3	3.33333	5	5	5	5	3	3	2	2.66667	2	3	3	2.66667	5	5	5	5	5	4	4.5	4	4	3	3.66667	2	1	1	2	4	3	1	4	3	4	3	4	3	2	4	3	1	4	4	5
Male	18-28	Senior high school	4	5	4	4.33333	4	4	3	3.66667	5	3	5	4.33333	3	4	3	3.33333	5	4	5	4.66667	4	3	3.5	3	3	3	3	3	4	2	3	4	2	4	2	1	2	3	2	3	5	4	1	5	3	4	4
Female	29-39	Undergraduate and above	1	2	1	1.33333	4	5	5	4.66667	3	3	4	3.33333	4	4	3	3.66667	3	1	2	2	4	4	4	3	4	5	4	1	4	3	2	2	2	2	2	3	4	5	5	4	3	4	3	3	1	4	3
Male	29-39	Senior high school	2	1	2	1.66667	4	4	4	4	3	4	4	3.66667	5	4	5	4.66667	4	2	4	3.33333	5	5	5	3	2	3	2.66667	3	2	3	4	3	2	2	3	1	3	4	4	3	1	3	3	3	3	1	2
Female	18-28	Senior high school	4	4	5	4.33333	4	5	4	4.33333	4	5	5	4.66667	3	3	3	3	3	4	3	3.33333	5	5	5	2	3	3	2.66667	3	3	5	3	3	3	3	2	3	3	3	3	3	5	4	4	4	5	3	5
Female	40-50	Undergraduate and above	5	5	4	4.66667	1	2	3	2	5	4	5	4.66667	4	4	4	4	3	3	4	3.33333	4	5	4.5	5	3	5	4.33333	3	1	4	4	4	3	3	1	2	1	3	2	3	4	3	2	2	2	2	3
Female	18-28	Undergraduate and above	4	3	3	3.33333	4	3	4	3.66667	3	4	3	3.33333	4	4	5	4.33333	5	4	5	4.66667	3	4	3.5	1	3	3	2.33333	3	4	4	3	1	3	2	3	2	4	4	4	3	4	3	4	3	5	4	2
Female	29-39	Senior high school	4	4	4	4	5	5	5	5	1	1	2	1.33333	3	4	5	4	1	1	2	1.33333	4	2	3	2	4	3	3	2	2	2	2	3	2	2	3	2	2	2	2	1	1	1	2	1	1	1	1
Female	29-39	Senior high school	5	5	5	5	5	5	4	4.66667	4	3	5	4	4	5	5	4.66667	4	4	5	4.33333	4	4	4	3	4	4	3.66667	2	1	2	3	3	3	1	3	1	3	2	2	2	2	2	1	1	1	1	1
Male	29-39	Undergraduate and above	3	3	3	3	4	4	4	4	2	4	5	3.66667	4	4	4	4	3	4	3	3.33333	4	4	4	5	4	4	4.33333	3	4	4	3	4	4	2	4	3	3	2	1	2	2	1	4	5	2	2	1
Male	29-39	Senior high school	3	4	3	3.33333	4	4	3	3.66667	5	5	3	4.33333	5	5	5	5	5	5	5	5	5	5	5	5	4	5	4.66667	3	5	3	3	3	5	4	2	4	4	1	1	3	3	2	2	5	5	5	2
Male	18-28	Senior high school	3	3	4	3.33333	5	4	4	4.33333	4	4	5	4.33333	4	3	4	3.66667	4	4	3	3.66667	3	2	2.5	4	5	4	4.33333	3	3	5	4	3	4	3	1	1	2	2	2	4	4	4	5	4	4	3	2
Male	18-28	Undergraduate and above	4	3	5	4	4	4	3	3.66667	4	4	5	4.33333	5	3	4	4	3	2	2	2.33333	4	5	4.5	2	1	2	1.66667	1	2	1	1	3	3	3	1	2	2	2	2	3	2	2	3	3	3	1	1
Male	29-39	Undergraduate and above	3	3	4	3.33333	4	3	4	3.66667	5	3	5	4.33333	4	4	5	4.33333	5	5	5	5	5	4	4.5	4	4	5	4.33333	3	3	3	3	3	3	2	4	4	4	4	4	3	2	2	2	2	1	3	3
Female	51-61	Undergraduate and above	2	3	2	2.33333	3	4	3	3.33333	3	3	1	2.33333	3	4	3	3.33333	5	4	5	4.66667	3	3	3	3	4	4	3.66667	3	2	2	3	3	3	2	3	4	4	1	2	4	3	5	2	1	3	4	5
Female	40-50	Undergraduate and above	5	4	4	4.33333	4	3	3	3.33333	2	3	3	2.66667	2	3	3	2.66667	4	3	4	3.66667	4	3	3.5	4	5	5	4.66667	2	3	3	4	5	5	4	4	2	2	4	4	1	5	4	5	4	5	2	2
Male	51-61	Senior high school	5	5	5	5	4	3	4	3.66667	3	2	3	2.66667	4	4	5	4.33333	4	3	4	3.66667	4	3	3.5	2	2	4	2.66667	2	2	3	4	3	3	4	2	2	3	4	4	3	3	2	3	5	1	4	2
Female	51-61	Undergraduate and above	4	3	4	3.66667	4	3	4	3.66667	5	4	5	4.66667	4	4	3	3.66667	5	4	5	4.66667	3	2	2.5	4	4	4	4	4	2	4	2	2	2	2	4	4	5	3	3	5	4	5	1	1	5	4	5
Male	29-39	Undergraduate and above	3	3	3	3	4	4	4	4	5	3	5	4.33333	4	5	5	4.66667	5	5	5	5	3	3	3	4	4	4	4	1	2	3	3	2	2	2	2	3	3	3	4	2	3	3	3	2	2	5	3
Female	18-28	Undergraduate and above	3	3	2	2.66667	5	4	3	4	2	2	3	2.33333	4	4	4	4	5	5	5	5	3	3	3	2	3	3	2.66667	4	3	4	2	2	2	1	3	2	2	3	1	2	3	3	3	4	5	3	2
Male	18-28	Under senior high school	3	3	3	3	3	4	4	3.66667	4	5	5	4.66667	4	4	4	4	3	3	4	3.33333	4	4	4	3	5	5	4.33333	4	4	4	3	1	2	3	4	5	5	2	2	4	4	3	4	2	1	5	5
Female	29-39	Undergraduate and above	5	5	4	4.66667	5	5	5	5	4	3	5	4	5	5	5	5	5	5	5	5	4	5	4.5	2	4	3	3	5	4	4	3	4	4	3	5	3	4	3	4	4	4	4	2	2	3	5	3
Female	29-39	Under senior high school	4	4	5	4.33333	4	4	4	4	5	4	5	4.66667	4	4	3	3.66667	4	4	5	4.33333	5	5	5	4	5	4	4.33333	1	1	2	2	2	3	2	2	2	2	5	5	2	2	2	3	4	4	2	2
Female	40-50	Undergraduate and above	4	3	3	3.33333	4	4	4	4	4	4	5	4.33333	5	4	5	4.66667	4	3	4	3.66667	5	4	4.5	5	5	5	5	2	1	1	1	1	2	1	2	3	3	4	3	2	2	1	2	2	1	1	1
Male	29-39	Undergraduate and above	2	3	3	2.66667	5	5	4	4.66667	3	3	4	3.33333	5	5	5	5	5	5	5	5	4	4	4	4	4	5	4.33333	2	3	3	1	1	1	2	3	3	2	3	4	3	2	4	1	3	2	3	3
Female	18-28	Senior high school	4	4	5	4.33333	4	4	5	4.33333	4	3	4	3.66667	4	4	4	4	3	3	3	3	5	4	4.5	3	4	5	4	3	2	4	2	3	3	3	4	3	4	4	4	4	4	4	4	3	5	1	5
Female	18-28	Senior high school	3	4	4	3.66667	2	2	3	2.33333	3	3	3	3	3	3	2	2.66667	5	5	5	5	3	2	2.5	3	2	2	2.33333	5	4	3	1	3	3	2	2	4	3	5	4	1	1	2	1	2	2	5	1
Female	29-39	Undergraduate and above	3	4	4	3.66667	4	4	5	4.33333	4	4	5	4.33333	4	5	5	4.66667	5	5	5	5	1	1	1	3	5	5	4.33333	5	3	2	4	3	5	5	5	3	3	5	5	4	4	2	3	1	4	3	3
Male	29-39	Undergraduate and above	4	4	4	4	4	4	4	4	5	5	5	5	3	2	4	3	4	2	4	3.33333	4	3	3.5	5	4	4	4.33333	1	2	2	3	3	2	2	2	4	4	4	4	3	1	3	1	3	2	5	5
Female	18-28	Senior high school	5	5	5	5	4	4	4	4	4	4	5	4.33333	3	2	4	3	5	4	4	4.33333	5	5	5	3	2	2	2.33333	1	2	3	2	3	2	3	2	2	4	2	1	1	1	2	1	1	5	2	3
Female	18-28	Undergraduate and above	4	5	4	4.33333	5	5	5	5	5	4	5	4.66667	3	3	5	3.66667	5	4	5	4.66667	3	3	3	3	2	2	2.33333	5	3	4	2	2	3	2	2	2	3	3	3	3	2	2	3	2	1	3	2
Male	18-28	Senior high school	4	4	4	4	5	5	5	5	2	3	4	3	3	3	4	3.33333	3	4	5	4	3	3	3	4	4	4	4	5	5	4	5	3	4	3	2	2	3	1	1	1	3	1	5	2	4	1	3
Female	29-39	Senior high school	1	2	1	1.33333	4	3	4	3.66667	5	3	4	4	4	3	4	3.66667	4	3	5	4	4	5	4.5	3	3	4	3.33333	4	4	3	3	2	3	2	4	3	3	5	3	1	3	3	1	1	2	1	4
Male	29-39	Senior high school	5	5	4	4.66667	4	4	3	3.66667	2	2	3	2.33333	5	5	5	5	5	3	5	4.33333	4	3	3.5	2	2	4	2.66667	1	1	1	1	2	1	1	3	2	2	3	4	3	3	3	2	3	1	5	4
Female	29-39	Senior high school	4	3	4	3.66667	5	3	4	4	5	5	5	5	4	5	5	4.66667	4	5	5	4.66667	3	4	3.5	3	2	5	3.33333	4	3	2	4	4	4	4	3	4	5	3	5	3	3	3	2	3	4	2	2
Male	29-39	Undergraduate and above	4	5	4	4.33333	4	4	3	3.66667	3	3	5	3.66667	4	5	4	4.33333	4	4	4	4	3	4	3.5	5	4	5	4.66667	1	1	2	3	3	2	3	2	3	2	4	3	1	2	2	1	1	1	1	1
Female	29-39	Senior high school	4	3	4	3.66667	2	2	3	2.33333	2	2	3	2.33333	5	4	3	4	3	3	2	2.66667	5	4	4.5	2	3	2	2.33333	4	2	4	4	2	4	4	3	2	1	2	3	4	4	4	3	3	3	4	2
Male	29-39	Senior high school	4	4	4	4	4	4	4	4	4	4	5	4.33333	5	5	5	5	5	5	5	5	4	4	4	4	5	5	4.66667	3	4	4	3	2	2	2	2	1	3	3	4	2	4	3	4	3	1	2	5
Male	40-50	Senior high school	4	5	4	4.33333	4	3	2	3	2	2	1	1.66667	4	5	4	4.33333	2	2	2	2	3	2	2.5	4	5	3	4	1	4	2	2	3	2	4	3	2	3	2	1	2	1	3	1	2	4	2	2
Female	29-39	Senior high school	4	3	3	3.33333	4	3	4	3.66667	4	4	4	4	2	3	4	3	5	5	5	5	2	1	1.5	1	3	3	2.33333	5	3	3	3	2	2	3	3	3	4	4	5	3	3	4	1	1	1	2	2
Female	29-39	Undergraduate and above	4	5	4	4.33333	4	5	4	4.33333	2	2	1	1.66667	4	4	4	4	2	1	2	1.66667	5	3	4	3	2	3	2.66667	3	2	3	2	3	3	3	4	2	3	1	2	3	3	3	4	5	3	3	4
Female	29-39	Senior high school	4	3	3	3.33333	5	4	5	4.66667	3	5	5	4.33333	4	4	4	4	3	2	3	2.66667	4	5	4.5	3	3	3	3	4	2	1	2	2	3	3	2	2	2	5	4	3	3	2	1	1	1	3	3
Male	29-39	Undergraduate and above	4	3	4	3.66667	4	4	3	3.66667	3	3	3	3	4	1	3	2.66667	5	5	5	5	5	4	4.5	1	2	4	2.33333	4	3	2	3	2	3	3	4	5	4	4	3	5	5	4	4	4	5	5	4
Female	40-50	Senior high school	3	4	3	3.33333	4	4	4	4	2	2	4	2.66667	3	3	4	3.33333	4	4	5	4.33333	5	5	5	5	4	5	4.66667	5	4	5	2	4	2	3	2	4	3	2	3	3	3	4	4	5	5	5	3
Female	40-50	Senior high school	5	5	5	5	2	2	2	2	4	3	5	4	5	3	4	4	5	5	5	5	4	5	4.5	4	3	3	3.33333	1	1	1	2	1	4	1	1	3	2	5	5	1	1	1	1	3	2	1	1
Male	40-50	Senior high school	3	3	2	2.66667	2	2	1	1.66667	5	5	4	4.66667	4	4	5	4.33333	2	1	2	1.66667	5	4	4.5	5	5	5	5	1	3	2	3	2	2	2	1	4	3	3	2	4	5	2	4	5	1	1	1
Male	29-39	Undergraduate and above	4	4	4	4	1	2	2	1.66667	1	1	3	1.66667	4	3	5	4	3	2	3	2.66667	5	5	5	3	2	3	2.66667	2	3	3	1	5	2	2	4	4	3	5	5	2	3	1	2	1	1	1	5
Male	29-39	Senior high school	4	3	4	3.66667	4	4	3	3.66667	2	4	3	3	4	3	4	3.66667	5	3	5	4.33333	5	4	4.5	4	5	5	4.66667	2	3	3	2	3	2	2	3	3	5	5	4	4	3	3	2	3	2	1	1
Male	29-39	Under senior high school	4	2	4	3.33333	5	5	5	5	4	4	4	4	3	4	3	3.33333	3	4	3	3.33333	5	5	5	1	4	3	2.66667	4	3	1	5	5	4	5	1	1	2	2	2	2	2	2	2	4	1	2	3
Female	40-50	Senior high school	4	5	3	4	2	2	3	2.33333	4	3	4	3.66667	3	4	5	4	3	3	4	3.33333	4	3	3.5	3	2	3	2.66667	2	2	2	2	3	3	4	2	3	2	3	4	3	2	5	5	5	2	3	1
Female	29-39	Senior high school	1	2	2	1.66667	4	3	2	3	4	4	5	4.33333	2	4	5	3.66667	5	4	4	4.33333	2	2	2	4	5	3	4	3	3	4	2	1	4	2	2	3	2	4	3	1	4	1	2	2	1	2	3
Female	18-28	Undergraduate and above	2	2	4	2.66667	5	5	5	5	2	2	4	2.66667	4	4	5	4.33333	4	4	5	4.33333	4	5	4.5	3	3	3	3	1	3	2	2	2	1	4	3	3	4	4	4	4	4	5	3	5	4	2	4
Female	18-28	Senior high school	3	4	3	3.33333	3	3	3	3	5	5	5	5	3	3	4	3.33333	5	5	5	5	4	5	4.5	3	2	3	2.66667	1	2	1	3	2	3	2	4	4	5	5	5	5	5	5	2	3	5	4	4
Male	51-61	Undergraduate and above	1	2	2	1.66667	3	2	3	2.66667	3	4	5	4	5	5	4	4.66667	5	5	5	5	5	4	4.5	3	4	5	4	2	3	1	1	1	3	3	4	4	5	1	1	3	4	3	1	2	2	5	5
Male	40-50	Undergraduate and above	3	3	4	3.33333	2	3	4	3	3	3	3	3	5	5	5	5	5	4	5	4.66667	5	5	5	3	3	3	3	4	4	3	3	2	3	1	5	4	5	3	5	5	4	5	5	4	5	4	5
Male	29-39	Under senior high school	4	3	4	3.66667	5	5	4	4.66667	5	5	5	5	5	5	5	5	5	3	3	3.66667	4	3	3.5	3	4	5	4	1	1	2	2	3	2	4	3	1	2	2	2	5	4	5	4	2	3	2	3
Male	51-61	Undergraduate and above	2	1	2	1.66667	3	2	3	2.66667	5	4	5	4.66667	4	5	5	4.66667	5	3	5	4.33333	4	4	4	5	4	4	4.33333	5	5	4	3	3	3	4	3	5	2	3	3	4	5	4	2	5	4	5	5
Male	29-39	Undergraduate and above	4	4	3	3.66667	4	3	3	3.33333	5	5	5	5	4	3	3	3.33333	2	2	3	2.33333	3	4	3.5	4	4	4	4	2	1	2	1	2	2	2	5	5	4	4	3	4	3	2	5	2	5	4	4
Male	29-39	Senior high school	3	3	2	2.66667	4	4	5	4.33333	4	3	5	4	3	5	3	3.66667	5	3	5	4.33333	3	3	3	3	5	4	4	2	4	3	2	1	2	2	2	1	2	3	2	4	4	3	3	5	1	4	4
Female	29-39	Undergraduate and above	3	4	4	3.66667	5	5	5	5	3	4	5	4	4	4	5	4.33333	5	5	5	5	4	3	3.5	2	2	4	2.66667	3	3	3	2	2	3	2	2	4	2	5	3	4	3	2	3	3	1	2	2
Female	29-39	Undergraduate and above	3	4	2	3	5	4	4	4.33333	5	5	4	4.66667	4	5	5	4.66667	5	5	4	4.66667	4	3	3.5	5	5	5	5	1	3	2	2	1	3	3	2	1	1	3	3	1	1	2	2	2	2	1	3
Female	18-28	Senior high school	5	4	4	4.33333	4	3	3	3.33333	3	4	3	3.33333	4	5	5	4.66667	5	5	5	5	3	4	3.5	4	5	3	4	4	4	4	3	2	1	3	2	3	2	1	1	2	3	2	1	3	3	4	3
Female	18-28	Under senior high school	4	5	3	4	4	5	5	4.66667	2	1	2	1.66667	4	4	4	4	3	2	1	2	5	4	4.5	2	4	3	3	3	3	5	3	2	3	2	4	3	2	4	4	3	3	3	1	3	2	4	5
Male	29-39	Senior high school	5	4	4	4.33333	5	5	5	5	3	4	3	3.33333	5	5	5	5	5	5	5	5	5	5	5	4	5	4	4.33333	3	3	5	4	2	4	3	3	3	4	5	3	3	3	4	2	1	1	4	4
Male	18-28	Undergraduate and above	4	3	3	3.33333	4	2	3	3	5	3	3	3.66667	4	4	5	4.33333	5	4	5	4.66667	4	4	4	3	4	4	3.66667	4	4	4	2	3	2	2	1	3	2	5	4	4	4	3	3	3	3	4	2
Female	40-50	Senior high school	4	4	4	4	5	4	4	4.33333	4	3	5	4	4	4	4	4	4	4	5	4.33333	3	4	3.5	3	4	5	4	3	1	2	1	2	1	1	2	1	2	2	2	1	4	2	3	2	3	1	1
Male	29-39	Undergraduate and above	5	5	4	4.66667	2	3	3	2.66667	2	3	2	2.33333	5	3	5	4.33333	5	4	4	4.33333	3	2	2.5	3	4	4	3.66667	4	3	3	3	3	3	2	5	4	4	5	3	3	4	3	4	4	3	4	4
Female	51-61	Undergraduate and above	5	3	4	4	2	3	3	2.66667	1	4	4	3	4	4	4	4	5	5	5	5	3	3	3	5	4	4	4.33333	2	1	1	3	3	2	2	2	4	3	4	3	2	4	4	2	3	3	3	4
Female	29-39	Undergraduate and above	5	3	4	4	5	5	5	5	3	2	3	2.66667	4	5	5	4.66667	4	3	5	4	5	5	5	4	5	3	4	3	2	2	2	4	2	3	3	3	4	3	3	4	3	4	1	3	3	1	4
Male	18-28	Undergraduate and above	3	3	4	3.33333	5	5	5	5	4	3	5	4	4	4	4	4	3	4	3	3.33333	4	3	3.5	3	5	4	4	3	4	2	5	3	3	3	3	3	3	4	3	4	3	4	2	1	3	3	2
Female	29-39	Senior high school	3	3	3	3	4	4	4	4	4	3	3	3.33333	2	2	3	2.33333	4	4	5	4.33333	5	5	5	3	4	4	3.66667	4	5	3	4	4	5	4	3	2	1	4	3	3	1	2	4	3	2	2	1
Female	51-61	Senior high school	5	4	5	4.66667	4	4	3	3.66667	4	4	5	4.33333	3	5	3	3.66667	5	4	5	4.66667	3	3	3	4	5	5	4.66667	1	1	2	2	4	5	3	3	2	2	4	3	1	3	1	3	2	1	1	2
Male	40-50	Undergraduate and above	4	3	3	3.33333	4	4	5	4.33333	5	5	5	5	3	4	4	3.66667	4	4	3	3.66667	3	2	2.5	3	3	2	2.66667	2	2	1	4	2	3	3	2	2	4	1	2	4	4	4	3	3	4	4	4
Male	18-28	Undergraduate and above	3	4	2	3	2	4	3	3	4	5	5	4.66667	4	4	4	4	5	4	5	4.66667	4	4	4	3	3	1	2.33333	3	1	3	2	2	2	2	3	3	3	4	2	3	4	4	2	4	3	3	3
Male	29-39	Undergraduate and above	5	5	5	5	5	5	5	5	3	4	4	3.66667	5	4	5	4.66667	5	5	5	5	5	3	4	5	4	3	4	1	1	1	1	1	1	1	4	5	4	3	4	4	4	4	4	1	3	3	5
Male	18-28	Undergraduate and above	5	5	5	5	3	3	3	3	3	3	3	3	5	5	5	5	5	5	5	5	4	4	4	3	4	2	3	2	3	4	2	3	2	3	3	3	4	2	3	1	2	1	1	1	1	1	2
Male	40-50	Senior high school	5	4	4	4.33333	4	5	4	4.33333	3	3	4	3.33333	4	4	3	3.66667	4	5	5	4.66667	5	5	5	4	4	5	4.33333	2	2	3	5	4	4	4	2	2	3	2	2	3	4	3	2	3	3	2	2
Female	29-39	Senior high school	3	3	3	3	2	2	2	2	4	4	5	4.33333	3	3	4	3.33333	2	3	4	3	4	5	4.5	5	5	4	4.66667	1	1	1	3	3	1	1	3	3	5	3	2	2	3	2	3	5	5	1	4
Female	29-39	Undergraduate and above	2	3	2	2.33333	4	4	4	4	2	4	4	3.33333	5	4	4	4.33333	3	2	3	2.66667	5	5	5	3	5	4	4	4	3	4	2	5	3	2	3	2	3	3	3	3	1	2	1	1	2	2	3
Male	29-39	Senior high school	4	4	4	4	4	3	4	3.66667	3	3	4	3.33333	4	3	4	3.66667	5	5	5	5	4	4	4	4	4	2	3.33333	4	4	2	2	2	2	3	4	3	3	2	2	5	4	4	2	1	2	4	3
Male	29-39	Undergraduate and above	3	5	5	4.33333	5	5	5	5	5	5	5	5	4	4	4	4	2	3	4	3	3	4	3.5	3	5	5	4.33333	1	1	2	2	3	3	4	2	1	1	5	5	1	2	2	1	1	3	1	1
Male	29-39	Senior high school	2	3	2	2.33333	4	4	3	3.66667	5	3	4	4	4	4	5	4.33333	4	3	4	3.66667	4	3	3.5	4	3	4	3.66667	4	4	5	2	1	1	3	2	2	1	4	3	3	4	3	1	5	1	3	4
Female	29-39	Undergraduate and above	3	2	3	2.66667	4	3	3	3.33333	3	3	4	3.33333	4	5	3	4	3	2	2	2.33333	4	3	3.5	4	5	5	4.66667	1	4	3	2	2	3	3	3	2	4	3	2	3	1	3	1	3	1	5	5
Male	18-28	Undergraduate and above	3	4	4	3.66667	3	3	3	3	4	4	5	4.33333	4	3	3	3.33333	3	3	3	3	4	3	3.5	2	4	2	2.66667	3	4	4	1	2	3	2	2	2	3	3	2	4	4	4	3	3	4	5	3
Male	40-50	Under senior high school	5	4	5	4.66667	5	5	5	5	3	4	3	3.33333	3	2	3	2.66667	5	3	4	4	5	5	5	3	5	5	4.33333	1	1	2	4	3	4	3	3	2	4	3	2	3	3	2	2	3	2	4	2
Male	29-39	Senior high school	5	4	3	4	5	5	5	5	1	3	2	2	5	5	4	4.66667	4	3	5	4	5	3	4	3	3	3	3	2	5	5	4	2	2	4	3	4	3	4	5	2	3	2	5	3	2	3	2
Female	29-39	Senior high school	5	5	5	5	4	3	3	3.33333	5	5	5	5	4	4	5	4.33333	2	2	3	2.33333	4	4	4	4	3	3	3.33333	3	2	1	2	3	4	3	2	3	3	4	3	2	4	2	3	3	3	2	2
Female	40-50	Undergraduate and above	3	2	2	2.33333	4	4	4	4	3	4	3	3.33333	4	2	3	3	4	2	4	3.33333	4	4	4	2	2	2	2	3	3	2	3	2	2	2	3	5	3	4	4	4	3	5	1	4	2	5	5
Male	29-39	Undergraduate and above	4	3	3	3.33333	4	4	5	4.33333	3	3	4	3.33333	4	3	3	3.33333	4	4	5	4.33333	4	4	4	3	4	3	3.33333	2	2	3	2	2	4	3	4	4	4	3	2	5	4	4	5	5	5	4	4
Male	29-39	Senior high school	2	2	3	2.33333	4	5	3	4	3	4	4	3.66667	4	4	3	3.66667	4	3	4	3.66667	5	4	4.5	2	3	2	2.33333	3	2	2	3	1	2	2	2	2	3	2	2	1	1	2	4	1	3	2	3
Male	29-39	Under senior high school	5	4	3	4	5	5	4	4.66667	3	3	2	2.66667	5	5	5	5	4	4	4	4	5	3	4	2	4	2	2.66667	2	2	3	2	3	2	2	4	4	4	1	1	5	5	5	5	4	4	5	5
Female	29-39	Senior high school	3	3	3	3	4	4	4	4	1	3	3	2.33333	5	5	4	4.66667	4	2	3	3	5	5	5	3	3	3	3	2	2	3	3	3	2	3	3	2	2	4	3	2	2	1	1	1	1	2	1
Male	29-39	Senior high school	5	4	3	4	2	3	3	2.66667	2	3	3	2.66667	4	4	3	3.66667	4	4	5	4.33333	5	5	5	3	3	3	3	1	1	3	1	1	2	2	1	1	2	5	5	3	2	3	3	4	3	1	2
Female	29-39	Under senior high school	4	3	3	3.33333	5	4	5	4.66667	3	2	4	3	4	4	4	4	2	2	4	2.66667	5	5	5	4	5	3	4	5	3	4	3	3	2	2	2	3	3	4	4	5	5	5	5	5	5	5	5
Male	51-61	Undergraduate and above	5	5	5	5	3	4	4	3.66667	4	4	4	4	5	5	5	5	5	4	5	4.66667	5	4	4.5	1	4	3	2.66667	2	2	2	2	1	2	3	2	1	1	2	2	3	3	2	1	2	1	1	1
Female	40-50	Senior high school	2	3	4	3	3	3	4	3.33333	4	2	5	3.66667	3	5	4	4	3	2	3	2.66667	4	5	4.5	4	4	5	4.33333	5	4	4	3	2	3	3	3	4	4	3	5	3	2	3	4	2	2	3	3
Male	51-61	Senior high school	3	4	5	4	2	3	3	2.66667	4	5	4	4.33333	4	4	3	3.66667	4	3	4	3.66667	5	3	4	4	4	3	3.66667	2	3	2	3	1	3	4	3	3	3	4	2	3	3	2	2	4	1	3	5
Female	18-28	Senior high school	5	5	5	5	5	4	4	4.33333	2	2	3	2.33333	2	3	2	2.33333	4	4	3	3.66667	3	3	3	5	3	5	4.33333	3	3	3	4	2	3	3	1	2	2	4	4	4	4	3	4	3	4	1	1
Female	18-28	Senior high school	5	5	4	4.66667	3	3	4	3.33333	3	5	4	4	4	3	3	3.33333	5	5	5	5	5	4	4.5	4	4	5	4.33333	2	1	2	2	3	3	4	4	4	5	4	5	3	2	2	5	4	4	2	2
Female	29-39	Senior high school	3	4	3	3.33333	5	5	5	5	3	4	2	3	4	2	4	3.33333	4	3	4	3.66667	4	4	4	2	4	3	3	2	3	3	2	2	1	2	2	3	3	2	3	1	1	1	3	2	2	1	1
Male	29-39	Senior high school	4	4	2	3.33333	5	4	3	4	3	3	4	3.33333	4	3	3	3.33333	3	3	4	3.33333	5	4	4.5	2	2	3	2.33333	2	1	1	2	2	3	2	1	1	3	2	1	3	2	4	4	3	1	3	4
Male	29-39	Undergraduate and above	5	5	5	5	5	4	4	4.33333	4	5	4	4.33333	4	3	5	4	4	4	5	4.33333	5	4	4.5	4	4	3	3.66667	5	3	3	3	3	1	3	2	2	4	2	2	2	3	2	1	2	3	2	3
Male	29-39	Senior high school	4	4	5	4.33333	4	3	3	3.33333	3	3	4	3.33333	4	3	4	3.66667	5	5	5	5	2	2	2	3	4	5	4	5	2	3	3	3	3	2	3	2	2	4	4	4	5	5	3	5	5	4	4
Female	29-39	Undergraduate and above	5	3	4	4	3	3	3	3	4	2	5	3.66667	4	4	5	4.33333	3	2	2	2.33333	4	4	4	3	4	5	4	1	2	2	3	2	4	2	5	5	4	4	4	4	5	5	4	5	3	4	4
Male	29-39	Undergraduate and above	4	4	3	3.66667	4	3	4	3.66667	4	2	4	3.33333	5	3	5	4.33333	3	4	5	4	5	3	4	4	4	4	4	2	1	2	1	3	3	4	3	2	3	4	2	4	3	4	4	3	1	3	4
Female	18-28	Undergraduate and above	5	5	5	5	5	5	5	5	2	3	2	2.33333	4	3	4	3.66667	5	5	5	5	5	3	4	4	3	3	3.33333	2	2	4	3	3	3	4	3	3	3	4	3	2	4	5	4	4	5	5	4
Male	18-28	Senior high school	2	3	3	2.66667	5	5	5	5	5	3	3	3.66667	4	4	4	4	5	5	5	5	5	4	4.5	4	5	5	4.66667	5	5	4	4	2	4	4	5	3	3	5	5	3	3	3	2	2	3	4	5
Female	18-28	Senior high school	4	5	5	4.66667	3	3	4	3.33333	4	3	3	3.33333	3	3	4	3.33333	4	3	5	4	3	3	3	2	2	4	2.66667	4	5	3	4	4	5	4	3	4	4	3	1	5	2	3	5	3	5	4	5
Male	18-28	Senior high school	5	5	4	4.66667	3	2	3	2.66667	2	2	4	2.66667	4	3	4	3.66667	5	4	5	4.66667	4	4	4	2	2	1	1.66667	3	3	4	3	4	1	4	3	4	3	4	4	5	4	4	4	4	5	2	3
Female	29-39	Under senior high school	4	4	4	4	2	2	2	2	5	5	5	5	4	5	5	4.66667	4	4	4	4	3	2	2.5	3	5	5	4.33333	2	2	4	2	4	2	1	1	3	2	3	4	3	4	3	4	2	4	4	5
Female	29-39	Senior high school	4	4	3	3.66667	4	5	5	4.66667	1	2	2	1.66667	5	5	3	4.33333	4	4	4	4	4	3	3.5	3	5	5	4.33333	1	2	1	4	4	3	3	2	3	2	4	5	2	1	2	2	2	3	1	1
Female	18-28	Undergraduate and above	4	4	3	3.66667	3	3	3	3	2	1	3	2	3	4	3	3.33333	4	3	5	4	5	5	5	3	2	2	2.33333	4	3	4	4	4	3	4	1	1	1	3	2	4	3	3	3	3	4	4	2
Male	29-39	Senior high school	4	3	4	3.66667	4	4	3	3.66667	3	2	2	2.33333	3	2	5	3.33333	5	5	5	5	4	5	4.5	3	3	5	3.66667	3	4	2	4	3	3	2	2	2	2	3	2	3	2	3	1	1	1	3	4
Female	29-39	Under senior high school	4	5	5	4.66667	3	3	1	2.33333	4	3	3	3.33333	3	3	3	3	5	5	5	5	3	3	3	4	4	5	4.33333	2	3	3	3	4	5	3	2	3	4	5	5	3	2	2	3	2	3	3	3
Female	18-28	Undergraduate and above	4	3	2	3	5	3	4	4	2	4	2	2.66667	3	4	4	3.66667	4	3	4	3.66667	5	4	4.5	4	3	3	3.33333	3	4	4	2	2	3	3	4	4	4	4	3	3	2	3	3	3	3	4	3
Female	29-39	Senior high school	2	2	3	2.33333	5	4	5	4.66667	3	3	3	3	3	3	3	3	2	3	3	2.66667	3	2	2.5	1	3	2	2	4	5	3	5	2	2	3	3	3	2	2	2	2	2	2	3	3	3	4	5
Female	29-39	Senior high school	4	4	2	3.33333	5	4	4	4.33333	2	4	5	3.66667	4	3	4	3.66667	2	3	3	2.66667	2	3	2.5	4	5	5	4.66667	4	4	4	3	2	3	3	4	3	3	2	2	3	4	3	2	3	2	3	4
Male	29-39	Senior high school	2	4	3	3	5	5	5	5	4	3	4	3.66667	3	2	4	3	5	4	4	4.33333	4	4	4	5	5	5	5	2	3	3	3	3	2	2	3	4	2	1	1	3	4	4	1	5	1	4	2
Female	18-28	Undergraduate and above	4	4	5	4.33333	1	2	1	1.33333	4	3	4	3.66667	4	3	4	3.66667	4	3	3	3.33333	4	3	3.5	3	5	4	4	1	1	1	1	2	2	2	3	4	4	5	5	2	3	2	5	5	4	5	4
Male	51-61	Senior high school	4	4	4	4	4	4	5	4.33333	3	1	2	2	3	5	4	4	5	4	5	4.66667	4	3	3.5	2	1	3	2	2	4	3	4	2	3	3	3	4	4	2	3	3	5	4	2	2	2	4	2
Female	18-28	Senior high school	5	4	5	4.66667	3	3	3	3	4	4	5	4.33333	4	4	5	4.33333	2	2	3	2.33333	5	4	4.5	3	5	3	3.66667	2	2	1	4	4	3	5	2	1	1	2	2	3	4	3	3	5	3	2	2
Female	29-39	Undergraduate and above	4	4	3	3.66667	3	4	3	3.33333	3	3	4	3.33333	4	5	5	4.66667	2	2	2	2	5	3	4	3	4	5	4	2	2	3	2	1	2	3	5	5	4	5	5	2	3	3	1	1	2	4	3
Female	18-28	Undergraduate and above	4	4	5	4.33333	4	4	4	4	5	5	5	5	4	3	4	3.66667	5	4	5	4.66667	3	4	3.5	3	5	4	4	2	1	1	2	1	2	2	4	4	4	4	4	2	1	2	1	1	1	1	2
Female	18-28	Undergraduate and above	5	4	4	4.33333	3	3	3	3	4	2	5	3.66667	3	3	5	3.66667	5	4	5	4.66667	4	3	3.5	3	5	5	4.33333	1	2	2	3	3	5	3	5	4	5	2	3	2	2	2	4	3	2	5	3
Male	40-50	Under senior high school	3	2	3	2.66667	4	5	4	4.33333	5	4	5	4.66667	2	3	2	2.33333	4	4	4	4	4	5	4.5	4	2	2	2.66667	2	3	2	3	1	3	2	2	3	2	2	3	3	3	2	1	3	2	4	4
Female	51-61	Senior high school	5	3	5	4.33333	2	3	2	2.33333	4	3	5	4	4	4	3	3.66667	3	2	4	3	5	5	5	3	4	2	3	2	3	2	4	4	3	5	3	3	2	2	3	4	4	3	2	3	2	4	2
Male	29-39	Senior high school	4	4	4	4	4	4	3	3.66667	2	1	2	1.66667	5	3	5	4.33333	5	5	5	5	5	5	5	4	4	4	4	2	2	1	1	3	1	1	3	3	3	4	4	3	3	4	3	5	5	4	4
Female	18-28	Undergraduate and above	5	5	5	5	5	4	4	4.33333	4	3	4	3.66667	4	5	5	4.66667	4	4	5	4.33333	3	2	2.5	5	3	4	4	1	1	3	3	5	4	4	3	3	4	3	3	4	3	3	3	3	5	4	3
Male	29-39	Undergraduate and above	4	4	3	3.66667	3	3	4	3.33333	2	3	2	2.33333	5	5	5	5	2	2	3	2.33333	5	4	4.5	3	3	3	3	2	2	2	1	2	2	2	3	3	2	4	4	2	1	1	1	1	1	1	1
Female	29-39	Senior high school	1	4	3	2.66667	4	5	4	4.33333	4	2	3	3	4	4	4	4	4	4	5	4.33333	5	3	4	4	5	3	4	3	3	4	3	4	2	3	2	4	2	4	3	3	2	2	3	3	2	4	3
Male	40-50	Undergraduate and above	4	4	3	3.66667	5	5	5	5	2	3	3	2.66667	4	4	5	4.33333	3	3	3	3	4	2	3	3	3	4	3.33333	1	2	1	3	3	2	4	2	3	3	4	4	3	3	2	4	2	3	5	2
Male	40-50	Undergraduate and above	4	2	5	3.66667	5	5	5	5	4	4	5	4.33333	4	3	4	3.66667	2	2	2	2	5	5	5	3	3	5	3.66667	4	3	3	3	4	4	2	3	3	2	3	4	3	4	3	1	2	1	2	3
Female	29-39	Undergraduate and above	2	2	2	2	5	4	4	4.33333	4	3	5	4	3	5	4	4	4	4	4	4	5	5	5	3	3	1	2.33333	4	2	2	4	2	4	3	1	1	2	4	3	5	5	4	1	2	2	4	1
Female	18-28	Senior high school	5	5	4	4.66667	4	4	5	4.33333	5	4	5	4.66667	5	5	5	5	5	5	5	5	4	4	4	5	5	5	5	2	4	2	1	1	2	2	4	3	2	3	4	3	3	3	3	2	2	2	1
Male	29-39	Senior high school	5	5	5	5	5	4	5	4.66667	4	2	3	3	4	4	4	4	5	5	5	5	3	2	2.5	3	4	3	3.33333	3	4	1	4	3	3	3	2	1	2	3	3	2	4	3	4	1	3	2	2
Female	29-39	Senior high school	5	5	5	5	3	3	3	3	3	3	3	3	3	3	5	3.66667	4	4	5	4.33333	3	2	2.5	4	3	4	3.66667	1	2	2	3	4	4	3	4	4	4	4	4	4	3	4	5	4	5	3	1
Female	18-28	Undergraduate and above	3	4	4	3.66667	5	4	4	4.33333	2	4	2	2.66667	5	4	5	4.66667	4	4	5	4.33333	3	4	3.5	3	3	2	2.66667	4	4	3	4	2	2	2	2	2	4	3	3	3	2	2	4	2	2	2	3
Male	18-28	Senior high school	4	3	3	3.33333	4	2	3	3	3	3	3	3	3	4	4	3.66667	5	5	5	5	5	5	5	4	3	5	4	3	2	2	3	1	1	2	3	3	2	1	1	1	3	2	1	2	1	3	1
Female	18-28	Senior high school	3	4	4	3.66667	3	3	3	3	4	3	4	3.66667	4	4	5	4.33333	5	5	5	5	5	5	5	4	3	3	3.33333	3	3	3	2	2	3	2	2	3	2	4	3	2	2	4	1	2	1	3	4
Male	40-50	Undergraduate and above	2	2	3	2.33333	5	5	5	5	2	1	2	1.66667	4	3	5	4	5	4	5	4.66667	5	4	4.5	3	5	5	4.33333	2	2	2	3	4	3	4	3	4	5	5	5	4	4	2	3	5	4	5	5
Female	18-28	Undergraduate and above	4	4	4	4	3	3	3	3	1	2	2	1.66667	4	3	3	3.33333	5	5	5	5	2	3	2.5	1	2	1	1.33333	1	2	2	3	1	1	2	5	5	5	3	3	3	3	3	2	1	1	5	4
Male	29-39	Undergraduate and above	4	4	3	3.66667	2	1	2	1.66667	2	4	4	3.33333	5	5	5	5	5	4	3	4	5	3	4	2	5	3	3.33333	3	2	4	2	2	1	2	2	4	2	2	1	3	5	4	2	1	5	5	4
Female	18-28	Undergraduate and above	3	3	3	3	4	4	4	4	2	2	3	2.33333	3	4	4	3.66667	3	2	4	3	5	5	5	3	5	5	4.33333	5	4	3	3	1	3	1	4	4	3	4	3	2	2	3	2	4	1	3	3
Male	29-39	Senior high school	4	3	3	3.33333	2	3	3	2.66667	1	3	4	2.66667	5	4	5	4.66667	3	2	3	2.66667	4	3	3.5	3	4	5	4	4	2	2	3	2	4	4	3	3	3	3	2	3	3	2	1	1	1	4	5
Male	29-39	Under senior high school	5	4	3	4	5	5	5	5	3	3	3	3	4	4	5	4.33333	4	4	5	4.33333	4	3	3.5	3	4	5	4	2	2	3	4	4	3	3	4	3	3	3	4	4	4	4	2	1	3	3	3
Female	29-39	Undergraduate and above	5	4	4	4.33333	5	4	4	4.33333	4	3	4	3.66667	4	5	5	4.66667	4	3	5	4	4	3	3.5	3	5	4	4	1	2	1	2	4	1	3	1	1	2	4	2	2	2	2	1	1	4	3	2
Male	18-28	Senior high school	5	5	5	5	4	4	4	4	2	5	4	3.66667	4	3	4	3.66667	3	4	3	3.33333	5	5	5	5	3	3	3.66667	3	2	3	3	3	2	3	4	5	4	3	3	2	2	1	2	1	3	2	2
Male	29-39	Undergraduate and above	3	3	3	3	5	5	5	5	4	4	2	3.33333	3	4	5	4	4	3	5	4	3	3	3	2	3	3	2.66667	4	4	2	1	2	1	1	2	1	1	3	3	3	3	4	2	3	2	1	1
Male	40-50	Undergraduate and above	2	3	3	2.66667	3	2	3	2.66667	3	2	4	3	5	4	5	4.66667	4	4	4	4	4	5	4.5	5	4	4	4.33333	2	1	3	5	4	5	5	1	2	1	5	4	1	3	3	2	1	3	3	2
Male	29-39	Undergraduate and above	4	5	4	4.33333	5	4	5	4.66667	2	3	4	3	2	2	2	2	5	5	5	5	3	4	3.5	5	5	5	5	3	3	2	2	2	2	1	1	2	2	2	2	5	4	5	5	4	3	3	5
Female	29-39	Undergraduate and above	5	4	5	4.66667	5	5	5	5	4	3	4	3.66667	3	3	3	3	4	4	5	4.33333	3	3	3	3	4	5	4	4	3	1	4	5	4	4	4	3	5	4	3	4	4	4	3	4	5	5	4
Female	51-61	Senior high school	4	3	4	3.66667	4	3	3	3.33333	3	2	4	3	4	5	5	4.66667	4	5	4	4.33333	4	3	3.5	3	3	3	3	4	4	5	3	1	3	2	3	2	3	4	4	2	1	2	2	2	1	4	2
Male	29-39	Senior high school	5	5	5	5	4	3	4	3.66667	5	3	4	4	3	3	3	3	4	4	5	4.33333	3	3	3	3	4	4	3.66667	3	1	1	3	3	2	5	3	2	1	3	2	3	3	4	1	5	5	5	1
Female	51-61	Senior high school	4	3	2	3	5	5	5	5	3	4	3	3.33333	4	5	4	4.33333	5	5	5	5	4	4	4	5	3	5	4.33333	1	1	2	1	2	2	3	3	3	4	2	3	2	3	3	3	2	1	2	4
Female	18-28	Undergraduate and above	3	2	4	3	5	4	5	4.66667	2	2	1	1.66667	3	3	5	3.66667	4	3	4	3.66667	5	4	4.5	3	5	4	4	2	1	1	1	3	3	2	2	2	1	3	2	1	1	1	2	2	1	1	2
Female	18-28	Undergraduate and above	4	3	4	3.66667	2	3	3	2.66667	4	4	4	4	5	5	5	5	3	3	4	3.33333	4	4	4	3	5	2	3.33333	3	3	2	5	4	4	5	2	2	1	3	4	3	4	3	3	4	5	2	4
Male	18-28	Senior high school	3	2	3	2.66667	3	3	3	3	3	3	3	3	4	3	3	3.33333	4	4	4	4	4	4	4	2	2	4	2.66667	4	2	2	4	4	3	3	4	3	5	5	3	2	3	3	2	1	3	3	4
Female	18-28	Senior high school	5	5	5	5	3	2	3	2.66667	3	3	5	3.66667	4	4	3	3.66667	3	2	3	2.66667	2	3	2.5	4	5	5	4.66667	3	3	3	4	2	2	2	1	2	1	5	4	4	3	3	2	4	4	2	1
Male	18-28	Undergraduate and above	4	4	4	4	5	3	5	4.33333	2	3	2	2.33333	5	4	5	4.66667	4	4	4	4	4	5	4.5	2	3	3	2.66667	3	3	5	3	4	4	4	2	1	2	2	2	3	2	2	4	3	2	3	2
Male	29-39	Undergraduate and above	3	3	2	2.66667	4	4	3	3.66667	5	2	4	3.66667	3	2	2	2.33333	5	4	4	4.33333	5	5	5	2	4	3	3	1	1	1	2	4	2	3	3	4	4	5	4	1	1	2	4	1	1	1	1
Male	18-28	Undergraduate and above	4	3	5	4	5	5	5	5	3	3	3	3	4	3	3	3.33333	4	4	4	4	4	4	4	4	5	4	4.33333	3	5	4	2	2	1	2	2	3	2	1	3	3	3	3	2	4	4	4	3
Male	29-39	Senior high school	4	3	3	3.33333	5	5	5	5	4	2	4	3.33333	4	4	5	4.33333	5	5	5	5	3	3	3	4	4	5	4.33333	1	2	2	3	3	3	3	3	4	4	4	3	4	5	5	1	1	1	3	5
Female	18-28	Undergraduate and above	4	5	4	4.33333	4	3	4	3.66667	4	3	4	3.66667	4	3	2	3	4	3	3	3.33333	5	5	5	4	5	5	4.66667	3	3	3	1	1	1	1	2	1	2	3	4	2	3	4	2	3	1	2	1
Female	18-28	Senior high school	2	3	2	2.33333	4	5	5	4.66667	3	3	4	3.33333	2	2	2	2	4	2	4	3.33333	5	5	5	4	5	4	4.33333	4	4	5	2	2	2	3	4	4	4	4	2	5	3	3	2	1	2	5	3
Male	29-39	Under senior high school	3	3	3	3	2	3	4	3	4	4	5	4.33333	4	5	5	4.66667	5	4	4	4.33333	5	5	5	2	4	2	2.66667	4	2	3	4	4	4	5	2	1	1	2	2	2	2	2	1	3	4	1	1
Male	29-39	Under senior high school	5	4	4	4.33333	4	4	4	4	2	5	4	3.66667	4	5	4	4.33333	5	5	5	5	4	4	4	5	3	5	4.33333	4	5	3	4	4	3	4	4	4	4	2	3	4	3	3	4	2	2	5	5
Female	18-28	Senior high school	4	4	4	4	5	4	4	4.33333	3	5	4	4	3	3	4	3.33333	5	4	4	4.33333	3	2	2.5	5	5	4	4.66667	2	1	2	5	4	3	3	2	3	4	5	5	4	3	3	2	1	3	3	3
Female	29-39	Undergraduate and above	4	5	5	4.66667	4	4	4	4	2	2	2	2	2	3	1	2	5	5	5	5	4	4	4	3	5	5	4.33333	2	2	3	5	5	4	3	4	3	3	3	3	2	2	3	3	2	1	1	2
Male	18-28	Under senior high school	4	3	4	3.66667	5	5	5	5	5	4	5	4.66667	2	2	2	2	3	3	2	2.66667	3	4	3.5	2	5	3	3.33333	3	2	1	4	3	4	3	3	4	4	4	3	4	4	4	3	4	4	5	2
Female	29-39	Undergraduate and above	4	5	4	4.33333	3	3	4	3.33333	3	4	4	3.66667	4	4	5	4.33333	5	3	4	4	5	4	4.5	2	3	3	2.66667	1	2	2	4	2	2	3	4	2	2	5	5	3	2	1	1	4	3	3	1
Male	29-39	Under senior high school	3	3	3	3	5	4	5	4.66667	3	3	3	3	5	4	5	4.66667	5	3	4	4	4	3	3.5	4	4	4	4	1	1	1	4	3	3	4	2	1	1	3	2	2	1	2	2	1	5	1	1
Female	29-39	Undergraduate and above	5	4	5	4.66667	5	4	4	4.33333	4	4	5	4.33333	3	3	3	3	4	3	4	3.66667	5	5	5	3	4	3	3.33333	2	3	1	2	3	3	2	5	5	5	4	3	4	5	4	3	5	4	5	5
Female	29-39	Undergraduate and above	4	4	4	4	5	5	5	5	3	3	4	3.33333	4	3	4	3.66667	4	4	5	4.33333	4	4	4	4	3	3	3.33333	2	4	4	4	3	4	4	1	2	2	2	2	2	1	1	1	1	1	1	1
Female	40-50	Senior high school	5	4	5	4.66667	4	4	4	4	3	3	4	3.33333	4	2	4	3.33333	5	5	5	5	2	3	2.5	4	5	2	3.66667	3	3	1	1	3	2	4	2	1	3	4	3	2	2	3	4	2	4	4	4
Female	29-39	Senior high school	3	4	3	3.33333	4	3	4	3.66667	3	3	4	3.33333	3	3	3	3	2	1	2	1.66667	3	3	3	4	4	3	3.66667	3	4	2	3	4	5	4	4	2	2	4	5	1	1	2	1	1	1	2	4
Female	18-28	Senior high school	3	3	3	3	5	5	3	4.33333	4	5	5	4.66667	4	4	5	4.33333	5	5	5	5	3	3	3	3	2	4	3	2	4	3	3	3	3	2	4	3	4	2	2	3	4	3	5	4	2	3	5
Male	18-28	Senior high school	5	5	5	5	4	4	3	3.66667	2	3	2	2.33333	5	5	5	5	4	4	4	4	3	4	3.5	2	2	1	1.66667	2	3	3	3	3	2	2	5	4	5	4	5	2	3	4	5	4	4	3	5
Female	18-28	Undergraduate and above	4	2	3	3	5	5	5	5	2	4	3	3	3	3	3	3	5	4	4	4.33333	4	5	4.5	3	3	3	3	2	3	3	3	3	2	4	3	2	3	4	4	3	2	2	3	2	2	2	2
Male	18-28	Senior high school	4	4	5	4.33333	5	4	4	4.33333	2	1	1	1.33333	3	4	4	3.66667	2	3	4	3	5	4	4.5	3	3	2	2.66667	2	2	3	2	3	3	3	1	1	1	4	4	2	2	2	1	2	3	2	1
Male	40-50	Senior high school	3	3	3	3	4	4	4	4	2	3	3	2.66667	4	4	4	4	4	3	5	4	5	5	5	4	5	4	4.33333	4	4	5	1	2	3	3	4	3	4	3	3	3	3	3	2	2	1	4	2
Female	18-28	Senior high school	3	3	2	2.66667	3	4	3	3.33333	4	3	5	4	4	4	4	4	3	4	4	3.66667	4	4	4	3	4	3	3.33333	2	1	3	1	1	2	1	2	2	3	3	4	3	2	2	2	1	1	2	3
Male	29-39	Under senior high school	3	3	3	3	5	5	5	5	3	4	3	3.33333	4	4	4	4	3	3	4	3.33333	4	3	3.5	5	5	5	5	2	2	3	3	1	1	2	1	3	3	4	3	2	2	2	1	1	1	1	2
Male	29-39	Undergraduate and above	5	4	3	4	5	5	5	5	5	3	3	3.66667	4	2	2	2.66667	5	5	5	5	4	3	3.5	5	5	5	5	3	3	4	2	4	3	3	3	2	4	2	2	3	2	2	1	1	1	5	3
Male	29-39	Undergraduate and above	4	4	4	4	4	3	1	2.66667	2	4	3	3	4	3	2	3	5	4	3	4	5	4	4.5	3	4	4	3.66667	2	3	2	4	3	2	4	1	1	2	4	3	3	4	5	5	2	4	4	3
Female	29-39	Senior high school	3	3	4	3.33333	4	4	5	4.33333	2	3	3	2.66667	4	3	3	3.33333	3	4	3	3.33333	3	3	3	5	5	5	5	3	1	1	3	3	4	4	3	2	4	3	3	2	2	2	4	4	4	4	1
Male	51-61	Undergraduate and above	5	3	4	4	4	5	4	4.33333	2	3	3	2.66667	4	5	3	4	4	3	3	3.33333	5	4	4.5	3	5	4	4	1	1	1	3	2	2	2	2	3	1	3	3	5	2	3	4	5	5	1	1
Male	18-28	Senior high school	4	3	5	4	4	4	3	3.66667	3	2	4	3	5	4	4	4.33333	3	3	3	3	4	4	4	5	5	5	5	2	3	4	4	1	2	2	4	4	3	3	3	4	4	4	1	2	1	4	5
Female	18-28	Senior high school	3	3	4	3.33333	4	4	5	4.33333	3	1	3	2.33333	3	3	3	3	4	3	4	3.66667	3	3	3	3	4	4	3.66667	2	2	1	4	4	4	5	4	4	3	2	2	2	2	2	2	1	1	4	4
Male	29-39	Undergraduate and above	3	2	2	2.33333	3	4	4	3.66667	4	4	5	4.33333	5	5	5	5	5	5	5	5	5	4	4.5	3	3	4	3.33333	5	4	4	2	1	1	2	4	4	4	2	2	3	3	3	2	1	1	4	4
Female	29-39	Undergraduate and above	5	4	4	4.33333	2	3	3	2.66667	4	3	3	3.33333	5	5	4	4.66667	3	4	4	3.66667	2	3	2.5	5	4	4	4.33333	3	3	3	5	4	4	4	2	2	1	2	2	4	3	4	5	4	3	3	2
Female	29-39	Undergraduate and above	5	4	4	4.33333	5	5	5	5	4	4	3	3.66667	5	4	4	4.33333	4	3	3	3.33333	2	1	1.5	5	5	4	4.66667	3	2	3	2	3	3	3	3	3	3	3	3	2	2	1	1	3	2	2	4
Male	18-28	Undergraduate and above	4	4	5	4.33333	3	4	3	3.33333	3	3	2	2.66667	3	3	3	3	5	5	5	5	5	4	4.5	5	4	4	4.33333	2	2	2	2	3	2	1	3	3	3	2	1	2	2	2	3	4	1	1	1
Male	29-39	Undergraduate and above	5	5	4	4.66667	2	2	3	2.33333	4	4	3	3.66667	5	3	3	3.66667	5	5	5	5	4	4	4	4	4	3	3.66667	1	1	2	1	2	2	2	3	4	4	5	5	1	2	2	2	4	1	3	3
Male	29-39	Senior high school	3	3	3	3	3	4	3	3.33333	3	3	5	3.66667	4	4	4	4	4	2	4	3.33333	4	4	4	1	2	1	1.33333	2	2	2	3	2	1	3	3	3	3	5	5	3	4	4	4	1	2	2	2
Female	29-39	Undergraduate and above	3	3	3	3	4	4	4	4	5	5	5	5	4	4	3	3.66667	4	4	5	4.33333	4	5	4.5	3	5	4	4	3	2	2	3	1	3	3	3	3	3	3	4	2	2	1	4	3	1	3	3
Female	40-50	Senior high school	4	4	4	4	2	2	2	2	3	2	3	2.66667	5	5	5	5	3	3	3	3	3	4	3.5	5	5	5	5	3	2	4	2	1	1	2	4	3	2	4	4	3	3	3	1	1	1	5	5
Male	18-28	Senior high school	3	3	2	2.66667	4	4	4	4	3	3	5	3.66667	3	3	4	3.33333	3	3	4	3.33333	4	3	3.5	3	3	4	3.33333	2	3	4	2	2	2	3	4	5	3	2	4	3	3	2	1	3	3	1	3
Male	29-39	Senior high school	5	5	5	5	5	5	5	5	3	2	2	2.33333	4	4	3	3.66667	5	4	5	4.66667	5	4	4.5	2	4	3	3	2	5	2	1	2	1	2	3	2	2	3	2	3	3	1	2	4	2	3	3
Female	29-39	Senior high school	3	5	3	3.66667	2	2	3	2.33333	2	2	1	1.66667	3	4	3	3.33333	4	4	5	4.33333	4	2	3	4	4	4	4	3	4	4	1	1	2	1	4	4	4	4	4	1	3	2	5	4	3	4	1
Male	29-39	Undergraduate and above	3	4	4	3.66667	3	4	4	3.66667	5	2	4	3.66667	5	4	4	4.33333	4	3	5	4	4	5	4.5	5	5	5	5	1	3	4	2	1	1	1	3	3	3	2	2	3	3	1	3	3	2	3	2
Male	18-28	Undergraduate and above	5	5	5	5	3	3	3	3	4	4	3	3.66667	4	3	4	3.66667	5	5	4	4.66667	4	4	4	3	5	4	4	3	2	3	4	2	2	2	5	4	5	3	3	4	3	5	4	3	5	5	5
Female	29-39	Senior high school	3	3	3	3	4	4	3	3.66667	5	5	5	5	5	5	5	5	5	5	5	5	5	5	5	3	4	4	3.66667	1	1	1	2	1	1	3	1	2	3	2	2	4	5	5	5	5	4	5	4
Male	51-61	Senior high school	5	4	5	4.66667	4	4	5	4.33333	3	3	4	3.33333	4	4	4	4	4	4	4	4	4	3	3.5	3	4	4	3.66667	3	3	2	2	5	3	3	2	2	3	2	3	3	3	3	2	4	2	3	2
Male	29-39	Senior high school	4	4	4	4	5	5	4	4.66667	4	3	4	3.66667	3	3	4	3.33333	4	4	5	4.33333	4	3	3.5	5	4	5	4.66667	2	4	3	3	4	4	3	2	3	2	4	4	2	3	4	2	1	1	1	3
Male	29-39	Senior high school	3	4	4	3.66667	2	2	2	2	4	5	4	4.33333	5	5	5	5	4	3	4	3.66667	5	4	4.5	5	4	5	4.66667	2	2	1	2	3	2	2	5	3	4	4	3	2	4	4	1	1	1	3	2
Male	18-28	Senior high school	5	4	4	4.33333	4	4	4	4	5	3	5	4.33333	4	5	5	4.66667	5	5	4	4.66667	5	3	4	3	5	5	4.33333	4	4	2	4	3	2	2	1	1	1	4	3	3	3	3	2	3	2	2	2
Male	29-39	Senior high school	2	3	3	2.66667	4	5	4	4.33333	1	2	3	2	2	1	3	2	3	1	3	2.33333	3	4	3.5	5	5	5	5	3	3	2	2	1	2	3	3	5	5	3	4	2	1	3	1	2	1	4	5
Female	29-39	Senior high school	3	3	2	2.66667	4	4	4	4	4	2	3	3	5	5	5	5	5	5	5	5	3	2	2.5	3	4	4	3.66667	2	2	1	3	3	4	2	4	5	4	4	4	4	4	2	4	2	5	4	5
Male	29-39	Senior high school	2	2	2	2	5	5	4	4.66667	5	5	5	5	4	4	5	4.33333	3	4	4	3.66667	5	5	5	3	5	4	4	1	3	3	4	4	3	3	2	3	2	2	4	1	2	2	1	1	2	1	2
Male	29-39	Undergraduate and above	3	3	2	2.66667	4	4	5	4.33333	5	3	4	4	2	2	2	2	5	4	5	4.66667	3	3	3	4	4	4	4	3	3	3	1	2	2	1	3	4	3	3	3	2	3	3	1	1	2	3	2
Female	29-39	Undergraduate and above	5	5	5	5	4	3	4	3.66667	3	3	4	3.33333	3	3	3	3	3	2	4	3	5	4	4.5	2	4	4	3.33333	1	1	2	2	2	1	2	2	4	3	3	2	1	1	1	1	1	1	4	3
Female	29-39	Senior high school	4	4	5	4.33333	5	4	4	4.33333	5	4	3	4	4	4	5	4.33333	5	5	4	4.66667	5	4	4.5	5	4	3	4	2	2	3	4	2	2	3	2	2	4	4	2	3	3	3	2	4	2	2	1
Male	18-28	Undergraduate and above	3	4	3	3.33333	5	4	4	4.33333	4	4	2	3.33333	5	5	5	5	1	3	3	2.33333	5	4	4.5	4	4	5	4.33333	2	4	3	4	3	3	2	2	2	3	3	3	3	2	3	2	1	1	2	1
Male	18-28	Senior high school	2	3	4	3	3	4	4	3.66667	3	2	3	2.66667	5	4	4	4.33333	4	3	4	3.66667	4	3	3.5	3	4	3	3.33333	2	4	4	3	5	5	5	2	4	4	4	4	5	4	5	2	3	1	2	1
Female	18-28	Senior high school	5	5	5	5	3	2	4	3	3	2	3	2.66667	3	2	4	3	5	4	5	4.66667	5	5	5	4	4	4	4	2	1	3	4	3	3	3	2	5	3	4	4	3	3	3	1	3	3	5	3
Female	40-50	Senior high school	3	4	3	3.33333	5	5	5	5	2	4	4	3.33333	4	4	5	4.33333	5	5	5	5	2	3	2.5	2	4	4	3.33333	4	4	5	4	2	3	3	4	5	4	2	2	4	3	3	2	2	4	5	5
Male	18-28	Senior high school	2	2	3	2.33333	5	4	5	4.66667	3	4	4	3.66667	5	5	5	5	5	3	5	4.33333	5	5	5	3	3	3	3	4	4	4	2	2	2	3	5	3	5	5	5	4	3	4	3	2	1	5	5
Female	40-50	Senior high school	3	4	4	3.66667	4	3	4	3.66667	4	3	4	3.66667	4	4	3	3.66667	4	4	5	4.33333	4	3	3.5	4	4	3	3.66667	2	1	1	4	2	2	3	3	3	2	3	4	1	2	3	1	4	1	5	4
Male	51-61	Undergraduate and above	5	5	5	5	4	3	3	3.33333	4	5	2	3.66667	4	3	2	3	5	5	5	5	5	5	5	3	3	4	3.33333	2	1	2	2	1	1	1	2	1	2	2	4	2	1	1	3	2	5	1	1
Male	29-39	Undergraduate and above	2	4	3	3	2	3	2	2.33333	5	3	5	4.33333	2	2	3	2.33333	3	4	4	3.66667	3	4	3.5	2	4	3	3	2	2	2	3	2	3	2	2	1	1	5	4	3	3	3	1	2	1	2	4
Male	29-39	Under senior high school	5	5	5	5	5	5	5	5	1	4	2	2.33333	3	5	4	4	4	4	5	4.33333	4	2	3	4	5	3	4	4	4	4	2	2	2	2	3	4	4	4	4	3	3	3	2	2	2	2	1
Female	18-28	Undergraduate and above	2	2	3	2.33333	2	3	3	2.66667	5	4	4	4.33333	3	2	3	2.66667	4	4	5	4.33333	5	4	4.5	5	5	4	4.66667	2	1	2	2	2	3	4	3	2	3	1	1	5	5	4	2	4	4	5	3
Male	18-28	Undergraduate and above	4	4	4	4	5	4	4	4.33333	2	4	3	3	2	2	3	2.33333	5	4	4	4.33333	4	5	4.5	3	5	4	4	2	1	1	1	1	2	1	4	3	4	5	5	4	2	3	1	3	1	4	4
Male	29-39	Senior high school	5	4	4	4.33333	5	4	4	4.33333	4	2	3	3	3	2	3	2.66667	3	4	3	3.33333	4	4	4	3	3	4	3.33333	3	4	3	2	3	3	2	2	3	3	3	4	4	3	4	4	2	3	3	1
Male	29-39	Senior high school	3	4	4	3.66667	4	5	5	4.66667	4	2	4	3.33333	3	3	4	3.33333	4	3	4	3.66667	3	4	3.5	4	4	4	4	4	5	4	3	3	4	4	4	3	2	3	4	3	3	2	1	2	1	2	5
Female	29-39	Senior high school	4	4	4	4	4	4	4	4	3	2	4	3	3	3	3	3	5	5	5	5	5	4	4.5	2	2	3	2.33333	3	3	4	2	2	5	4	3	4	2	4	5	4	3	3	4	3	5	4	4
Female	51-61	Undergraduate and above	3	3	2	2.66667	5	5	4	4.66667	4	2	5	3.66667	4	4	4	4	5	4	5	4.66667	3	3	3	5	5	4	4.66667	3	4	2	3	2	2	3	1	2	2	2	2	4	2	2	2	2	2	1	1
Female	29-39	Undergraduate and above	4	4	3	3.66667	3	3	5	3.66667	4	2	3	3	3	4	3	3.33333	5	5	5	5	5	4	4.5	2	2	3	2.33333	3	3	4	1	1	2	1	3	2	4	3	4	4	2	3	3	1	1	3	3
Female	29-39	Undergraduate and above	4	3	3	3.33333	5	4	4	4.33333	4	3	1	2.66667	3	4	4	3.66667	4	5	5	4.66667	4	4	4	2	4	1	2.33333	1	1	2	2	1	1	1	3	4	5	4	5	2	3	2	1	2	1	3	4
Male	29-39	Under senior high school	2	3	2	2.33333	5	5	5	5	3	4	4	3.66667	3	3	3	3	5	4	5	4.66667	5	5	5	5	5	4	4.66667	2	2	1	2	3	3	3	4	3	4	1	2	2	3	3	2	5	1	3	3
Male	51-61	Senior high school	4	4	3	3.66667	4	4	4	4	3	4	3	3.33333	3	3	3	3	5	5	5	5	4	4	4	2	4	4	3.33333	1	1	1	1	2	1	2	4	3	3	5	5	4	4	4	3	4	5	5	3
Female	18-28	Undergraduate and above	5	5	5	5	3	3	3	3	4	4	3	3.66667	3	4	4	3.66667	4	4	5	4.33333	4	4	4	3	4	4	3.66667	1	2	1	1	2	3	3	5	4	2	1	2	2	2	3	1	1	4	3	2
Male	29-39	Undergraduate and above	4	3	4	3.66667	4	4	5	4.33333	4	5	5	4.66667	3	3	3	3	4	3	3	3.33333	3	3	3	2	4	4	3.33333	3	3	2	3	2	2	2	4	4	3	3	3	3	3	2	2	1	2	5	5
Female	18-28	Under senior high school	4	3	3	3.33333	5	5	5	5	4	3	3	3.33333	3	3	2	2.66667	3	2	4	3	3	3	3	3	3	3	3	4	3	4	3	3	1	3	5	4	4	5	5	4	2	2	2	3	2	5	4
Male	40-50	Undergraduate and above	4	4	4	4	5	4	4	4.33333	2	3	3	2.66667	3	2	2	2.33333	3	4	4	3.66667	5	4	4.5	2	2	3	2.33333	3	2	3	2	4	2	3	3	3	3	2	3	1	1	2	2	4	3	1	1
Female	29-39	Senior high school	3	3	3	3	4	5	4	4.33333	3	4	5	4	3	2	3	2.66667	5	5	5	5	5	4	4.5	4	5	4	4.33333	2	1	3	3	3	2	4	4	5	5	4	5	1	2	1	4	3	4	1	4
Female	29-39	Undergraduate and above	3	3	4	3.33333	4	4	4	4	3	2	3	2.66667	4	4	4	4	5	5	5	5	3	3	3	5	5	5	5	1	2	3	2	3	4	5	1	3	3	1	1	1	1	1	1	1	1	1	3
Female	18-28	Senior high school	3	3	2	2.66667	3	4	4	3.66667	4	4	4	4	4	3	4	3.66667	3	4	4	3.66667	5	4	4.5	4	4	3	3.66667	2	3	3	1	2	3	2	4	3	3	2	2	2	1	2	3	1	1	4	3
Female	18-28	Undergraduate and above	3	3	4	3.33333	4	3	4	3.66667	4	4	4	4	4	4	4	4	4	4	4	4	4	4	4	3	4	5	4	4	5	3	3	4	4	2	3	4	4	4	5	3	2	4	4	4	3	3	3
Male	29-39	Under senior high school	4	2	1	2.33333	3	3	3	3	4	5	4	4.33333	3	3	3	3	4	4	4	4	1	2	1.5	4	3	3	3.33333	1	1	2	3	4	2	3	2	2	2	5	4	1	2	2	2	2	2	1	1
Female	18-28	Senior high school	4	4	4	4	4	4	5	4.33333	5	4	4	4.33333	4	5	4	4.33333	4	4	5	4.33333	4	3	3.5	5	3	4	4	1	1	1	2	2	2	1	3	3	4	5	4	2	2	1	1	1	1	2	3
Male	18-28	Senior high school	4	5	4	4.33333	4	4	3	3.66667	3	4	5	4	4	5	3	4	5	3	5	4.33333	2	2	2	3	5	3	3.66667	3	4	3	2	2	1	4	3	4	4	3	2	1	1	1	1	1	1	2	1
Female	51-61	Senior high school	5	3	3	3.66667	5	5	5	5	4	4	4	4	3	4	5	4	5	4	5	4.66667	3	4	3.5	5	4	4	4.33333	4	5	5	5	4	5	4	5	4	5	2	2	3	3	3	4	2	3	5	3
Female	29-39	Undergraduate and above	2	2	2	2	3	2	2	2.33333	5	4	5	4.66667	5	5	5	5	5	2	4	3.66667	4	2	3	4	4	5	4.33333	1	1	1	1	3	2	3	3	3	2	4	3	2	2	2	3	3	2	3	2
Male	29-39	Senior high school	4	4	3	3.66667	5	5	4	4.66667	4	3	5	4	4	4	5	4.33333	4	4	5	4.33333	3	3	3	1	2	2	1.66667	1	1	1	2	3	3	2	3	2	2	2	3	3	4	4	1	3	2	2	1
Male	29-39	Senior high school	4	3	4	3.66667	4	4	4	4	2	2	2	2	4	3	3	3.33333	5	4	5	4.66667	4	3	3.5	4	5	5	4.66667	2	1	2	2	2	1	2	3	5	4	3	2	3	3	3	1	4	3	4	2
Male	29-39	Undergraduate and above	3	3	4	3.33333	5	5	5	5	2	4	2	2.66667	4	3	3	3.33333	4	4	5	4.33333	5	5	5	3	2	3	2.66667	3	3	2	4	4	4	3	2	2	2	3	3	5	4	3	5	3	5	4	2
Male	51-61	Senior high school	2	2	2	2	4	4	4	4	2	2	4	2.66667	5	5	5	5	4	4	5	4.33333	4	3	3.5	3	4	3	3.33333	3	2	2	2	3	3	3	2	4	4	3	3	1	4	4	2	3	4	3	2
Male	40-50	Under senior high school	4	4	4	4	4	3	4	3.66667	5	5	4	4.66667	5	4	5	4.66667	5	4	4	4.33333	3	3	3	2	4	3	3	2	2	2	1	2	1	2	3	2	5	2	1	3	4	5	2	5	4	3	3
Female	29-39	Undergraduate and above	5	4	5	4.66667	3	3	4	3.33333	3	4	4	3.66667	3	2	4	3	5	4	5	4.66667	4	3	3.5	3	5	3	3.66667	3	2	1	2	1	2	1	4	4	3	3	4	1	1	2	2	1	1	1	3
Male	18-28	Senior high school	3	3	3	3	3	2	2	2.33333	2	4	3	3	4	5	5	4.66667	2	2	3	2.33333	4	3	3.5	3	4	4	3.66667	1	2	1	1	1	2	1	1	2	2	5	4	4	3	3	2	1	5	2	1
Female	18-28	Senior high school	3	4	4	3.66667	5	5	5	5	3	3	3	3	4	4	4	4	5	4	5	4.66667	5	5	5	4	3	4	3.66667	2	3	2	3	1	2	2	2	4	4	3	3	4	3	4	3	4	2	4	3
Male	18-28	Senior high school	4	5	3	4	4	4	4	4	5	4	5	4.66667	4	4	5	4.33333	3	4	5	4	5	4	4.5	2	3	3	2.66667	3	2	2	3	3	3	4	3	3	1	4	4	1	2	2	1	1	1	2	1
Female	29-39	Under senior high school	2	1	2	1.66667	3	3	3	3	2	2	2	2	4	4	4	4	4	1	5	3.33333	4	4	4	2	1	3	2	2	4	3	3	3	3	1	3	3	3	4	4	2	3	2	2	5	3	1	2
Female	18-28	Undergraduate and above	4	4	4	4	4	4	3	3.66667	2	3	3	2.66667	4	3	3	3.33333	5	5	5	5	4	5	4.5	3	3	3	3	1	2	2	1	1	1	2	4	3	4	3	2	2	5	3	1	1	2	3	5
Male	40-50	Under senior high school	2	3	3	2.66667	5	5	5	5	4	4	4	4	4	4	5	4.33333	5	4	3	4	4	4	4	5	4	5	4.66667	3	3	2	3	3	1	2	2	2	2	4	3	3	4	4	5	1	3	3	4
Female	18-28	Undergraduate and above	5	3	4	4	1	2	2	1.66667	4	3	3	3.33333	3	3	4	3.33333	4	3	4	3.66667	2	2	2	3	5	5	4.33333	2	2	3	2	1	2	1	3	3	4	2	2	4	3	2	2	1	1	2	2
Male	29-39	Undergraduate and above	3	3	3	3	5	4	4	4.33333	2	3	3	2.66667	3	3	4	3.33333	2	3	4	3	4	4	4	3	4	2	3	1	2	1	3	2	2	1	4	3	3	3	4	5	2	4	2	3	2	2	3
Female	18-28	Undergraduate and above	4	3	3	3.33333	3	3	3	3	5	5	5	5	4	2	4	3.33333	2	1	1	1.33333	3	3	3	4	5	4	4.33333	3	1	1	2	2	2	2	3	4	4	2	2	2	1	2	3	2	1	4	4
Male	29-39	Senior high school	2	4	3	3	4	4	4	4	4	3	5	4	4	3	3	3.33333	5	5	5	5	4	3	3.5	3	5	3	3.66667	1	1	2	2	2	1	1	4	4	3	4	4	1	1	2	1	1	1	2	3
Female	18-28	Undergraduate and above	5	4	4	4.33333	5	5	4	4.66667	5	4	5	4.66667	4	4	5	4.33333	4	2	3	3	4	4	4	4	5	4	4.33333	3	4	3	4	2	2	3	2	3	2	1	2	3	3	4	3	5	5	5	5
Female	29-39	Senior high school	3	4	3	3.33333	3	4	3	3.33333	4	3	2	3	3	3	4	3.33333	4	4	4	4	4	4	4	3	3	5	3.66667	1	1	1	3	4	2	3	3	2	2	5	5	3	3	3	1	1	4	1	3
Male	18-28	Senior high school	5	4	3	4	4	5	5	4.66667	2	2	2	2	5	4	4	4.33333	5	5	5	5	4	4	4	4	5	5	4.66667	3	3	2	3	5	4	4	2	2	2	2	3	1	2	3	1	1	1	2	3
Female	51-61	Undergraduate and above	3	3	3	3	4	5	4	4.33333	5	3	3	3.66667	4	3	4	3.66667	3	3	3	3	5	5	5	4	4	5	4.33333	1	2	1	3	4	2	3	2	3	3	5	4	2	3	2	3	2	4	4	1
Female	29-39	Senior high school	3	4	3	3.33333	5	3	4	4	1	2	2	1.66667	4	3	4	3.66667	4	2	3	3	5	4	4.5	2	2	4	2.66667	3	2	2	3	4	4	3	2	3	2	1	2	2	3	3	1	1	1	3	4
Female	18-28	Under senior high school	4	4	4	4	2	2	2	2	3	3	3	3	5	4	4	4.33333	4	4	5	4.33333	1	3	2	1	2	3	2	1	1	2	3	3	3	2	4	3	4	4	2	2	2	2	2	5	2	3	4
Female	40-50	Undergraduate and above	4	3	2	3	5	5	5	5	2	3	3	2.66667	5	3	4	4	4	3	3	3.33333	5	4	4.5	2	4	2	2.66667	4	4	4	4	4	3	3	2	3	2	3	2	5	5	2	2	4	3	3	3
Male	18-28	Undergraduate and above	3	3	3	3	4	4	3	3.66667	4	3	3	3.33333	5	5	5	5	5	4	5	4.66667	5	5	5	2	3	3	2.66667	3	3	3	1	3	3	4	1	1	3	3	3	2	2	2	1	1	1	1	1
Male	29-39	Undergraduate and above	3	4	3	3.33333	4	5	4	4.33333	5	5	5	5	2	1	3	2	4	5	5	4.66667	3	3	3	3	2	3	2.66667	2	1	2	3	3	1	2	2	2	2	3	3	2	3	3	1	1	1	2	3
Female	18-28	Undergraduate and above	4	5	4	4.33333	4	3	5	4	5	5	5	5	3	3	4	3.33333	5	5	5	5	4	3	3.5	4	5	4	4.33333	2	5	3	4	3	3	3	3	3	3	4	3	4	4	4	4	3	2	4	2
Female	29-39	Senior high school	4	3	3	3.33333	5	5	5	5	3	2	3	2.66667	4	3	4	3.66667	3	4	4	3.66667	5	4	4.5	4	5	5	4.66667	4	2	2	4	3	2	3	2	1	1	2	2	4	4	4	5	5	4	1	2
Female	29-39	Undergraduate and above	3	3	3	3	5	5	5	5	4	4	5	4.33333	5	5	5	5	3	3	4	3.33333	3	5	4	3	4	3	3.33333	5	3	5	3	2	3	3	4	4	3	2	2	4	5	3	2	1	2	4	2
Male	18-28	Undergraduate and above	4	3	4	3.66667	2	3	3	2.66667	2	2	1	1.66667	2	3	4	3	3	4	4	3.66667	5	4	4.5	5	3	3	3.66667	5	5	3	2	4	3	2	4	4	3	3	5	5	4	4	2	2	1	4	2
Female	29-39	Senior high school	4	3	3	3.33333	5	4	5	4.66667	5	3	4	4	4	4	4	4	4	3	4	3.66667	5	4	4.5	5	5	5	5	4	2	2	4	2	1	2	2	3	2	3	3	1	2	2	3	1	1	2	2
Male	40-50	Senior high school	4	5	4	4.33333	5	3	4	4	4	3	3	3.33333	3	4	4	3.66667	4	5	5	4.66667	4	5	4.5	2	5	4	3.66667	2	3	2	2	3	4	3	4	3	5	3	4	4	4	4	3	1	4	5	5
Male	29-39	Under senior high school	5	5	4	4.66667	2	3	2	2.33333	4	2	4	3.33333	3	2	4	3	4	3	4	3.66667	4	5	4.5	4	5	5	4.66667	4	3	3	4	2	4	3	2	4	3	1	2	3	4	3	3	1	5	3	4
Male	29-39	Undergraduate and above	4	3	3	3.33333	5	5	5	5	4	3	4	3.66667	3	3	5	3.66667	3	2	3	2.66667	5	5	5	5	5	5	5	3	3	4	2	5	3	3	2	3	3	3	4	3	3	2	3	1	3	4	5
Female	29-39	Undergraduate and above	4	4	5	4.33333	5	4	4	4.33333	2	2	3	2.33333	5	5	5	5	4	3	5	4	5	4	4.5	3	3	4	3.33333	2	1	1	1	2	2	1	2	5	4	3	2	4	4	2	3	3	4	4	4
Male	29-39	Undergraduate and above	3	2	3	2.66667	4	5	5	4.66667	3	4	3	3.33333	5	5	5	5	3	3	4	3.33333	5	4	4.5	5	4	4	4.33333	3	3	4	4	2	2	3	2	1	3	4	5	2	2	4	3	3	4	2	1
Male	18-28	Undergraduate and above	4	4	4	4	5	5	5	5	2	3	5	3.33333	4	3	4	3.66667	5	5	5	5	5	5	5	4	3	4	3.66667	2	2	2	2	1	3	1	2	3	3	4	4	3	2	4	3	2	1	5	3
Female	18-28	Senior high school	4	5	5	4.66667	3	3	4	3.33333	2	4	3	3	4	3	4	3.66667	3	4	4	3.66667	5	5	5	5	5	5	5	1	1	2	3	4	3	4	3	4	3	5	5	3	2	2	2	3	2	1	2
Male	29-39	Senior high school	3	3	3	3	3	4	3	3.33333	3	3	3	3	5	4	4	4.33333	4	4	5	4.33333	5	5	5	5	5	4	4.66667	3	2	2	1	2	2	3	2	2	2	4	4	3	3	2	3	2	2	1	1
Female	29-39	Senior high school	5	5	5	5	4	4	3	3.66667	3	2	4	3	5	4	4	4.33333	5	4	5	4.66667	4	4	4	4	5	4	4.33333	3	3	3	1	2	4	3	5	3	4	4	4	2	2	4	2	2	2	3	3
Female	29-39	Under senior high school	3	4	5	4	3	4	4	3.66667	2	2	2	2	5	5	5	5	2	4	3	3	4	2	3	4	2	3	3	4	2	4	4	3	3	2	2	3	4	5	5	2	4	4	2	4	4	3	4
Female	18-28	Undergraduate and above	4	4	4	4	2	2	2	2	3	3	4	3.33333	5	5	5	5	5	4	5	4.66667	4	4	4	4	3	4	3.66667	2	2	3	2	4	2	3	4	2	3	2	4	4	4	4	5	5	5	5	5
Male	29-39	Undergraduate and above	1	3	2	2	4	4	3	3.66667	5	4	5	4.66667	3	2	4	3	3	4	5	4	4	4	4	5	4	4	4.33333	2	2	1	3	2	3	3	1	2	2	2	1	4	3	3	2	3	2	1	1
Female	29-39	Undergraduate and above	4	4	4	4	5	5	5	5	5	4	5	4.66667	5	5	5	5	4	4	5	4.33333	5	3	4	3	3	3	3	2	3	2	2	4	3	4	3	3	3	4	4	3	3	3	3	3	2	3	2
Male	29-39	Undergraduate and above	3	4	3	3.33333	3	3	2	2.66667	3	3	5	3.66667	5	4	5	4.66667	4	4	4	4	4	4	4	4	5	5	4.66667	4	3	5	4	3	3	3	3	1	1	2	2	5	3	3	5	4	3	2	4
Male	18-28	Senior high school	5	5	4	4.66667	4	5	4	4.33333	5	5	5	5	3	3	3	3	5	5	5	5	4	4	4	3	5	3	3.66667	4	4	4	4	3	4	3	4	3	4	4	4	2	2	1	2	1	2	5	3
Female	18-28	Undergraduate and above	4	3	2	3	4	4	3	3.66667	4	5	4	4.33333	4	4	5	4.33333	3	4	5	4	3	4	3.5	3	2	2	2.33333	3	2	3	2	1	3	1	1	2	4	2	1	3	4	2	2	1	1	2	4
Male	18-28	Senior high school	5	5	5	5	3	3	4	3.33333	4	5	5	4.66667	4	4	5	4.33333	5	5	5	5	3	5	4	1	2	1	1.33333	2	1	2	2	1	1	1	3	3	3	1	1	1	2	2	4	3	2	1	2
Male	40-50	Undergraduate and above	4	3	3	3.33333	5	5	4	4.66667	2	5	5	4	4	5	5	4.66667	5	5	5	5	3	4	3.5	2	3	3	2.66667	4	4	4	4	3	3	3	3	2	4	3	3	2	1	1	1	1	1	2	1
Female	18-28	Undergraduate and above	5	4	2	3.66667	4	5	4	4.33333	5	3	5	4.33333	3	4	4	3.66667	5	5	5	5	4	4	4	2	1	2	1.66667	4	2	5	2	2	3	3	3	4	3	3	4	2	2	3	5	3	5	1	1
Female	29-39	Undergraduate and above	4	3	4	3.66667	5	5	5	5	1	2	2	1.66667	3	3	4	3.33333	4	3	4	3.66667	5	3	4	5	5	5	5	5	5	5	2	2	3	2	3	3	3	4	3	3	4	3	1	1	4	3	4
Male	18-28	Senior high school	5	5	5	5	3	4	4	3.66667	3	4	4	3.66667	5	5	5	5	5	5	5	5	5	5	5	5	4	5	4.66667	2	3	3	4	4	3	4	1	1	2	4	4	3	4	4	4	5	5	4	3
Male	18-28	Undergraduate and above	5	3	4	4	5	5	5	5	2	3	4	3	5	5	5	5	4	2	3	3	5	5	5	3	3	3	3	2	2	3	2	2	1	1	4	3	3	2	3	2	3	4	1	1	1	2	2
Male	29-39	Undergraduate and above	5	3	3	3.66667	3	3	3	3	1	3	3	2.33333	3	4	4	3.66667	4	4	4	4	4	2	3	3	4	2	3	4	5	5	3	3	3	4	4	3	4	2	2	2	4	3	2	4	3	2	1
Male	40-50	Undergraduate and above	3	3	3	3	5	5	4	4.66667	5	4	4	4.33333	4	4	4	4	4	4	4	4	4	3	3.5	2	4	3	3	4	4	5	3	4	4	4	2	3	3	4	3	1	1	1	1	1	1	2	1
Female	29-39	Undergraduate and above	3	3	3	3	3	3	5	3.66667	4	3	4	3.66667	4	4	4	4	3	3	3	3	5	5	5	4	3	3	3.33333	4	2	2	3	4	3	4	5	4	4	5	5	3	4	3	1	1	1	5	3
Female	18-28	Undergraduate and above	5	5	4	4.66667	4	4	4	4	4	4	5	4.33333	3	2	3	2.66667	4	3	5	4	3	4	3.5	3	4	3	3.33333	3	2	3	2	3	4	2	1	3	2	2	2	4	2	3	3	4	2	2	4
Female	18-28	Undergraduate and above	4	5	3	4	3	3	3	3	3	3	4	3.33333	3	4	5	4	4	4	4	4	4	3	3.5	2	3	4	3	1	1	2	1	1	1	1	5	5	3	3	1	4	3	3	2	1	2	2	1
Male	29-39	Undergraduate and above	5	5	5	5	1	3	3	2.33333	5	4	5	4.66667	3	2	4	3	3	3	3	3	5	5	5	3	3	4	3.33333	1	2	1	3	3	4	2	1	1	2	2	3	2	2	3	4	1	3	3	2
Male	29-39	Undergraduate and above	5	5	5	5	4	4	4	4	2	4	5	3.66667	5	5	5	5	5	4	4	4.33333	5	5	5	2	3	2	2.33333	2	3	2	3	3	2	4	3	2	5	4	4	4	3	3	5	4	4	3	3
Female	18-28	Undergraduate and above	2	4	4	3.33333	4	5	5	4.66667	3	3	4	3.33333	3	4	4	3.66667	2	3	2	2.33333	4	5	4.5	5	4	3	4	2	4	3	5	5	4	5	4	4	4	3	4	2	1	1	1	1	1	2	4
Female	40-50	Undergraduate and above	5	5	5	5	5	5	5	5	4	4	3	3.66667	5	3	5	4.33333	5	4	5	4.66667	3	2	2.5	3	5	4	4	4	4	5	4	4	4	2	2	2	4	3	2	2	2	3	2	4	5	5	5
Male	40-50	Senior high school	3	2	4	3	3	4	3	3.33333	4	4	4	4	3	4	3	3.33333	3	2	4	3	4	4	4	5	5	5	5	3	3	3	3	2	1	3	3	3	2	3	2	3	3	2	1	1	2	3	2
Male	29-39	Undergraduate and above	4	4	5	4.33333	3	4	4	3.66667	3	3	4	3.33333	5	4	4	4.33333	4	5	5	4.66667	4	5	4.5	2	3	3	2.66667	2	1	1	2	2	3	2	4	3	3	4	5	2	3	3	4	5	1	3	4
Male	29-39	Undergraduate and above	3	3	3	3	5	5	5	5	3	5	3	3.66667	5	4	3	4	5	5	5	5	4	3	3.5	5	5	4	4.66667	3	2	2	5	4	5	4	1	2	1	4	4	1	3	2	3	1	1	1	2
Male	29-39	Undergraduate and above	5	4	3	4	4	4	4	4	4	4	5	4.33333	4	3	3	3.33333	5	5	5	5	5	5	5	3	2	3	2.66667	2	2	1	3	5	3	3	2	3	2	4	3	4	3	3	3	5	3	2	2
Male	18-28	Undergraduate and above	4	5	4	4.33333	3	4	3	3.33333	1	1	1	1	4	4	5	4.33333	5	5	5	5	5	5	5	4	5	4	4.33333	1	2	2	2	4	3	2	2	3	3	3	2	4	4	3	3	3	2	4	5
Male	18-28	Undergraduate and above	5	4	4	4.33333	2	2	3	2.33333	5	4	4	4.33333	4	3	3	3.33333	5	4	4	4.33333	4	4	4	2	3	3	2.66667	4	2	4	4	4	5	4	4	2	4	4	4	1	2	2	1	1	1	3	1
Male	18-28	Under senior high school	3	4	3	3.33333	1	2	2	1.66667	3	3	4	3.33333	4	5	5	4.66667	4	5	5	4.66667	4	2	3	5	4	5	4.66667	2	3	4	3	4	4	4	2	2	2	2	2	1	1	2	1	3	3	2	1
Male	18-28	Senior high school	5	5	5	5	2	2	2	2	4	4	5	4.33333	5	4	4	4.33333	4	4	4	4	3	4	3.5	3	3	3	3	1	2	4	4	3	3	3	5	3	2	4	4	3	3	5	3	3	2	5	2
Male	40-50	Undergraduate and above	4	3	4	3.66667	3	3	2	2.66667	3	3	3	3	4	3	3	3.33333	4	4	4	4	5	4	4.5	4	5	4	4.33333	1	1	3	2	2	1	2	3	2	3	4	2	2	2	2	2	1	1	1	1
Male	29-39	Undergraduate and above	3	3	3	3	3	3	4	3.33333	2	3	3	2.66667	4	4	4	4	5	5	5	5	4	3	3.5	4	4	5	4.33333	2	1	4	2	2	2	2	3	4	5	3	3	3	3	4	4	1	1	4	5
Male	18-28	Undergraduate and above	3	2	2	2.33333	5	5	5	5	4	4	5	4.33333	3	3	4	3.33333	4	4	3	3.66667	5	5	5	5	5	5	5	5	5	5	5	5	5	4	3	2	4	5	4	2	2	3	3	2	4	2	2
Male	29-39	Senior high school	4	3	3	3.33333	3	4	4	3.66667	5	4	5	4.66667	4	4	4	4	3	3	4	3.33333	4	4	4	4	4	5	4.33333	1	3	3	2	4	4	3	4	2	2	5	5	2	4	3	3	4	2	3	5
Male	29-39	Senior high school	5	5	5	5	5	5	5	5	4	3	4	3.66667	4	4	5	4.33333	5	5	5	5	3	4	3.5	4	4	4	4	3	4	4	1	3	3	4	4	3	2	5	4	4	4	3	5	4	2	5	3
Male	29-39	Senior high school	4	5	4	4.33333	5	5	5	5	4	3	4	3.66667	5	4	3	4	4	4	4	4	5	4	4.5	4	5	4	4.33333	2	2	2	5	4	5	5	3	2	2	4	4	4	3	4	3	5	4	3	4
Female	18-28	Undergraduate and above	3	1	3	2.33333	4	3	5	4	4	4	4	4	4	4	5	4.33333	5	4	5	4.66667	5	4	4.5	3	4	4	3.66667	2	2	1	4	4	2	3	2	2	3	3	3	4	4	3	3	5	4	4	4
Male	51-61	Undergraduate and above	5	4	4	4.33333	5	5	5	5	5	3	4	4	4	4	3	3.66667	4	3	4	3.66667	5	5	5	3	5	5	4.33333	4	5	5	3	3	1	2	4	4	5	2	4	4	4	5	5	5	5	4	5
Female	18-28	Undergraduate and above	3	4	4	3.66667	5	4	5	4.66667	3	2	2	2.33333	3	2	4	3	4	3	5	4	3	3	3	3	4	5	4	2	1	3	1	3	3	2	3	4	3	4	4	4	3	1	4	3	2	1	1
Female	40-50	Under senior high school	2	3	2	2.33333	4	5	4	4.33333	5	5	5	5	5	5	5	5	5	4	4	4.33333	5	4	4.5	5	4	4	4.33333	3	2	3	4	2	5	3	3	4	3	2	3	3	4	4	5	5	5	5	4
Male	29-39	Senior high school	4	4	4	4	3	4	5	4	4	4	4	4	2	2	3	2.33333	5	5	5	5	4	4	4	4	4	3	3.66667	3	5	3	4	3	5	5	3	2	2	4	3	4	3	5	2	4	4	3	3
Female	18-28	Senior high school	4	4	4	4	5	5	5	5	2	3	3	2.66667	2	3	2	2.33333	5	5	5	5	3	4	3.5	3	3	3	3	1	1	1	2	2	3	2	4	5	5	5	3	2	3	2	2	2	2	3	3
Male	29-39	Senior high school	4	4	3	3.66667	5	4	4	4.33333	2	4	3	3	4	4	3	3.66667	5	4	5	4.66667	4	4	4	4	5	5	4.66667	1	1	2	3	3	4	3	3	4	3	5	5	4	3	4	2	3	4	2	2
Female	29-39	Undergraduate and above	3	4	4	3.66667	2	2	1	1.66667	5	3	3	3.66667	5	5	5	5	5	5	4	4.66667	5	3	4	2	4	4	3.33333	3	3	4	2	2	4	3	2	2	2	4	3	1	2	2	2	1	1	2	2
Female	29-39	Undergraduate and above	5	5	5	5	5	5	4	4.66667	4	3	3	3.33333	3	3	2	2.66667	4	3	4	3.66667	3	3	3	2	1	1	1.33333	4	3	4	4	3	3	3	2	2	1	4	3	2	3	2	4	3	3	3	3
Female	29-39	Undergraduate and above	4	3	2	3	4	5	4	4.33333	4	2	2	2.66667	4	5	5	4.66667	3	3	4	3.33333	5	4	4.5	2	3	4	3	2	2	2	3	2	4	3	5	4	3	3	4	3	3	3	3	5	4	4	5
Male	29-39	Undergraduate and above	4	3	4	3.66667	3	2	2	2.33333	4	5	4	4.33333	4	3	4	3.66667	4	4	5	4.33333	5	4	4.5	2	3	3	2.66667	4	3	4	4	1	1	2	2	3	4	1	2	4	5	4	3	2	4	5	5
Male	18-28	Senior high school	4	3	2	3	5	4	4	4.33333	5	5	5	5	5	5	5	5	5	5	5	5	4	3	3.5	5	5	5	5	2	2	3	3	4	3	2	2	2	1	1	2	5	4	4	1	2	2	3	1
Female	18-28	Under senior high school	3	3	4	3.33333	4	3	3	3.33333	3	3	4	3.33333	3	4	3	3.33333	3	3	5	3.66667	5	4	4.5	4	4	4	4	4	2	4	1	3	2	2	4	5	5	2	2	3	3	4	1	3	4	4	5
Female	18-28	Senior high school	4	4	4	4	4	3	3	3.33333	4	3	4	3.66667	4	3	3	3.33333	5	3	3	3.66667	3	3	3	4	4	3	3.66667	2	1	2	3	3	2	3	1	1	1	5	5	2	1	2	1	1	1	4	3
Male	29-39	Senior high school	3	3	3	3	5	5	5	5	3	3	3	3	4	3	4	3.66667	5	5	5	5	3	4	3.5	4	4	5	4.33333	1	3	2	4	3	2	1	1	1	1	3	2	3	2	2	4	2	3	1	4
Female	18-28	Undergraduate and above	5	4	5	4.66667	5	5	5	5	2	2	3	2.33333	3	3	3	3	4	4	4	4	3	3	3	2	4	3	3	3	3	1	4	4	4	3	1	3	2	3	3	2	1	2	4	1	1	1	1
Male	40-50	Undergraduate and above	3	4	5	4	4	3	3	3.33333	3	4	3	3.33333	4	3	4	3.66667	4	3	3	3.33333	3	4	3.5	4	3	3	3.33333	1	2	1	2	2	4	4	3	3	2	4	3	3	1	1	1	3	2	1	5
Male	18-28	Under senior high school	3	3	3	3	4	4	4	4	4	2	3	3	4	4	4	4	3	4	5	4	5	5	5	5	5	5	5	2	3	3	2	2	2	4	3	3	5	3	2	2	2	3	3	3	3	2	3
Female	40-50	Undergraduate and above	5	4	2	3.66667	4	5	4	4.33333	1	1	2	1.33333	5	4	4	4.33333	4	5	5	4.66667	3	4	3.5	4	4	4	4	3	2	2	3	3	4	2	3	5	3	4	2	1	3	2	3	3	4	4	1
Male	29-39	Senior high school	5	5	4	4.66667	4	3	2	3	2	1	3	2	5	5	5	5	2	1	3	2	4	4	4	4	4	4	4	2	3	2	2	2	2	2	4	3	3	2	3	5	4	5	3	5	4	3	5
Male	29-39	Undergraduate and above	3	4	5	4	5	5	4	4.66667	1	2	4	2.33333	2	3	4	3	2	2	2	2	3	4	3.5	3	5	2	3.33333	5	4	5	1	2	2	2	4	3	4	4	2	2	3	4	2	3	3	4	2
Male	18-28	Undergraduate and above	5	4	4	4.33333	4	3	4	3.66667	4	3	3	3.33333	5	4	4	4.33333	4	4	5	4.33333	5	5	5	3	2	3	2.66667	1	3	2	1	2	2	3	4	3	2	4	4	3	3	2	3	3	1	1	3
Male	18-28	Undergraduate and above	4	4	3	3.66667	4	5	4	4.33333	3	3	2	2.66667	5	5	5	5	5	4	5	4.66667	4	4	4	4	5	3	4	3	3	4	2	2	4	2	2	3	4	3	4	2	2	3	2	5	4	2	1
Male	18-28	Under senior high school	3	4	3	3.33333	5	5	5	5	5	4	3	4	4	5	5	4.66667	4	3	3	3.33333	5	4	4.5	4	4	3	3.66667	3	3	2	3	2	2	1	3	4	2	4	3	2	2	1	1	1	1	1	2
Male	51-61	Senior high school	5	4	4	4.33333	5	5	5	5	5	4	5	4.66667	4	3	4	3.66667	5	4	5	4.66667	5	4	4.5	2	2	3	2.33333	3	3	4	3	5	3	4	3	5	3	3	3	4	4	4	4	4	4	4	4
Male	29-39	Undergraduate and above	3	3	2	2.66667	5	5	5	5	5	5	5	5	5	4	3	4	3	3	3	3	4	4	4	3	3	3	3	1	2	2	1	3	2	3	1	2	2	3	5	3	1	1	5	2	2	1	1
Female	18-28	Senior high school	3	2	3	2.66667	3	5	5	4.33333	3	4	4	3.66667	4	4	5	4.33333	3	5	3	3.66667	5	4	4.5	4	3	4	3.66667	1	1	1	3	1	2	3	4	4	4	3	3	4	4	3	4	5	5	3	1
Female	29-39	Undergraduate and above	5	3	5	4.33333	3	2	3	2.66667	1	1	2	1.33333	3	3	3	3	3	2	2	2.33333	4	4	4	3	5	5	4.33333	3	2	3	4	2	4	3	2	2	2	2	1	2	3	3	5	2	1	1	1
Female	29-39	Senior high school	5	5	5	5	3	3	2	2.66667	3	2	3	2.66667	5	4	5	4.66667	4	2	4	3.33333	3	3	3	4	2	1	2.33333	5	4	2	3	3	3	3	5	4	3	2	1	5	4	4	3	5	2	3	4
Male	18-28	Senior high school	5	5	5	5	2	4	3	3	4	5	4	4.33333	4	4	4	4	4	4	5	4.33333	5	5	5	2	5	5	4	4	4	4	3	3	2	2	1	1	1	3	2	4	3	5	3	3	4	4	2
Male	29-39	Undergraduate and above	4	5	4	4.33333	5	5	4	4.66667	4	5	5	4.66667	3	3	4	3.33333	3	3	5	3.66667	4	4	4	3	5	5	4.33333	2	3	4	3	3	4	3	1	2	1	2	1	4	3	4	4	5	5	3	1
Male	40-50	Undergraduate and above	3	3	3	3	5	4	4	4.33333	2	3	4	3	5	5	5	5	4	4	5	4.33333	4	3	3.5	5	4	5	4.66667	2	2	1	2	1	1	4	5	5	5	3	2	1	2	3	1	1	2	2	3
Male	29-39	Senior high school	3	3	3	3	4	3	3	3.33333	4	4	5	4.33333	4	3	2	3	4	3	4	3.66667	5	5	5	3	5	4	4	1	1	1	2	3	1	2	3	3	4	3	2	3	4	4	1	2	2	5	5
Male	40-50	Senior high school	2	4	3	3	4	5	4	4.33333	5	3	3	3.66667	3	2	4	3	5	5	5	5	5	4	4.5	3	4	4	3.66667	3	2	3	4	3	4	3	3	2	2	1	1	3	3	3	3	3	4	2	2
Female	18-28	Senior high school	2	3	3	2.66667	4	5	4	4.33333	4	4	5	4.33333	4	3	4	3.66667	4	4	5	4.33333	5	5	5	4	4	3	3.66667	5	4	5	4	3	2	3	5	4	5	5	4	2	3	2	1	4	1	4	3
Male	18-28	Under senior high school	2	3	2	2.33333	4	4	4	4	5	2	3	3.33333	4	3	5	4	2	1	2	1.66667	3	4	3.5	4	2	2	2.66667	3	4	2	4	5	4	4	2	2	3	3	2	2	3	1	2	2	3	2	4
Male	29-39	Undergraduate and above	5	5	5	5	3	2	3	2.66667	3	2	3	2.66667	3	4	4	3.66667	5	5	5	5	5	5	5	5	4	5	4.66667	4	4	5	4	2	3	2	3	2	3	5	3	4	3	3	3	3	2	5	5
Female	18-28	Undergraduate and above	3	3	4	3.33333	5	5	4	4.66667	2	2	2	2	5	5	5	5	3	4	3	3.33333	3	3	3	5	5	5	5	3	3	4	4	4	3	3	4	2	3	3	3	2	2	1	3	1	1	2	3
Male	29-39	Undergraduate and above	4	4	4	4	5	5	5	5	4	4	5	4.33333	5	4	4	4.33333	5	5	5	5	4	3	3.5	2	5	3	3.33333	4	4	3	3	4	1	2	1	1	3	5	5	2	3	3	1	1	2	1	2
Male	29-39	Undergraduate and above	3	3	2	2.66667	1	1	1	1	5	5	5	5	5	5	5	5	5	5	4	4.66667	3	3	3	4	5	3	4	3	2	3	1	2	2	3	2	3	2	3	4	4	3	4	2	2	4	2	2
Male	29-39	Undergraduate and above	5	5	4	4.66667	5	4	4	4.33333	3	3	5	3.66667	4	3	5	4	5	3	4	4	4	4	4	5	5	5	5	1	2	1	1	1	3	3	2	4	5	4	5	3	5	4	4	4	5	5	4
Male	29-39	Undergraduate and above	5	5	4	4.66667	4	3	3	3.33333	3	3	4	3.33333	5	4	5	4.66667	1	1	3	1.66667	3	3	3	1	3	2	2	2	4	2	3	3	4	3	5	5	4	4	3	1	1	1	2	1	1	1	2
Female	18-28	Senior high school	5	5	5	5	3	4	4	3.66667	4	4	5	4.33333	5	4	4	4.33333	5	5	5	5	4	4	4	5	5	5	5	4	2	4	4	2	4	2	2	4	4	4	3	4	4	3	4	4	5	4	4
Male	40-50	Under senior high school	3	4	3	3.33333	3	4	4	3.66667	3	3	4	3.33333	5	5	5	5	5	5	5	5	5	5	5	3	5	5	4.33333	1	2	2	2	4	4	3	2	1	2	5	5	2	3	2	1	3	2	1	1
Male	18-28	Undergraduate and above	4	3	3	3.33333	4	4	4	4	5	3	4	4	2	2	2	2	5	5	5	5	4	5	4.5	3	5	5	4.33333	4	4	5	5	4	5	5	3	2	4	5	4	2	1	2	1	4	4	1	4
Female	18-28	Senior high school	5	4	4	4.33333	4	5	4	4.33333	3	3	3	3	5	5	5	5	3	2	3	2.66667	2	2	2	1	1	1	1	2	4	3	4	3	3	2	2	2	2	3	4	1	1	3	1	1	1	1	1
Male	18-28	Senior high school	3	3	1	2.33333	4	5	4	4.33333	4	2	3	3	4	4	5	4.33333	4	4	5	4.33333	5	4	4.5	4	5	5	4.66667	2	1	1	4	4	3	4	3	2	5	4	4	3	2	4	2	4	4	4	5
Male	18-28	Undergraduate and above	4	4	4	4	4	5	4	4.33333	1	2	2	1.66667	4	4	4	4	5	5	5	5	4	2	3	3	4	2	3	3	3	2	1	2	1	1	3	3	4	2	3	5	2	4	2	5	2	5	4
Male	18-28	Senior high school	4	4	4	4	4	4	5	4.33333	3	4	5	4	3	1	2	2	3	3	4	3.33333	3	2	2.5	5	5	4	4.66667	1	2	2	2	3	1	2	4	2	3	4	2	1	3	4	3	2	3	4	4
Female	29-39	Undergraduate and above	4	3	3	3.33333	1	2	1	1.33333	5	4	5	4.66667	4	4	4	4	5	5	5	5	5	4	4.5	3	4	4	3.66667	2	2	2	2	2	2	3	2	4	4	3	3	4	5	5	5	4	5	5	5
Male	29-39	Undergraduate and above	4	5	4	4.33333	4	3	4	3.66667	5	4	5	4.66667	3	3	3	3	4	4	4	4	3	3	3	4	5	5	4.66667	3	3	3	3	2	4	2	4	3	4	4	4	2	1	1	1	2	1	1	1
Female	18-28	Undergraduate and above	4	4	3	3.66667	4	5	5	4.66667	1	2	4	2.33333	4	4	5	4.33333	4	3	5	4	5	5	5	4	5	3	4	3	3	3	2	3	3	3	2	2	2	5	3	3	2	3	4	2	2	1	3
Male	51-61	Undergraduate and above	4	3	2	3	5	4	4	4.33333	4	3	4	3.66667	4	5	3	4	5	5	5	5	5	5	5	5	5	5	5	1	3	1	1	2	3	3	2	2	2	2	2	2	3	2	1	3	1	3	3
Male	29-39	Under senior high school	4	4	4	4	4	3	4	3.66667	5	3	4	4	3	3	3	3	5	4	5	4.66667	2	1	1.5	3	4	3	3.33333	2	1	2	1	2	3	2	1	2	1	3	3	1	1	3	1	1	2	1	1
Female	29-39	Undergraduate and above	4	3	3	3.33333	4	3	4	3.66667	4	4	5	4.33333	3	3	2	2.66667	5	4	5	4.66667	4	5	4.5	3	3	3	3	2	3	4	2	2	2	1	1	1	2	2	2	4	4	3	3	2	3	2	1
Female	40-50	Undergraduate and above	2	4	2	2.66667	4	2	2	2.66667	4	3	5	4	3	3	5	3.66667	5	4	5	4.66667	4	4	4	3	4	3	3.33333	4	4	3	3	4	3	3	1	3	2	3	3	3	1	1	1	2	2	4	2
Female	29-39	Senior high school	4	3	4	3.66667	3	3	4	3.33333	2	1	2	1.66667	4	4	3	3.66667	3	3	4	3.33333	4	4	4	5	5	5	5	1	1	2	2	1	2	1	2	3	1	1	3	3	2	3	2	3	3	1	3
Female	18-28	Undergraduate and above	3	3	4	3.33333	5	5	5	5	4	3	4	3.66667	3	1	2	2	4	4	3	3.66667	4	4	4	3	4	4	3.66667	3	3	3	5	3	5	4	3	3	4	2	1	5	5	4	2	3	3	5	4
Male	29-39	Undergraduate and above	4	4	3	3.66667	5	5	5	5	3	2	3	2.66667	5	4	5	4.66667	4	4	4	4	3	3	3	5	5	4	4.66667	4	4	4	4	3	4	4	3	5	3	2	3	3	2	3	3	2	2	1	2
Female	18-28	Undergraduate and above	2	3	2	2.33333	5	4	4	4.33333	5	4	4	4.33333	4	4	5	4.33333	4	4	4	4	4	3	3.5	4	4	3	3.66667	2	1	2	2	3	2	2	4	3	4	4	2	3	3	3	2	4	4	4	4
Male	18-28	Under senior high school	5	4	4	4.33333	2	2	3	2.33333	4	5	4	4.33333	5	4	5	4.66667	1	1	1	1	4	4	4	3	3	2	2.66667	4	5	5	1	1	1	2	3	2	3	3	1	3	5	3	3	2	3	4	4
Male	18-28	Senior high school	2	4	3	3	4	4	5	4.33333	4	4	4	4	4	2	3	3	5	5	5	5	3	3	3	5	5	5	5	2	3	2	2	3	2	3	3	4	3	2	2	3	1	4	4	3	3	3	5
Male	18-28	Undergraduate and above	5	4	4	4.33333	4	4	4	4	2	4	5	3.66667	4	3	4	3.66667	3	3	3	3	4	5	4.5	4	5	3	4	2	2	3	2	2	3	2	2	2	2	2	3	4	3	4	3	3	5	1	2
Female	29-39	Undergraduate and above	2	3	3	2.66667	3	3	3	3	3	4	5	4	2	3	3	2.66667	3	2	3	2.66667	4	3	3.5	4	5	5	4.66667	2	2	2	2	2	2	3	2	3	2	4	3	3	2	3	2	1	1	1	1
Female	29-39	Senior high school	4	4	3	3.66667	5	4	4	4.33333	5	2	4	3.66667	5	5	5	5	3	2	3	2.66667	4	3	3.5	3	4	3	3.33333	2	2	2	2	2	2	2	1	2	1	3	3	2	3	3	3	1	3	1	2
Male	29-39	Undergraduate and above	3	4	5	4	4	4	3	3.66667	5	5	5	5	3	2	3	2.66667	4	4	5	4.33333	4	5	4.5	4	5	5	4.66667	2	1	2	3	4	4	3	4	2	1	4	3	2	3	3	2	2	5	3	5
Male	29-39	Undergraduate and above	4	4	4	4	3	4	4	3.66667	3	4	4	3.66667	4	3	4	3.66667	5	5	5	5	3	3	3	3	4	4	3.66667	2	2	2	3	1	4	3	3	4	4	5	5	4	2	2	1	3	1	4	2
Male	29-39	Under senior high school	5	4	5	4.66667	1	2	2	1.66667	4	2	3	3	4	3	3	3.33333	3	1	2	2	3	3	3	1	3	1	1.66667	3	1	1	4	4	4	5	3	3	5	3	3	1	3	2	3	2	2	4	5
Female	18-28	Senior high school	2	1	2	1.66667	3	3	3	3	4	2	2	2.66667	5	4	5	4.66667	4	2	4	3.33333	3	3	3	2	4	2	2.66667	2	3	2	3	4	2	2	3	2	2	3	4	4	4	4	3	3	2	3	3
Male	40-50	Undergraduate and above	4	4	4	4	5	4	5	4.66667	1	3	2	2	4	3	3	3.33333	3	3	4	3.33333	5	2	3.5	2	5	2	3	4	2	2	3	3	3	4	1	2	2	2	4	2	2	3	3	4	5	3	2
Male	29-39	Senior high school	5	5	5	5	5	5	4	4.66667	2	3	2	2.33333	5	4	4	4.33333	5	4	5	4.66667	5	5	5	5	5	5	5	3	4	2	1	1	1	2	2	2	1	2	2	2	3	3	1	2	3	1	1
Female	29-39	Senior high school	3	4	3	3.33333	5	5	4	4.66667	4	5	5	4.66667	5	5	5	5	5	5	5	5	5	4	4.5	5	5	5	5	3	3	2	4	3	4	4	2	4	3	3	2	3	4	2	4	5	2	4	1
Male	29-39	Senior high school	3	5	5	4.33333	3	4	4	3.66667	1	2	3	2	5	5	5	5	5	3	4	4	4	4	4	1	4	3	2.66667	4	5	4	5	5	5	5	2	2	2	2	2	2	4	4	5	5	5	4	4
Male	40-50	Undergraduate and above	4	2	3	3	4	3	4	3.66667	4	4	4	4	5	3	3	3.66667	5	5	5	5	4	3	3.5	4	4	3	3.66667	2	2	1	3	2	3	5	1	1	2	4	3	2	2	1	3	2	2	3	3
Male	29-39	Under senior high school	5	5	5	5	5	5	4	4.66667	3	1	3	2.33333	4	4	5	4.33333	5	5	5	5	5	4	4.5	1	4	3	2.66667	2	3	1	2	3	4	2	1	1	4	2	1	3	3	2	4	3	5	3	4
Male	29-39	Senior high school	5	5	4	4.66667	4	5	4	4.33333	2	3	2	2.33333	4	5	5	4.66667	4	4	4	4	5	5	5	1	3	1	1.66667	2	1	1	1	1	2	1	3	3	4	2	1	2	1	2	1	1	1	1	2
Female	18-28	Senior high school	1	3	2	2	5	5	5	5	3	4	4	3.66667	5	5	5	5	4	3	4	3.66667	4	3	3.5	5	5	3	4.33333	4	3	4	4	4	4	4	4	5	4	2	2	4	3	3	3	3	2	4	3
Male	40-50	Undergraduate and above	4	3	3	3.33333	4	3	4	3.66667	3	3	3	3	4	4	4	4	5	5	5	5	3	2	2.5	4	3	4	3.66667	4	2	2	3	3	1	4	3	3	2	2	5	2	3	3	2	2	1	3	3
Male	29-39	Senior high school	4	4	3	3.66667	4	3	3	3.33333	2	4	2	2.66667	5	5	5	5	5	5	5	5	4	5	4.5	4	4	5	4.33333	2	1	2	2	3	4	3	2	3	3	4	3	2	1	1	4	5	2	3	4
Female	29-39	Undergraduate and above	5	4	3	4	5	3	3	3.66667	4	4	3	3.66667	4	2	3	3	2	3	3	2.66667	2	3	2.5	5	5	5	5	2	1	1	4	3	3	4	5	2	4	5	5	3	4	3	1	1	5	3	4
Male	40-50	Senior high school	4	4	4	4	4	3	4	3.66667	4	4	5	4.33333	4	3	3	3.33333	4	3	4	3.66667	4	5	4.5	5	5	5	5	3	3	3	2	3	3	3	3	4	3	3	3	4	5	4	4	3	4	5	3
Male	29-39	Undergraduate and above	5	4	5	4.66667	3	5	4	4	2	2	4	2.66667	3	2	4	3	4	4	5	4.33333	3	3	3	3	4	5	4	2	3	2	1	2	2	2	4	3	4	4	4	2	4	2	1	1	1	3	2
Male	29-39	Undergraduate and above	3	4	3	3.33333	5	4	5	4.66667	3	4	5	4	3	3	4	3.33333	5	3	4	4	4	3	3.5	2	3	2	2.33333	2	2	2	5	2	4	4	2	1	3	2	2	3	2	2	4	2	4	4	4
Female	29-39	Senior high school	3	2	4	3	4	3	4	3.66667	4	3	4	3.66667	5	4	5	4.66667	5	5	5	5	5	5	5	4	5	4	4.33333	3	2	3	2	3	2	2	3	5	5	2	2	3	3	4	4	5	3	5	4
Female	40-50	Senior high school	2	2	3	2.33333	4	3	5	4	5	4	5	4.66667	4	4	5	4.33333	5	4	4	4.33333	5	5	5	3	3	2	2.66667	3	2	4	3	2	3	3	3	4	4	4	2	3	3	3	2	3	3	4	1
Female	29-39	Senior high school	2	2	1	1.66667	5	5	5	5	4	2	3	3	5	3	3	3.66667	3	4	4	3.66667	3	4	3.5	3	5	4	4	2	2	2	2	1	3	2	2	4	2	1	3	3	4	4	2	3	3	4	3
Male	29-39	Under senior high school	5	4	5	4.66667	5	5	5	5	3	3	3	3	5	5	4	4.66667	5	5	5	5	4	2	3	3	5	4	4	4	3	5	2	1	2	1	3	2	3	4	4	2	3	1	1	3	1	3	2
Male	29-39	Senior high school	3	2	2	2.33333	5	5	4	4.66667	3	3	5	3.66667	4	3	4	3.66667	4	3	4	3.66667	5	3	4	3	4	4	3.66667	1	2	1	3	3	3	4	1	2	2	3	2	5	3	4	4	5	3	2	4
Male	18-28	Undergraduate and above	4	4	4	4	4	4	5	4.33333	1	3	3	2.33333	3	4	5	4	5	4	4	4.33333	5	4	4.5	3	3	2	2.66667	3	2	2	4	3	3	3	2	1	2	2	4	2	3	3	4	5	4	2	1
Female	29-39	Senior high school	3	2	1	2	2	4	3	3	3	3	4	3.33333	4	4	5	4.33333	5	5	5	5	5	4	4.5	4	4	3	3.66667	4	4	5	4	4	3	3	3	4	4	4	4	3	1	2	2	5	5	4	3
Female	18-28	Senior high school	1	2	2	1.66667	4	4	3	3.66667	5	2	5	4	4	3	5	4	4	2	3	3	4	4	4	3	4	3	3.33333	3	3	3	2	3	3	3	2	2	2	5	4	5	3	4	4	3	5	4	2
Male	18-28	Undergraduate and above	3	4	4	3.66667	5	4	4	4.33333	4	3	3	3.33333	4	5	5	4.66667	5	4	3	4	5	5	5	2	3	2	2.33333	4	4	3	3	4	3	4	2	4	2	3	3	4	4	3	5	3	4	4	4
Female	29-39	Undergraduate and above	3	2	2	2.33333	4	4	4	4	3	4	4	3.66667	5	5	5	5	3	3	3	3	4	4	4	3	4	5	4	5	5	5	4	4	3	4	3	1	1	3	3	1	3	1	2	3	2	1	2
Male	18-28	Under senior high school	3	3	3	3	2	2	3	2.33333	4	3	5	4	3	4	4	3.66667	5	4	5	4.66667	5	5	5	2	3	1	2	5	4	4	3	3	4	3	5	5	5	4	4	5	5	5	5	5	4	5	5
Female	40-50	Senior high school	3	3	3	3	4	5	5	4.66667	3	4	4	3.66667	3	4	4	3.66667	5	4	4	4.33333	4	4	4	3	5	4	4	4	4	4	2	3	3	5	4	4	4	2	2	3	3	2	2	3	3	5	4
Female	29-39	Undergraduate and above	4	4	3	3.66667	4	3	4	3.66667	4	4	5	4.33333	4	3	4	3.66667	5	5	5	5	5	5	5	3	2	3	2.66667	3	1	1	1	2	2	3	3	2	4	3	4	3	4	3	2	4	3	4	4
Female	29-39	Senior high school	5	4	3	4	4	5	5	4.66667	4	3	5	4	5	5	4	4.66667	5	4	5	4.66667	3	3	3	1	3	5	3	2	4	1	3	2	2	1	3	4	4	2	2	4	5	4	5	5	4	5	5
Male	18-28	Senior high school	4	3	4	3.66667	4	4	4	4	2	2	3	2.33333	4	1	3	2.66667	5	4	5	4.66667	4	5	4.5	2	4	3	3	3	3	4	2	2	4	3	4	4	3	1	1	2	2	2	1	1	2	3	4
Male	29-39	Undergraduate and above	1	3	3	2.33333	4	5	3	4	4	3	4	3.66667	4	4	5	4.33333	4	4	4	4	3	3	3	5	2	4	3.66667	4	2	1	4	2	3	4	3	3	2	1	2	4	3	3	4	1	1	5	4
Male	29-39	Senior high school	2	2	3	2.33333	5	4	4	4.33333	2	2	4	2.66667	4	5	5	4.66667	3	4	4	3.66667	4	5	4.5	3	5	2	3.33333	3	3	3	3	3	1	2	1	1	1	5	4	2	2	2	2	1	1	1	1
Female	51-61	Senior high school	3	3	1	2.33333	4	3	2	3	2	2	3	2.33333	4	4	4	4	3	3	3	3	3	4	3.5	4	5	4	4.33333	5	4	3	3	1	3	1	3	3	4	3	3	3	2	4	5	1	3	5	4
Male	51-61	Senior high school	3	3	4	3.33333	3	3	3	3	2	5	4	3.66667	4	3	4	3.66667	4	3	5	4	5	5	5	4	4	3	3.66667	2	3	3	4	2	4	3	4	4	5	3	5	5	5	4	1	3	1	4	5
Male	18-28	Undergraduate and above	2	2	3	2.33333	3	4	3	3.33333	5	3	4	4	5	5	5	5	5	5	5	5	3	3	3	2	3	3	2.66667	2	3	1	4	4	2	4	4	3	4	4	3	4	4	2	5	4	3	4	4
Male	29-39	Senior high school	5	3	5	4.33333	5	4	3	4	2	3	3	2.66667	4	4	5	4.33333	4	3	5	4	4	4	4	5	5	5	5	1	2	1	1	1	2	1	2	3	3	2	3	3	3	2	2	2	3	2	3
Male	29-39	Undergraduate and above	4	5	4	4.33333	3	4	3	3.33333	5	4	5	4.66667	4	5	5	4.66667	4	4	5	4.33333	5	4	4.5	3	4	3	3.33333	3	3	4	1	4	3	3	3	5	4	3	4	4	3	3	3	2	3	1	4
Female	29-39	Senior high school	1	2	3	2	4	3	3	3.33333	5	4	5	4.66667	5	5	5	5	5	5	4	4.66667	3	2	2.5	1	2	2	1.66667	4	4	5	3	3	2	4	3	4	1	3	4	5	4	4	3	2	5	5	4
Female	29-39	Undergraduate and above	3	3	3	3	4	5	4	4.33333	5	4	5	4.66667	4	3	4	3.66667	4	5	5	4.66667	4	4	4	3	2	3	2.66667	3	2	4	4	4	4	4	2	2	2	3	2	2	3	2	1	1	1	2	5
Male	18-28	Senior high school	1	3	1	1.66667	5	4	4	4.33333	5	5	5	5	4	4	4	4	4	3	3	3.33333	3	3	3	4	3	5	4	1	1	1	4	4	3	3	2	3	3	3	2	2	1	1	1	3	2	3	1
Male	29-39	Undergraduate and above	4	4	5	4.33333	5	4	4	4.33333	3	4	4	3.66667	5	4	5	4.66667	4	3	4	3.66667	4	4	4	3	3	5	3.66667	5	5	4	3	2	1	1	4	4	4	4	3	4	3	3	1	5	4	4	4
Male	18-28	Senior high school	4	4	3	3.66667	5	5	5	5	4	4	5	4.33333	4	4	4	4	5	4	5	4.66667	4	4	4	2	4	4	3.33333	1	2	2	2	2	3	4	4	2	3	5	4	2	1	2	1	1	1	1	2
Male	29-39	Senior high school	5	3	4	4	2	2	3	2.33333	4	4	3	3.66667	4	3	5	4	5	5	5	5	4	3	3.5	2	5	3	3.33333	1	2	3	3	4	3	4	1	1	3	4	4	2	3	4	2	4	3	3	4
Male	29-39	Senior high school	3	4	3	3.33333	5	5	5	5	5	4	4	4.33333	3	2	4	3	4	2	3	3	4	4	4	3	3	2	2.66667	3	1	2	2	3	4	3	3	3	4	2	3	5	5	5	3	3	2	5	4
Male	18-28	Undergraduate and above	5	4	3	4	5	5	5	5	4	4	5	4.33333	4	5	5	4.66667	3	3	4	3.33333	5	5	5	4	4	3	3.66667	2	1	1	3	2	3	1	2	2	4	4	2	4	4	3	4	3	3	3	5
Female	18-28	Senior high school	3	4	3	3.33333	3	2	5	3.33333	3	2	5	3.33333	5	5	5	5	5	5	4	4.66667	4	3	3.5	3	2	4	3	3	3	3	4	4	4	5	4	5	3	5	5	2	2	3	4	4	3	3	3
Female	29-39	Undergraduate and above	5	5	4	4.66667	5	5	5	5	1	3	2	2	4	3	4	3.66667	3	4	2	3	5	4	4.5	3	3	4	3.33333	4	1	2	4	2	3	4	5	3	5	2	2	2	3	5	5	5	5	4	5
Male	18-28	Undergraduate and above	3	3	2	2.66667	5	5	4	4.66667	5	3	5	4.33333	4	2	4	3.33333	5	4	5	4.66667	2	3	2.5	2	4	4	3.33333	3	3	3	3	4	3	4	3	3	2	2	2	1	3	2	1	1	3	3	5
Female	29-39	Undergraduate and above	5	5	5	5	3	3	2	2.66667	3	3	3	3	4	5	4	4.33333	4	5	5	4.66667	5	4	4.5	3	2	5	3.33333	3	2	2	3	3	4	3	3	4	3	4	5	3	2	3	4	4	4	4	5
Female	29-39	Senior high school	2	4	4	3.33333	3	4	4	3.66667	3	3	4	3.33333	5	3	4	4	4	4	4	4	5	4	4.5	1	1	2	1.33333	1	2	2	2	1	4	2	4	3	3	5	3	3	3	5	2	4	3	2	4
Male	18-28	Under senior high school	2	3	3	2.66667	3	4	3	3.33333	1	2	4	2.33333	5	5	5	5	5	4	4	4.33333	4	4	4	3	5	5	4.33333	4	5	3	4	4	5	2	4	5	5	4	1	3	3	3	3	2	5	3	3
Female	18-28	Undergraduate and above	2	3	3	2.66667	5	4	5	4.66667	3	3	2	2.66667	4	4	4	4	4	4	5	4.33333	5	4	4.5	2	5	4	3.66667	1	3	2	2	3	1	2	3	2	4	3	4	5	5	4	4	4	3	2	3
Female	29-39	Undergraduate and above	3	4	2	3	4	4	4	4	2	4	3	3	4	4	5	4.33333	5	5	5	5	3	4	3.5	4	5	5	4.66667	4	2	2	3	1	2	1	2	3	3	4	5	4	3	4	1	1	1	3	4
Female	40-50	Undergraduate and above	2	3	3	2.66667	3	2	3	2.66667	4	3	4	3.66667	5	5	5	5	5	4	5	4.66667	5	5	5	4	4	4	4	3	2	2	4	3	2	3	1	3	1	4	4	2	3	3	3	2	3	4	1
Male	29-39	Under senior high school	3	4	4	3.66667	3	3	3	3	3	3	4	3.33333	4	3	5	4	3	1	3	2.33333	5	4	4.5	2	4	2	2.66667	3	4	3	3	2	4	4	3	3	4	4	3	3	5	3	2	1	2	3	4
Male	18-28	Undergraduate and above	5	4	5	4.66667	5	4	5	4.66667	1	2	3	2	5	5	4	4.66667	4	3	3	3.33333	3	4	3.5	5	4	4	4.33333	3	2	4	2	3	5	3	3	3	3	3	3	2	2	3	3	2	1	3	3
Male	29-39	Undergraduate and above	3	5	3	3.66667	3	4	3	3.33333	2	3	4	3	4	4	3	3.66667	5	5	5	5	5	5	5	3	3	3	3	2	4	3	1	1	1	1	3	3	4	4	4	5	4	3	2	1	2	4	4
Female	29-39	Senior high school	5	5	4	4.66667	3	5	4	4	4	2	4	3.33333	5	5	5	5	3	2	3	2.66667	3	3	3	4	5	2	3.66667	1	2	1	5	2	3	4	3	2	2	4	3	2	2	2	1	4	5	1	2
Female	29-39	Undergraduate and above	5	5	5	5	4	4	3	3.66667	1	2	3	2	5	4	4	4.33333	5	4	5	4.66667	5	3	4	4	3	5	4	4	4	4	3	4	3	4	3	3	3	4	4	2	2	3	2	1	2	3	2
Male	18-28	Undergraduate and above	5	5	4	4.66667	1	3	2	2	4	2	3	3	5	5	5	5	3	4	5	4	5	4	4.5	5	4	2	3.66667	5	3	4	1	4	3	4	5	3	4	4	5	5	5	4	5	4	5	4	5
Male	29-39	Undergraduate and above	5	4	5	4.66667	5	5	4	4.66667	4	3	2	3	4	4	5	4.33333	5	5	5	5	4	4	4	3	4	4	3.66667	4	3	3	3	2	3	3	4	3	3	3	5	2	4	2	1	1	2	2	2
Female	18-28	Undergraduate and above	1	3	2	2	5	4	4	4.33333	4	3	3	3.33333	5	4	5	4.66667	2	3	2	2.33333	5	4	4.5	4	5	4	4.33333	3	3	1	1	1	1	1	1	2	1	2	2	5	4	4	1	3	1	1	2
Male	40-50	Under senior high school	5	5	5	5	3	2	3	2.66667	4	3	5	4	2	2	2	2	4	5	5	4.66667	5	5	5	5	5	4	4.66667	2	1	1	3	1	1	1	4	4	3	3	3	2	5	4	5	3	2	3	4
Male	40-50	Senior high school	4	3	5	4	3	3	3	3	3	3	2	2.66667	2	4	3	3	3	3	4	3.33333	5	4	4.5	4	5	3	4	1	3	3	3	5	3	5	2	3	3	3	3	4	3	2	3	1	2	3	2
Female	40-50	Undergraduate and above	5	5	5	5	3	2	4	3	4	3	5	4	2	3	4	3	3	4	5	4	5	3	4	2	3	3	2.66667	2	3	3	1	1	2	2	5	5	4	3	3	4	3	3	2	5	4	5	3
Male	40-50	Senior high school	3	3	3	3	4	5	5	4.66667	3	4	4	3.66667	5	5	4	4.66667	3	3	3	3	3	3	3	2	4	4	3.33333	4	4	4	3	4	4	3	3	3	3	3	3	4	4	2	5	2	2	2	2
Male	29-39	Undergraduate and above	4	4	4	4	4	4	4	4	3	4	5	4	4	3	4	3.66667	5	5	5	5	4	3	3.5	2	3	4	3	3	4	2	4	3	4	3	3	3	3	3	3	3	4	3	4	3	4	3	4
Male	29-39	Undergraduate and above	4	3	4	3.66667	5	5	5	5	3	1	1	1.66667	5	5	4	4.66667	4	3	4	3.66667	5	4	4.5	4	5	4	4.33333	4	3	1	3	3	2	2	3	2	3	2	2	3	4	4	5	2	5	5	5
Female	29-39	Undergraduate and above	5	4	5	4.66667	4	5	4	4.33333	5	3	5	4.33333	4	4	5	4.33333	2	3	4	3	5	5	5	4	5	5	4.66667	4	5	5	4	4	2	3	4	2	4	2	2	3	2	3	3	4	1	3	5
[truncated: 6,349 more rows]
[truncated: 2 more columns]
