# Supplementary material for: Imagined intergroup contact and power-dependent attentional bias: a dual-process model of transnational policy cognition in the belt and road initiative context
Source: Front Psychol. 2025 Nov 21;16:1611261. doi: 10.3389/fpsyg.2025.1611261 (PMC12678123; doi:10.3389/fpsyg.2025.1611261)
Supplement: Supplementary file 2 [file Table_2.XLSX]

## Sheet: Sheet1
qCountry	人员	政治	经济	基础设施	科技	卫生环境	文化	民间交往
8	1	2	2	2	1	2	2	1
13	2	3	2	3	2	4	3	3
13	3	2	4	3	2	2	3	2
13	4	3	3	3	3	3	3	3
15	5	1	2	6	2	6	1	1
13	6	2	2	2	2	2	3	2
18	7	1	3	4	2	3	3	2
18	8	2	3	2	1	2	3	3
15	9	3	2	4	2	2	2	2
15	10	1	1	1	2	3	2	2
8	11	3	2	3	3	3	2	1
8	12	1	2	2	1	1	4	1
8	13	2	2	2	2	2	2	2
8	14	1	1	1	1	1	1	1
8	15	1	3	1	1	1	3	1
13	16	2	3	2	2	2	4	1
8	17	3	1	2	3	2	2	3
13	18	3	5	4	5	4	3	3
13	19	2	3	2	3	2	3	2
13	20	3	3	2	3	3	3	2
15	21	1	3	2	2	2	2	3
15	22	5	5	5	5	5	5	5
8	23	3	6	2	2	2	3	2
8	24	1	1	1	2	1	2	1
13	25	5	5	6	6	5	6	6
13	26	1	2	1	1	2	1	1
13	27	2	4	3	2	4	3	3
15	28	1	2	1	1	1	1	1
15	29	3	5	6	6	4	3	5
15	30	2	2	2	1	1	6	2
15	31	4	5	5	3	4	5	4
13	32	4	4	2	3	2	3	2
15	33	4	5	5	4	5	5	4
13	34	2	2	2	2	1	1	1
13	35	3	5	4	2	2	3	2
8	36	2	2	2	1	2	1	3
13	37	5	5	5	5	5	5	5
13	38	3	3	3	3	3	4	3
8	39	3	3	3	3	2	3	3
15	40	1	1	1	1	1	1	1
8	41	1	6	6	6	6	6	1
15	42	3	3	3	3	3	3	2
18	43	2	4	4	2	2	4	2
8	44	1	1	1	2	1	4	1
8	45	2	2	2	1	2	3	1
15	46	3	2	2	2	2	3	2
15	47	3	4	3	3	4	4	3
15	48	2	2	4	4	4	4	3
8	49	5	5	1	5	5	5	4
8	50	4	5	5	2	3	5	3
18	51	2	3	2	2	2	3	2
8	52	2	3	2	1	3	2	1
8	53	3	3	2	1	2	3	3
13	54	3	2	2	1	3	1	4
13	55	2	4	4	3	2	3	2
13	56	3	3	3	4	4	5	1
13	57	5	5	5	5	5	5	4
15	58	3	5	5	4	5	5	3
15	59	1	5	1	3	1	2	3
15	60	4	5	3	1	1	3	1
15	61	3	4	1	2	2	4	3
13	62	1	2	1	3	2	1	3
18	63	3	5	5	3	3	5	3
18	64	3	4	3	2	2	3	3
13	65	2	3	3	1	1	5	1
15	66	3	3	1	6	4	4	3
18	67	2	4	2	2	4	5	2
18	68	3	6	6	6	6	6	3
8	69	1	1	1	1	1	1	1
15	70	2	3	5	3	3	2	3
13	71	2	3	1	1	1	5	2
13	72	2	3	1	2	3	3	2
18	73	2	3	3	3	3	3	2
8	74	3	4	4	3	3	2	5
13	75	4	5	4	4	5	3	4
13	76	3	4	3	3	2	3	2
8	77	1	1	2	1	2	2	1
18	78	4	4	3	4	3	2	4
15	79	5	5	1	1	5	1	1
15	80	5	5	5	5	5	5	1
15	81	1	1	1	1	1	1	1
18	82	2	5	5	5	3	5	5
15	83	2	1	1	2	3	1	1
15	84	2	4	2	2	1	3	2
15	85	3	2	4	3	3	4	5
8	86	2	2	1	1	2	2	1
8	87	1	1	2	2	2	1	1
13	88	1	2	1	1	2	2	2
18	89	1	2	4	2	2	3	2
18	90	3	5	4	5	2	3	2
18	91	4	5	5	4	3	5	3
13	92	6	6	6	6	6	6	6
18	93	2	4	3	3	3	5	3
18	94	3	3	4	3	2	2	3
15	95	4	3	3	3	2	3	3
15	96	1	1	2	2	3	2	3
13	97	2	2	3	2	4	2	2
15	98	5	6	5	5	6	2	4
15	99	1	2	2	2	1	2	1
18	100	4	5	3	3	3	6	3
13	101	2	3	2	2	2	2	1
18	102	2	2	3	2	2	1	2
13	103	2	2	2	2	2	2	2
13	104	3	3	2	2	2	2	2
15	105	5	5	2	2	5	4	2
15	106	2	2	1	2	2	1	1
13	107	4	4	6	3	3	5	2
15	108	3	4	4	2	1	2	2
18	109	3	3	3	3	3	3	3
13	110	4	5	5	2	2	4	2
8	111	1	2	2	1	2	2	2
15	112	1	2	2	2	1	3	2
13	113	2	2	2	1	2	2	2
18	114	3	4	3	3	3	3	3
13	115	3	3	3	3	3	3	1
13	116	2	2	2	2	2	2	2
18	117	2	2	2	2	1	3	2
13	118	1	3	2	5	3	5	1
13	119	3	4	4	6	6	3	2
8	120	1	1	1	1	1	1	1
13	121	2	3	1	3	1	3	2
8	122	1	2	1	1	1	1	1
18	123	4	5	5	5	4	4	5
13	124	2	3	6	5	4	2	4
8	125	2	2	2	2	2	3	2
18	126	2	3	3	3	2	4	2
8	127	4	2	3	2	3	2	2
8	128	1	1	2	2	2	3	1
18	129	2	4	3	2	2	3	1
18	130	5	5	5	5	5	5	5
13	131	6	4	4	3	4	2	3
8	132	3	3	2	2	1	3	2
8	133	3	3	2	1	3	5	2
13	134	3	4	4	4	4	4	3
13	135	3	4	3	4	4	5	3
13	136	2	3	3	3	2	5	2
18	137	1	1	1	1	1	1	1
18	138	3	5	3	6	3	3	2
18	139	3	5	5	2	3	3	2
18	140	2	2	2	2	2	3	1
18	141	2	5	4	3	2	3	2
18	142	1	5	2	2	1	3	1
8	143	4	3	3	6	3	5	6
18	144	2	4	3	3	2	4	2
8	145	1	1	1	1	1	2	1
18	146	2	5	3	3	5	4	4
8	147	1	1	1	1	1	1	3
18	148	1	4	3	4	2	3	2
18	149	3	4	5	3	1	5	1
8	150	3	2	2	1	2	4	3
18	151	2	5	4	6	6	5	2
8	152	2	4	3	1	2	2	2
8	153	2	5	4	4	5	5	4
8	154	2	1	1	2	3	5	1
8	155	2	3	1	3	3	3	1
8	156	3	3	3	3	3	3	3
15	157	3	4	2	3	3	4	3
15	158	5	5	4	3	4	4	5
15	159	2	4	2	2	2	3	3
8	160	2	2	2	2	2	3	2
15	161	2	4	4	2	2	2	4
8	162	1	1	1	1	1	2	1
18	163	2	2	2	2	2	1	1
8	164	2	3	3	2	3	2	3
18	165	3	3	3	4	3	3	3
18	166	3	3	3	3	4	3	3
18	167	4	4	3	4	2	4	4
18	168	2	4	4	4	5	4	4
13	169	4	5	5	4	4	5	4
13	170	4	5	5	5	2	4	2
13	171	3	3	5	3	3	4	2
15	172	3	2	3	2	2	3	5
15	173	2	2	3	2	2	3	3
13	174	2	2	2	2	2	2	2
8	175	2	3	1	3	4	2	1
18	176	2	2	2	2	3	4	2
15	177	1	2	2	1	2	2	1
15	178	2	1	2	2	2	1	2
15	179	3	3	3	3	2	2	2
18	180	1	3	2	3	1	1	2
8	181	2	2	4	2	2	3	2
8	182	1	2	2	2	1	2	1
15	183	3	4	4	6	3	6	3
15	184	1	2	1	3	2	4	2
15	185	1	1	1	2	2	1	2
15	186	3	5	4	4	5	5	1
13	187	2	4	6	2	2	6	1
8	188	3	4	3	2	6	4	1
8	189	4	4	3	4	3	3	3
8	190	4	3	3	1	2	3	1
8	191	1	1	1	1	1	3	1
18	192	6	4	6	1	1	2	2
8	193	1	1	1	1	1	1	1
15	194	1	3	3	1	2	2	2
13	195	3	4	4	3	2	3	2
13	196	1	3	1	2	1	1	2
13	197	2	6	6	2	2	6	1
13	198	1	2	1	1	3	2	1
8	199	3	3	3	3	3	3	3
8	200	2	2	3	2	2	2	1
8	201	3	3	2	1	1	3	1
13	202	2	2	3	2	2	2	2
13	203	1	2	2	2	2	3	2
8	204	2	2	1	2	2	2	1
13	205	1	3	2	2	2	3	3
13	206	2	2	3	3	2	3	2
8	207	3	4	3	3	3	4	3
13	208	3	3	3	3	4	4	3
15	209	2	3	2	3	4	2	3
8	210	1	1	1	1	1	1	1
13	211	3	5	5	5	2	5	2
15	212	2	2	2	2	2	2	2
15	213	4	3	4	4	4	3	2
13	214	3	3	3	2	3	2	3
18	215	3	3	6	3	6	4	5
18	216	3	4	3	2	2	3	1
8	217	2	2	2	2	2	2	2
8	218	3	3	5	2	3	4	2
15	219	2	2	2	2	4	2	2
15	220	1	1	2	2	1	2	2
15	221	2	3	1	4	3	4	3
8	222	3	2	1	2	2	2	3
8	223	1	2	1	1	1	1	1
15	224	1	4	3	3	3	5	3
13	225	2	2	2	2	2	5	2
13	226	2	2	2	2	2	2	2
13	227	3	3	3	3	3	3	4
13	228	2	3	2	2	2	2	2
15	229	2	2	1	1	2	1	1
15	230	2	3	4	2	2	2	2
13	231	2	4	3	3	3	3	3
8	232	2	2	1	2	2	4	2
8	233	2	1	1	1	2	1	1
8	234	1	2	2	5	6	5	2
15	235	3	2	3	2	1	2	4
15	236	3	3	3	2	2	3	2
15	237	1	4	1	1	1	3	1
13	238	1	2	3	6	3	5	1
13	239	2	6	2	2	2	2	2
8	240	1	1	1	1	2	3	1
13	241	2	2	2	2	2	2	2
15	242	3	5	5	2	2	3	2
8	243	4	2	4	3	3	3	3
8	244	1	1	1	1	1	1	1
8	245	2	3	2	1	2	3	2
15	246	2	5	2	6	2	3	4
15	247	4	4	3	2	1	2	2
13	248	6	6	6	6	6	6	3
13	249	2	2	2	2	2	3	2
13	250	3	3	3	3	3	3	3
13	251	2	1	3	3	2	2	3
15	252	3	1	5	5	1	4	3
8	253	2	2	2	2	2	2	2
15	254	6	6	6	6	6	6	6
8	255	1	1	1	1	1	1	1
13	256	3	3	3	2	4	3	2
13	257	2	3	1	2	3	1	1
15	258	3	2	4	3	3	1	1
15	259	1	2	3	1	3	2	2
18	260	3	1	3	3	1	2	3
18	261	2	3	2	5	5	3	5
13	262	4	4	2	4	3	2	3
8	263	2	4	2	2	2	5	2
13	264	2	3	2	3	1	4	2
18	265	2	2	3	2	3	2	3
13	266	3	3	3	3	3	3	3
8	267	1	1	2	2	2	3	1
8	268	3	1	2	1	1	3	2
18	269	3	3	3	3	3	3	2
15	270	2	3	4	2	1	3	2
18	271	2	4	3	4	2	4	2
15	272	3	4	4	2	2	3	2
8	273	2	2	2	2	3	3	3
15	274	6	6	6	6	6	6	6
18	275	5	5	5	5	6	5	5
18	276	2	2	2	2	2	2	2
13	277	3	4	5	4	4	2	1
8	278	3	3	1	1	1	3	1
8	279	1	1	1	1	1	1	1
18	280	1	4	2	2	3	3	1
18	281	2	4	2	1	2	4	2
18	282	4	4	3	3	3	6	2
13	283	6	3	6	2	6	3	2
15	284	3	3	2	3	3	3	3
13	285	1	3	2	3	1	3	1
15	286	2	4	2	2	2	2	2
15	287	2	1	4	6	5	5	1
15	288	4	4	2	2	3	4	3
15	289	3	4	4	4	4	4	4
13	290	3	2	2	2	4	3	2
18	291	1	3	2	2	1	5	2
18	292	4	3	3	2	1	5	2
13	293	2	2	2	2	3	1	2
18	294	3	4	4	4	3	4	2
18	295	3	3	2	2	3	5	4
15	296	6	6	6	6	3	3	6
18	297	2	4	4	3	3	3	2
18	298	1	5	2	3	4	6	2
15	299	3	3	3	3	3	3	3
8	300	2	3	3	2	2	3	2
15	301	5	4	2	2	1	3	4
15	302	2	3	2	2	2	3	3
15	303	3	3	3	2	4	5	4
18	304	3	5	5	5	3	3	1
18	305	2	3	2	2	2	2	2
18	306	1	5	1	1	1	2	1
18	307	2	2	2	2	6	3	2
15	308	6	4	5	2	4	5	3
15	309	1	1	1	6	1	4	6
15	310	2	3	3	2	3	3	2
18	311	2	5	5	4	2	3	1
18	312	2	3	2	3	3	3	3
13	313	3	5	5	5	5	5	2
13	314	1	1	1	1	1	1	1
18	315	6	6	6	6	3	6	2
18	316	3	2	1	3	2	1	2
18	317	3	5	4	3	3	4	2
15	318	4	5	3	5	6	5	2
15	319	3	2	4	4	3	4	3
15	320	3	2	2	4	1	4	3
15	321	2	3	5	3	3	5	3
15	322	1	1	1	1	1	1	2
18	323	3	4	4	2	1	5	2
15	324	2	2	2	3	2	2	2
15	325	1	5	3	3	1	3	3
15	326	2	2	2	2	2	2	2
15	327	2	4	2	3	2	2	2
15	328	1	1	1	1	1	1	1
18	329	3	4	3	2	2	3	2
15	330	2	2	2	2	2	2	2
15	331	6	6	2	6	2	6	2
15	332	2	4	4	2	2	3	2
15	333	2	3	2	1	1	1	1
15	334	1	2	1	3	3	2	3
15	335	2	4	3	3	3	3	4
15	336	2	5	5	3	3	5	5
15	337	2	3	3	3	3	3	4
13	338	3	3	3	2	2	3	1
18	339	2	5	5	3	1	5	2
15	340	3	5	5	2	2	4	3
15	341	3	3	3	3	3	3	3
15	342	5	5	5	5	5	5	5
18	343	3	3	2	2	2	2	2
15	344	3	2	4	2	4	3	3
15	345	3	3	4	3	3	3	3
13	346	5	5	5	5	5	2	3
15	347	2	2	1	2	2	2	2
15	348	2	2	2	2	2	2	1
15	349	3	5	5	1	5	5	3
15	350	2	5	2	2	2	6	2
15	351	4	4	4	4	4	5	2
18	352	5	5	4	5	4	5	3
15	353	2	2	2	2	3	1	4
15	354	6	6	6	6	6	6	6
15	355	2	2	3	3	1	4	1
15	356	3	3	3	3	3	3	3
13	357	1	2	2	1	2	1	2
15	358	2	5	3	3	3	3	1
15	359	2	3	1	1	3	2	3
13	360	2	2	2	2	2	6	6
13	361	2	3	2	2	2	3	3
13	362	1	2	2	1	3	1	1
18	363	1	6	6	2	1	1	1
13	364	3	4	2	2	2	4	2
15	365	5	3	1	4	1	2	2
15	366	1	2	1	2	3	1	1
15	367	4	5	1	4	2	3	2
18	368	2	2	3	2	2	3	3
13	369	4	3	2	2	1	3	1
15	370	1	2	1	2	2	1	1
15	371	3	5	2	1	4	1	5
13	372	1	2	2	2	1	3	1
13	373	2	2	2	2	2	3	1
13	374	2	2	2	2	2	4	1
18	375	4	2	3	2	2	3	2
15	376	4	3	3	3	6	6	4
13	377	3	4	4	4	4	4	3
15	378	2	3	1	1	2	1	1
15	379	5	5	5	5	5	5	5
18	380	4	6	2	4	2	3	3
8	381	2	2	2	2	2	2	2
8	382	2	3	3	2	2	3	2
15	383	4	6	6	2	2	3	2
18	384	5	5	5	5	5	5	5
15	385	3	3	2	1	3	3	2
18	386	1	4	2	2	2	3	2
18	387	2	4	4	1	2	4	1
13	388	1	4	1	1	3	4	1
8	389	2	2	1	1	1	2	1
15	390	5	5	3	5	5	5	3
15	391	4	4	4	5	3	3	4
18	392	4	6	6	3	6	6	6
15	393	1	2	2	1	2	2	2
15	394	3	3	3	3	3	3	3
13	395	1	3	1	1	1	1	1
15	396	3	3	6	6	2	3	6
18	397	2	6	2	2	2	3	2
18	398	4	4	3	3	3	4	3
18	399	2	5	6	3	2	3	1
18	400	2	3	3	3	2	2	2
13	401	5	1	1	4	2	2	3
18	402	4	5	5	5	5	5	4
8	403	1	2	1	1	2	2	2
18	404	2	5	5	2	3	2	2
13	405	2	3	4	2	2	3	2
13	406	2	2	2	2	3	2	2
18	407	4	4	2	2	2	3	2
13	408	2	4	3	2	2	3	2
13	409	2	2	2	2	2	3	2
13	410	2	2	3	2	2	4	2
13	411	3	4	4	2	2	4	2
15	412	4	5	5	5	2	5	3
13	413	2	3	4	2	3	4	2
8	414	3	2	2	2	2	2	1
18	415	3	3	2	2	3	3	3
15	416	3	5	3	4	5	3	4
13	417	3	3	2	2	2	1	2
15	418	1	2	3	1	2	1	1
15	419	4	4	3	4	6	4	3
13	420	2	2	2	2	3	4	2
13	421	3	3	2	3	1	3	3
8	422	1	2	1	1	1	1	1
15	423	3	3	3	3	3	3	3
13	424	2	2	2	2	4	4	3
18	425	6	4	3	3	2	3	3
13	426	2	3	1	2	1	2	4
15	427	4	4	3	1	4	3	2
15	428	1	1	1	1	1	3	1
15	429	4	6	5	5	5	4	3
13	430	2	6	2	2	3	3	2
15	431	1	2	1	1	1	1	1
15	432	1	4	2	2	4	2	3
15	433	2	2	2	1	1	3	1
8	434	1	1	2	2	1	2	1
18	435	1	5	2	2	2	2	1
13	436	1	1	1	1	1	2	1
13	437	5	4	3	4	3	5	3
18	438	2	1	5	3	5	5	4
15	439	5	5	5	5	5	5	5
15	440	3	5	4	4	2	3	2
18	441	3	4	3	2	6	3	2
15	442	2	3	3	1	1	3	1
15	443	3	3	4	4	2	3	2
18	444	2	5	4	3	5	5	4
15	445	3	4	3	3	3	3	3
18	446	3	2	3	3	3	3	2
18	447	3	5	5	3	3	5	2
15	448	1	4	1	1	1	3	1
15	449	2	2	2	2	2	2	2
8	450	1	3	1	1	1	1	1
13	451	1	2	2	1	1	2	1
15	452	3	4	1	2	4	6	2
15	453	6	6	6	6	6	6	6
8	454	2	2	2	2	2	4	2
8	455	1	2	1	1	1	2	2
18	456	2	2	2	1	1	2	1
18	457	3	3	3	2	2	2	1
15	458	2	3	2	2	3	2	2
15	459	3	3	3	3	3	3	2
13	460	2	3	2	2	2	3	2
13	461	3	3	3	2	2	2	2
13	462	2	5	5	3	5	5	1
15	463	1	2	3	3	6	3	2
18	464	2	5	5	6	2	5	3
15	465	2	2	2	3	2	3	2
15	466	4	5	5	5	5	5	3
15	467	2	3	3	2	2	6	2
15	468	2	4	4	2	4	3	2
13	469	3	3	3	3	1	3	2
18	470	2	2	3	2	1	3	1
8	471	1	1	1	1	1	1	1
8	472	2	2	2	2	2	2	2
8	473	2	3	1	2	2	4	2
8	474	4	4	6	3	6	4	2
8	475	2	5	2	1	5	5	2
8	476	1	1	3	1	2	2	2
8	477	2	2	1	1	2	3	2
8	478	2	2	2	2	2	3	2
8	479	4	2	3	3	2	3	2
8	480	2	3	2	2	2	2	2
8	481	1	1	1	1	1	2	1
8	482	1	1	1	1	1	2	1
8	483	1	1	1	2	2	2	1
8	484	2	4	3	2	2	3	2
8	485	2	2	2	1	2	2	1
8	486	1	2	2	1	1	3	1
8	487	1	1	2	2	2	1	2
8	488	2	3	2	2	2	3	2
18	489	2	5	4	5	2	2	2
8	490	3	4	3	3	3	3	3
8	491	2	5	1	1	2	4	1
13	492	2	3	3	3	2	5	1
8	493	2	3	2	2	2	4	2
13	494	4	5	4	4	4	4	2
13	495	2	3	1	2	2	2	3
18	496	3	3	3	3	3	3	1
13	497	6	6	6	6	6	3	3
8	498	2	2	2	1	1	4	1
8	499	1	2	2	2	2	4	1
18	500	2	2	2	2	2	2	2
8	501	3	4	2	1	1	4	1
18	502	3	5	5	2	3	3	2
8	503	3	2	3	2	2	2	2
18	504	2	5	5	2	4	3	2
13	505	3	5	5	4	1	6	1
13	506	2	1	2	4	1	1	1
13	507	4	5	5	2	2	3	2
8	508	3	2	1	2	2	1	2
8	509	1	1	1	1	2	1	1
8	510	2	2	2	2	2	3	2
13	511	1	2	2	4	3	2	2
13	512	4	5	4	4	2	5	4
13	513	3	3	3	3	3	2	2
18	514	6	6	6	6	6	6	6
8	515	2	3	2	2	2	3	3
13	516	2	2	2	2	2	2	2
18	517	4	5	5	5	5	4	2
18	518	1	2	2	2	2	3	2
18	519	2	2	4	2	4	3	4
8	520	2	4	3	2	4	3	3
18	521	2	6	6	2	2	3	2
8	522	1	3	1	1	1	3	2
13	523	3	4	3	3	3	3	3
8	524	3	4	4	4	3	4	3
8	525	2	2	2	2	2	2	2
18	526	2	5	5	2	5	3	3
8	527	3	3	3	3	3	3	3
8	528	2	2	1	1	1	2	1
15	529	6	6	1	2	6	1	6
13	530	2	2	2	2	2	1	2
18	531	2	5	3	3	1	2	3
8	532	1	1	1	1	2	2	1
15	533	3	6	3	2	2	3	1
8	534	1	1	1	1	1	1	1
8	535	1	1	1	1	1	2	1
18	536	3	3	6	6	3	6	2
8	537	1	2	1	1	1	2	1
13	538	3	3	3	3	3	3	2
13	539	3	3	1	1	1	1	1
13	540	2	2	2	2	2	3	2
13	541	3	3	2	3	2	2	2
13	542	2	3	2	6	2	1	1
8	543	1	1	2	1	2	2	1
8	544	3	4	5	2	1	4	4
8	545	2	2	2	2	2	2	3
18	546	3	4	2	2	2	2	2
13	547	2	1	2	2	2	3	3
18	548	4	5	4	3	2	5	3
13	549	2	6	2	2	2	4	2
18	550	1	2	2	3	2	2	1
15	551	3	2	2	2	1	1	2
8	552	1	1	1	2	1	3	1
13	553	4	4	4	1	1	5	2
13	554	4	3	4	4	3	3	1
13	555	2	1	2	1	1	3	1
18	556	3	4	4	2	2	4	2
15	557	5	5	5	4	4	5	5
13	558	1	1	2	1	2	2	1
8	559	2	2	2	3	2	3	3
15	560	2	5	4	4	2	4	3
18	561	1	3	1	2	1	3	1
18	562	2	5	2	2	2	6	2
8	563	1	1	2	2	2	3	1
8	564	2	3	1	1	1	4	3
8	565	3	3	2	2	1	3	1
8	566	1	1	1	1	1	1	1
15	567	6	5	4	6	2	3	3
13	568	1	3	3	3	3	3	2
18	569	3	5	2	3	4	4	3
13	570	5	5	5	5	4	3	3
8	571	2	4	4	2	2	3	3
18	572	3	2	3	2	2	2	2
15	573	3	3	3	3	2	3	2
18	574	2	4	4	2	2	3	2
15	575	4	4	2	2	1	4	5
8	576	1	1	1	2	1	1	3
8	577	1	2	1	1	1	3	1
8	578	2	3	3	1	2	1	2
18	579	3	5	4	5	1	5	5
18	580	2	4	2	2	2	4	2
8	581	2	5	2	2	2	2	1
13	582	2	4	3	2	2	4	2
13	583	3	3	3	2	4	4	2
13	584	2	6	2	6	5	3	1
13	585	3	5	2	3	3	5	1
13	586	5	4	4	4	2	5	3
13	587	5	4	3	3	1	3	1
13	588	3	4	2	3	2	4	3
13	589	2	3	2	2	2	3	1
13	590	2	6	6	2	2	2	2
13	591	2	4	3	1	3	4	2
18	592	3	4	2	3	4	2	2
13	593	4	4	4	3	4	4	2
18	594	2	2	4	2	3	3	3
8	595	2	4	1	2	2	2	2
8	596	3	4	2	2	2	3	2
13	597	2	4	2	2	3	3	3
8	598	3	3	2	2	2	3	2
18	599	5	5	5	5	5	5	5
18	600	2	5	1	6	5	5	2
8	601	2	2	2	4	2	5	2
8	602	1	1	1	1	2	3	1
8	603	2	3	3	2	3	3	3
13	604	3	3	6	3	4	3	3
8	605	1	1	1	1	1	4	1
13	606	2	2	2	1	1	1	2
8	607	1	2	2	1	3	3	1
18	608	2	2	2	2	2	2	2
8	609	1	1	1	1	2	2	1
18	610	3	4	1	2	3	4	3
8	611	1	2	1	1	1	4	2
13	612	2	3	3	2	3	3	3
8	613	3	2	3	2	3	3	4
18	614	3	3	2	2	2	2	2
18	615	1	3	1	2	1	2	1
8	616	1	5	1	1	1	3	1
18	617	3	3	3	3	2	3	2
8	618	2	3	3	4	2	3	2
8	619	2	3	2	2	2	3	2
8	620	1	1	1	1	1	2	1
8	621	4	4	3	3	3	5	2
8	622	1	1	1	1	3	5	1
8	623	1	1	6	3	2	3	1
13	624	2	3	3	2	3	2	3
8	625	1	3	2	2	3	2	1
8	626	2	4	2	1	6	2	5
8	627	1	3	2	3	3	2	2
18	628	1	1	1	1	1	2	1
8	629	2	2	3	3	3	4	2
13	630	3	3	2	3	3	4	3
18	631	3	4	4	2	3	2	3
18	632	3	3	3	3	3	4	2
8	633	2	4	4	2	4	4	2
8	634	1	3	2	2	2	3	1
8	635	2	1	2	1	1	3	4
13	636	3	2	3	3	4	3	3
8	637	2	2	2	2	2	4	1
8	638	1	2	2	1	1	3	1
13	639	1	1	1	1	1	3	2
18	640	2	4	2	1	2	4	2
8	641	2	2	3	1	1	2	1
8	642	1	1	1	1	1	1	1
13	643	3	2	3	2	3	2	2
15	644	2	4	2	3	2	2	2
8	645	1	1	1	1	1	1	1
13	646	2	3	2	2	3	2	2
8	647	1	1	1	1	1	1	1
18	648	2	2	4	4	2	5	2
18	649	2	3	3	3	2	4	1
8	650	2	1	1	1	1	2	1
18	651	4	2	3	2	2	2	2
13	652	2	5	3	5	3	5	1
15	653	5	5	5	1	1	4	1
18	654	1	5	3	5	5	3	1
13	655	2	3	2	2	2	2	3
8	656	4	4	5	2	4	4	2
13	657	2	2	2	2	1	1	1
8	658	2	2	3	2	3	2	2
15	659	1	3	3	2	2	2	2
13	660	5	5	5	5	5	5	5
18	661	3	5	4	3	3	5	3
18	662	1	2	2	3	1	2	3
8	663	2	3	2	2	2	3	2
8	664	4	4	4	3	3	4	3
18	665	2	5	2	2	2	4	3
15	666	2	3	3	4	4	4	5
15	667	2	2	1	3	3	3	3
13	668	3	3	4	3	4	4	3
13	669	2	2	2	2	2	3	2
13	670	3	3	4	5	5	3	4
13	671	1	1	1	1	1	1	1
13	672	3	3	4	3	3	4	2
8	673	2	2	2	2	3	3	2
8	674	1	3	1	1	1	1	1
18	675	3	5	4	3	4	4	2
13	676	2	3	4	3	3	2	4
8	677	2	2	2	2	3	4	2
13	678	2	1	1	2	2	3	1
18	679	2	3	2	2	3	3	2
13	680	1	3	2	2	3	3	1
13	681	2	3	3	2	2	3	2
15	682	1	2	2	1	2	1	1
15	683	2	3	2	2	2	3	2
18	684	1	2	4	2	2	4	2
8	685	3	3	6	2	3	4	2
15	686	3	3	2	2	3	4	2
18	687	2	4	3	4	2	4	2
18	688	1	5	5	5	2	4	2
8	689	2	5	5	6	5	5	1
15	690	3	2	2	2	4	3	4
8	691	1	4	4	1	1	3	3
8	692	2	1	1	2	2	2	1
8	693	3	3	1	2	2	3	2
8	694	3	1	1	2	1	2	1
13	695	1	3	2	3	1	2	2
15	696	2	3	3	2	2	4	2
15	697	3	5	3	4	4	4	2
13	698	3	3	3	2	1	3	2
13	699	3	3	3	3	3	3	3
8	700	2	3	2	2	3	4	2
15	701	3	5	4	5	3	4	3
13	702	2	2	6	3	5	2	4
13	703	1	1	1	1	1	1	1
13	704	2	3	3	1	2	2	2
13	705	1	2	2	2	2	2	1
13	706	2	3	2	2	2	1	3
13	707	3	4	2	1	1	1	1
13	708	2	3	2	2	2	3	2
15	709	2	5	5	3	2	4	2
15	710	3	5	2	2	1	5	2
13	711	3	4	3	3	3	3	3
15	712	3	5	6	4	5	5	2
15	713	2	4	2	2	2	3	3
15	714	3	4	5	4	2	3	3
18	715	2	4	2	6	6	6	3
13	716	2	2	2	2	2	2	1
15	717	3	5	2	2	2	3	2
15	718	1	2	2	1	1	1	1
15	719	1	2	1	2	1	2	2
13	720	3	4	5	3	2	3	3
15	721	2	5	3	6	3	5	4
15	722	2	3	3	2	3	2	2
15	723	5	2	4	2	6	2	2
13	724	6	6	6	6	6	6	6
13	725	2	4	3	2	2	2	2
18	726	2	3	1	2	1	2	3
13	727	5	2	5	5	4	4	3
13	728	3	3	3	2	4	3	2
15	729	5	5	3	5	2	4	2
13	730	3	3	3	3	2	3	3
15	731	3	3	3	2	2	6	3
13	732	3	3	3	3	3	3	3
15	733	5	5	5	5	5	5	5
13	734	2	2	2	2	2	2	2
13	735	1	1	2	1	2	4	1
15	736	1	2	2	1	1	3	1
15	737	2	3	1	4	3	2	1
15	738	3	5	6	2	2	6	2
15	739	6	6	6	6	3	2	1
18	740	2	3	2	2	2	3	2
13	741	2	2	2	2	2	4	3
13	742	3	3	3	3	3	3	3
15	743	2	5	5	3	3	2	2
13	744	2	2	2	2	3	2	1
18	745	3	3	3	3	3	3	3
13	746	4	2	6	2	2	4	2
15	747	3	3	3	3	3	3	3
13	748	5	1	5	3	3	4	1
13	749	3	2	2	2	1	2	1
13	750	1	1	2	2	2	2	2
18	751	2	3	3	2	3	3	2
15	752	3	3	3	4	4	5	5
15	753	2	3	2	2	1	3	2
15	754	5	5	5	5	5	5	3
15	755	2	3	1	1	2	3	3
13	756	3	1	1	2	1	2	1
15	757	5	5	5	3	5	3	2
15	758	2	4	2	5	2	4	4
13	759	3	1	3	2	3	1	2
18	760	3	3	3	2	2	3	2
15	761	6	6	6	6	6	6	6
15	762	5	6	6	6	6	6	6
15	763	3	3	3	3	3	2	2
15	764	4	5	6	3	3	4	3
15	765	3	3	3	3	3	3	4
13	766	1	1	1	1	1	1	1
13	767	3	2	2	2	2	2	3
15	768	3	4	2	2	4	2	2
18	769	3	5	5	3	3	5	5
18	770	3	5	5	3	4	4	1
18	771	2	5	4	2	2	5	1
15	772	2	4	4	3	3	3	2
15	773	6	6	6	3	6	6	6
15	774	1	5	1	2	2	5	4
13	775	2	4	4	3	5	4	3
15	776	3	3	1	3	1	1	3
15	777	4	3	3	3	3	5	3
13	778	2	2	2	3	3	5	4
13	779	2	3	3	2	3	3	2
15	780	5	5	5	5	5	5	5
13	781	3	4	3	3	2	2	1
18	782	2	4	4	2	3	4	2
15	783	4	4	2	3	2	3	2
18	784	2	5	3	3	3	3	3
15	785	5	5	5	5	5	5	6
15	786	4	5	4	5	2	3	2
15	787	2	3	3	2	2	2	2
15	788	5	6	5	6	6	6	6
18	789	2	3	3	2	2	3	2
15	790	4	4	4	4	3	4	4
15	791	3	4	3	2	2	3	3
15	792	2	3	3	3	3	3	3
15	793	4	3	2	2	3	3	2
15	794	3	3	3	3	1	3	3
15	795	2	4	5	2	4	3	2
13	796	2	3	2	1	1	3	2
15	797	3	5	2	2	2	4	2
15	798	2	4	3	2	3	4	3
15	799	1	4	1	1	1	2	2
15	800	3	4	3	3	4	3	3
15	801	4	4	2	3	2	3	2
15	802	2	2	2	2	2	2	2
15	803	3	4	3	5	5	5	4
15	804	5	4	2	3	4	5	4
15	805	3	3	3	2	1	3	2
8	806	2	3	4	1	2	5	1
13	807	3	3	3	3	3	3	3
15	808	1	5	2	1	1	5	4
15	809	3	3	2	2	2	2	1
15	810	2	6	2	2	2	3	2
15	811	2	4	3	2	4	3	2
15	812	2	2	2	2	1	2	1
15	813	2	6	2	2	3	4	4
15	814	2	4	2	2	2	3	2
15	815	3	5	1	3	3	4	2
15	816	3	3	2	3	3	3	3
13	817	3	4	4	4	4	4	4
15	818	1	4	4	2	5	3	2
15	819	5	5	5	5	5	5	5
15	820	2	5	3	2	2	3	3
13	821	4	6	4	4	6	3	6
15	822	6	3	6	2	2	2	2
15	823	1	4	2	1	2	2	2
13	824	3	5	4	3	4	4	3
15	825	2	6	2	3	2	3	2
15	826	1	3	2	2	2	3	3
15	827	2	3	2	1	1	3	2
13	828	2	3	2	2	3	2	2
15	829	2	3	2	2	2	2	2
15	830	2	2	1	1	1	1	1
13	831	2	4	4	2	3	3	2
15	832	2	4	2	3	4	3	4
13	833	3	3	6	6	3	3	6
15	834	2	5	5	6	2	1	1
13	835	1	1	2	1	1	2	1
18	836	3	4	3	4	3	2	1
15	837	4	4	2	3	2	4	2
15	838	2	6	6	6	4	3	1
15	839	1	3	2	1	2	5	2
18	840	1	1	1	1	1	1	1
15	841	3	3	6	3	6	3	3
15	842	2	3	2	3	2	4	5
18	843	4	5	4	4	3	5	4
15	844	3	4	4	3	3	3	2
15	845	3	6	6	6	6	6	2
15	846	2	5	1	1	2	4	2
18	847	3	6	6	3	6	6	3
15	848	4	3	4	3	2	3	4
15	849	4	5	3	5	5	5	4
15	850	2	4	2	3	2	3	4
13	851	2	3	3	2	3	3	2
15	852	3	3	3	3	3	3	3
18	853	2	3	6	3	6	2	2
15	854	1	1	2	1	3	1	1
13	855	2	2	2	2	2	2	2
18	856	2	5	5	4	3	5	2
15	857	2	3	3	2	1	3	2
18	858	6	4	6	6	6	6	1
15	859	3	5	3	3	6	5	3
13	860	1	6	6	3	1	3	1
18	861	3	4	4	3	2	5	2
13	862	2	3	3	4	3	3	2
15	863	2	2	2	1	2	2	2
15	864	2	3	2	3	3	4	3
13	865	2	3	2	2	2	1	1
15	866	3	6	2	6	2	3	2
18	867	2	6	3	2	2	2	1
13	868	4	1	3	6	2	2	1
15	869	2	2	1	2	2	1	1
15	870	4	5	6	2	2	4	2
15	871	3	3	4	3	4	4	3
18	872	3	5	5	5	5	5	3
15	873	3	3	3	4	3	4	4
13	874	1	2	1	1	2	3	1
18	875	2	5	5	5	4	5	5
13	876	6	6	6	6	6	6	6
13	877	2	3	4	3	4	4	3
13	878	2	5	5	3	5	2	2
13	879	2	3	2	2	3	2	2
13	880	1	2	3	2	3	3	3
13	881	2	3	3	2	2	4	3
13	882	2	6	2	2	6	2	2
13	883	1	1	1	1	1	2	1
13	884	2	2	2	2	1	3	3
13	885	4	4	2	2	1	4	2
13	886	1	2	2	1	1	1	2
13	887	5	4	3	3	2	4	4
13	888	2	3	2	2	2	3	2
13	889	2	6	2	2	2	6	2
13	890	1	2	1	3	1	4	2
13	891	3	2	2	2	1	3	1
18	892	3	3	1	3	2	3	1
15	893	3	3	4	2	5	2	3
13	894	2	2	3	2	2	3	2
13	895	2	2	3	2	1	2	2
18	896	3	4	3	2	3	3	2
13	897	2	5	5	4	3	3	2
8	898	1	1	1	1	1	5	1
13	899	2	2	5	2	5	2	2
13	900	2	2	3	2	2	3	2
18	901	1	1	2	1	1	1	1
13	902	6	3	3	2	2	3	2
13	903	4	2	3	3	3	4	2
13	904	3	4	3	3	3	3	1
18	905	1	3	3	2	2	4	1
13	906	3	4	4	4	2	3	2
13	907	1	2	2	1	2	2	1
13	908	1	2	2	2	2	3	2
13	909	1	1	1	1	1	1	1
18	910	3	2	3	3	4	4	3
18	911	1	3	4	1	2	4	1
13	912	1	4	4	3	3	4	2
8	913	1	1	4	5	1	3	1
18	914	1	4	5	2	1	3	1
13	915	2	3	3	3	1	3	2
13	916	2	4	4	3	4	4	2
13	917	6	6	6	6	6	2	2
18	918	2	4	4	3	3	3	2
8	919	2	1	1	1	3	3	1
13	920	2	2	3	4	5	1	5
13	921	3	4	4	3	3	3	2
8	922	2	1	1	1	3	4	2
13	923	4	3	4	2	1	5	1
13	924	4	4	4	4	2	5	3
13	925	1	5	5	3	3	3	1
13	926	3	4	3	4	4	4	4
18	927	4	3	2	3	3	4	3
8	928	2	2	1	3	1	2	2
18	929	2	5	5	5	2	3	2
15	930	5	4	4	5	4	6	4
8	931	2	6	2	5	1	2	1
13	932	2	4	4	2	2	4	2
8	933	1	2	1	2	1	1	1
13	934	3	5	3	1	1	3	2
13	935	3	2	2	2	2	2	1
13	936	2	4	2	2	2	4	2
18	937	2	5	4	3	6	5	2
18	938	3	5	5	3	3	4	2
13	939	2	4	3	5	4	5	2
13	940	2	3	2	1	2	3	2
15	941	1	4	1	1	1	1	1
13	942	3	3	3	2	2	3	2
13	943	3	4	4	4	6	4	4
15	944	2	2	2	1	1	2	2
13	945	1	4	3	2	2	3	2
13	946	2	3	3	1	1	1	1
13	947	2	4	4	5	4	4	2
15	948	2	1	2	2	2	1	5
18	949	2	4	2	3	3	3	2
13	950	1	3	2	3	1	5	1
8	951	1	1	1	1	1	2	1
8	952	1	1	1	1	1	1	1
13	953	3	3	3	2	2	3	2
13	954	5	5	5	5	4	3	3
13	955	3	2	2	2	2	2	1
8	956	2	1	2	1	2	3	2
15	957	3	5	5	4	5	3	3
13	958	2	2	3	2	3	6	1
13	959	2	4	4	4	2	3	2
15	960	2	2	1	1	2	2	3
18	961	3	5	5	5	5	3	5
18	962	2	5	3	3	2	3	3
18	963	3	2	3	4	2	2	2
13	964	3	2	2	4	2	5	4
13	965	5	5	6	1	1	3	1
18	966	1	5	5	4	3	3	1
18	967	2	4	2	3	2	3	2
15	968	2	3	2	2	2	4	2
15	969	4	5	5	4	2	5	3
13	970	3	4	4	3	2	3	3
13	971	2	2	2	3	2	6	1
13	972	2	3	3	2	3	4	2
13	973	3	4	5	3	4	3	2
13	974	2	4	2	3	1	3	5
13	975	4	3	4	4	3	3	4
13	976	2	3	3	3	1	2	1
13	977	3	6	3	2	6	3	1
13	978	4	5	5	2	3	3	1
13	979	1	2	3	6	2	6	1
8	980	2	3	2	1	2	5	1
15	981	5	4	2	3	3	3	3
13	982	2	5	2	2	2	4	2
15	983	4	5	1	5	4	5	3
18	984	3	5	5	3	5	2	3
18	985	2	3	4	2	3	4	2
18	986	3	3	3	2	2	3	2
18	987	2	4	4	4	4	2	3
13	988	3	3	1	3	3	3	2
13	989	4	3	5	1	4	5	5
13	990	6	6	3	3	3	6	6
15	991	1	1	1	1	1	1	1
13	992	2	3	2	2	3	2	3
13	993	4	3	3	1	2	3	2
13	994	2	1	3	4	2	3	2
18	995	2	2	2	2	2	2	2
15	996	2	4	3	1	1	2	2
18	997	1	2	2	1	1	2	1
18	998	1	2	2	2	2	2	1
18	999	2	1	2	1	2	3	2
8	1000	2	2	2	2	2	2	2
13	1001	4	3	3	3	3	4	2
18	1002	1	3	2	2	1	3	1
18	1003	2	5	5	4	2	5	3
18	1004	5	5	5	5	5	5	3
18	1005	3	4	3	3	2	4	2
8	1006	1	1	1	1	1	5	1
8	1007	1	1	1	1	1	2	1
18	1008	2	4	2	2	3	4	1
18	1009	2	3	4	2	2	3	2
18	1010	5	5	5	5	5	6	3
18	1011	2	3	3	2	2	5	1
18	1012	2	4	4	2	2	3	2
8	1013	2	2	2	2	2	2	2
8	1014	2	5	2	1	3	5	3
8	1015	2	1	1	1	1	1	1
13	1016	3	3	3	3	3	3	3
18	1017	2	5	4	5	2	3	3
8	1018	2	4	3	2	3	4	2
18	1019	2	5	4	3	2	4	2
13	1020	4	4	3	3	2	4	3
8	1021	1	1	1	1	1	1	1
15	1022	6	5	6	4	3	4	6
8	1023	1	1	1	1	1	4	1
8	1024	1	1	1	2	2	6	1
18	1025	4	4	5	4	3	5	2
13	1026	5	4	6	4	4	5	3
8	1027	3	4	5	5	4	3	2
8	1028	2	3	1	2	3	6	2
8	1029	3	3	2	4	2	2	5
18	1030	3	3	3	3	3	3	3
18	1031	2	2	2	2	2	2	2
8	1032	1	2	2	2	2	3	2
8	1033	1	1	1	1	1	1	1
8	1034	1	1	1	1	1	3	1
8	1035	3	2	3	3	3	3	3
8	1036	1	1	1	1	1	5	1
8	1037	2	2	1	1	1	2	2
8	1038	2	1	1	1	1	3	1
8	1039	1	1	1	1	3	1	1
8	1040	4	3	2	2	1	2	3
18	1041	2	4	4	2	1	5	1
8	1042	2	1	3	1	1	4	3
8	1043	2	3	3	2	3	3	2
18	1044	2	2	2	2	2	3	2
8	1045	2	3	2	1	2	3	2
18	1046	3	3	3	3	3	4	3
8	1047	3	2	1	1	2	4	3
8	1048	1	2	2	2	2	2	1
8	1049	1	2	1	1	1	3	1
8	1050	6	3	1	2	2	1	2
18	1051	1	4	2	2	2	3	2
18	1052	1	2	3	3	1	3	2
8	1053	3	3	2	2	5	4	3
18	1054	3	5	3	5	5	5	3
8	1055	2	4	2	3	2	4	3
8	1056	1	1	1	1	2	4	1
18	1057	4	6	4	3	6	3	4
18	1058	2	5	5	4	5	4	4
8	1059	5	5	5	5	5	4	3
8	1060	2	2	1	1	2	2	1
18	1061	3	1	3	2	2	1	4
8	1062	5	5	5	4	5	5	5
18	1063	2	4	2	2	2	3	2
8	1064	2	2	2	2	1	2	1
18	1065	2	5	3	3	3	5	5
8	1066	1	3	1	2	2	2	1
18	1067	1	5	5	3	1	3	1
18	1068	3	3	2	3	3	2	3
18	1069	1	4	2	1	1	2	1
18	1070	2	3	2	2	1	1	1
8	1071	1	2	1	2	1	3	2
8	1072	2	2	1	1	2	3	2
18	1073	2	3	3	2	3	3	2
18	1074	3	3	2	3	3	3	2
18	1075	1	5	1	1	1	1	1
8	1076	1	3	3	1	1	4	3
8	1077	2	2	2	2	2	2	2
18	1078	2	3	3	2	2	3	2
18	1079	1	4	2	1	1	3	1
8	1080	2	1	2	2	1	1	1
18	1081	3	5	5	5	3	5	3
8	1082	6	6	6	6	6	6	6
18	1083	2	4	3	2	2	2	1
8	1084	1	1	1	1	1	3	1
18	1085	6	6	6	6	6	6	6
18	1086	1	5	4	4	3	3	2
8	1087	3	6	4	1	2	2	3
8	1088	1	2	1	1	1	3	1
18	1089	2	4	4	2	3	4	2
18	1090	6	5	4	3	3	3	2
18	1091	4	4	1	2	2	1	3
8	1092	2	2	1	1	2	3	1
8	1093	2	3	2	3	3	2	2
18	1094	4	5	5	5	5	4	2
18	1095	2	2	2	2	5	4	2
18	1096	2	4	4	3	2	4	1
18	1097	3	6	6	6	3	3	6
8	1098	2	2	2	2	2	3	2
18	1099	2	5	3	2	2	5	2
18	1100	4	3	4	3	3	3	4
18	1101	4	5	4	4	3	3	2
8	1102	2	1	1	1	2	3	2
8	1103	1	1	1	1	2	2	1
8	1104	1	2	1	2	2	3	2
8	1105	2	2	2	1	2	5	2
18	1106	2	2	2	2	2	2	2
8	1107	2	2	3	1	1	3	1
18	1108	3	3	3	3	3	3	2
18	1109	2	4	3	3	2	3	2
8	1110	2	3	1	1	2	3	2
18	1111	2	4	3	2	2	6	2
8	1112	2	2	2	2	2	2	2
8	1113	2	2	1	2	2	4	2
8	1114	1	1	2	3	1	2	1
8	1115	1	1	1	1	1	4	1
8	1116	5	5	5	4	4	5	3
18	1117	3	3	2	3	3	3	2
8	1118	2	3	1	1	1	4	1
8	1119	3	1	1	1	1	3	1
8	1120	3	3	3	2	2	3	2
18	1121	4	5	4	4	4	4	4
8	1122	2	5	4	2	5	4	6
18	1123	1	3	1	1	1	3	1
18	1124	2	3	3	2	2	3	4
8	1125	1	2	1	2	2	1	1
8	1126	2	2	3	2	1	3	2
18	1127	4	4	3	4	6	4	3
18	1128	3	3	2	3	1	2	2
8	1129	1	2	1	1	1	5	2
18	1130	1	2	1	1	2	1	1
8	1131	1	1	2	3	2	4	1
18	1132	3	4	4	3	3	3	3
18	1133	1	3	2	2	2	1	3
8	1134	1	1	1	1	1	1	1
8	1135	2	1	1	2	1	3	1
18	1136	1	5	6	1	1	4	2
8	1137	3	3	3	3	2	3	2
8	1138	3	4	2	2	6	3	2
18	1139	3	3	3	3	3	3	3
8	1140	2	2	2	2	2	2	2
18	1141	1	3	3	2	2	3	1
18	1142	1	3	1	3	3	4	3
8	1143	2	2	1	1	1	4	1
18	1144	3	1	2	2	3	1	3
18	1145	1	5	2	1	2	3	1
8	1146	1	1	1	1	1	3	1
18	1147	2	3	4	3	1	6	1
18	1148	1	3	3	2	1	3	1
18	1149	3	4	3	6	3	4	3
18	1150	1	3	2	2	2	3	1
18	1151	1	5	1	1	1	3	1
18	1152	1	1	1	1	1	1	1
18	1153	3	4	2	5	4	4	2
8	1154	3	3	3	1	2	2	1
8	1155	2	1	3	2	2	3	1
18	1156	3	3	2	3	3	2	2
18	1157	1	5	2	1	2	2	1
18	1158	2	5	3	2	2	4	2
8	1159	2	3	3	2	2	5	2
18	1160	1	4	2	2	2	2	1
8	1161	1	1	1	1	1	1	1
18	1162	2	6	4	2	3	3	2
8	1163	3	1	2	2	2	2	2
18	1164	2	4	4	2	3	2	2
8	1165	1	3	1	2	2	3	2
18	1166	3	4	6	3	2	4	3
8	1167	4	3	4	4	1	4	6
18	1168	3	6	6	6	6	6	3
8	1169	1	3	2	2	3	2	1
18	1170	2	3	6	3	6	3	3
18	1171	2	4	2	2	2	6	2
8	1172	2	3	2	3	2	3	1
8	1173	2	4	1	1	1	3	3
18	1174	2	3	1	1	1	2	1
18	1175	1	4	3	2	1	4	2
18	1176	1	3	3	2	2	2	2
18	1177	2	2	2	2	2	2	2
18	1178	2	5	5	3	4	3	2
8	1179	1	1	2	1	1	1	1
18	1180	2	5	5	3	2	4	2
8	1181	3	2	3	4	3	4	3
18	1182	1	3	4	2	2	3	2
18	1183	2	4	2	2	4	4	2
18	1184	4	5	6	6	6	3	6
18	1185	3	5	4	3	3	4	4
18	1186	3	4	4	2	4	4	4
18	1187	3	3	3	3	3	3	3
18	1188	3	5	3	3	5	5	5
18	1189	2	3	3	3	3	2	2
18	1190	2	2	2	2	3	3	2
18	1191	2	5	5	2	2	2	2
8	1192	1	1	1	1	2	3	1
18	1193	2	3	3	2	2	3	2
18	1194	3	5	5	4	5	4	3
8	1195	1	1	1	1	3	3	1
8	1196	2	2	2	2	1	2	2
18	1197	2	5	5	4	2	3	4
8	1198	5	4	4	3	4	5	3
8	1199	4	1	1	3	2	3	1
18	1200	1	2	2	2	2	2	2
18	1201	2	3	2	2	2	3	2
18	1202	1	5	1	4	1	5	4
18	1203	2	5	5	4	3	3	2
18	1204	1	4	3	1	1	3	1
18	1205	3	4	4	4	4	5	5
18	1206	2	4	4	3	4	3	2
18	1207	3	3	3	3	3	3	3
8	1208	2	4	3	5	3	4	2
18	1209	1	1	1	1	1	1	1
18	1210	3	5	6	6	6	5	2
8	1211	4	2	1	1	2	1	2
8	1212	1	1	1	1	1	2	1
8	1213	2	2	2	3	3	4	2
8	1214	1	1	1	1	2	4	2
8	1215	2	1	2	1	2	2	2
8	1216	1	5	1	1	4	2	1
8	1217	1	1	1	1	1	3	1
8	1218	3	3	3	3	3	3	3
8	1219	3	3	3	3	2	3	2
8	1220	1	1	1	1	1	1	1
8	1221	1	4	1	1	1	3	1
8	1222	3	3	1	1	3	4	2
8	1223	1	1	1	1	1	2	3
8	1224	1	2	1	1	2	3	1
8	1225	4	3	2	2	4	3	3
8	1226	3	5	3	1	2	3	2
8	1227	1	1	1	2	1	3	2
13	1228	2	2	3	2	2	3	2
13	1229	3	3	4	3	3	3	2
13	1230	2	2	2	2	2	2	2
13	1231	4	4	4	4	2	3	2
13	1232	2	2	3	2	2	3	2
13	1233	1	1	1	1	1	3	1
13	1234	2	2	2	2	2	2	1
15	1235	4	4	4	4	4	4	3
15	1236	3	4	4	5	4	5	5
15	1237	1	1	1	2	1	1	1
15	1238	1	2	6	2	2	4	1
15	1239	4	3	1	2	1	3	2
8	1240	4	4	6	3	6	4	2
15	1241	3	2	2	3	2	3	2
15	1242	3	5	2	3	4	3	2
15	1243	1	2	1	2	1	1	1
15	1244	2	3	3	2	3	2	3
15	1245	2	5	5	4	1	6	1
15	1246	2	4	3	3	2	3	2
15	1247	1	5	2	3	1	5	4
15	1248	1	1	1	3	1	2	1
15	1249	2	2	3	2	3	2	3
8	1250	2	3	3	2	2	3	2
8	1251	2	2	2	2	2	2	2
8	1252	2	2	2	2	2	3	2
8	1253	3	1	4	4	2	2	1
8	1254	1	2	1	1	2	3	1
13	1255	2	2	2	2	1	2	2
13	1256	2	3	2	3	2	4	2
13	1257	4	4	4	3	3	4	3
15	1258	3	4	4	1	3	2	2
13	1259	1	1	1	2	1	3	1
13	1260	5	5	5	5	5	3	3
8	1261	1	1	2	2	2	3	2
13	1262	4	3	4	3	3	4	3
13	1263	4	4	3	3	3	4	3
18	1264	6	3	4	3	5	2	4
13	1265	4	5	3	3	2	3	2
13	1266	2	6	2	3	6	6	3
15	1267	3	6	6	3	6	6	6
8	1268	1	2	1	1	1	4	1
8	1269	2	1	1	1	2	3	1
18	1270	6	6	6	6	6	6	6
8	1271	2	4	1	2	1	3	3
8	1272	2	2	1	1	1	2	2
8	1273	1	2	1	1	1	1	1
18	1274	2	2	2	2	2	2	2
18	1275	2	6	3	6	4	2	2
8	1276	2	4	1	1	2	3	1
8	1277	2	3	3	2	2	2	2
18	1278	2	3	3	3	3	3	3
13	1279	3	4	5	3	3	5	4
18	1280	1	2	1	2	2	2	1
13	1281	3	6	6	3	1	3	1
18	1282	2	3	2	2	2	3	3
8	1283	1	2	1	1	1	2	1
13	1284	4	4	4	4	2	4	2
18	1285	2	3	2	2	2	3	2
8	1286	1	2	1	1	1	3	1
8	1287	4	5	3	2	3	6	2
18	1288	1	3	2	3	2	3	1
8	1289	1	1	3	1	1	1	1
8	1290	1	3	2	2	3	3	3
18	1291	1	3	2	1	1	2	2
8	1292	2	2	2	2	3	3	3
8	1293	1	4	2	1	2	2	1
8	1294	2	3	2	1	1	3	1
8	1295	4	3	2	1	1	3	1
8	1296	2	2	2	1	2	3	1
8	1297	5	5	5	3	5	5	2
8	1298	1	1	1	1	3	1	1
8	1299	1	2	1	2	1	3	1
8	1300	1	3	3	1	1	5	3
8	1301	1	1	1	1	1	2	1
18	1302	2	2	1	1	1	1	1
18	1303	2	3	3	2	3	3	2
8	1304	2	3	3	2	3	6	2
13	1305	1	3	2	2	2	4	1
18	1306	3	3	3	3	3	3	3
8	1307	1	1	2	1	3	2	2
13	1308	6	4	2	2	2	3	2
18	1309	4	4	4	4	5	4	5
18	1310	1	1	1	1	1	1	1
8	1311	2	4	2	3	3	5	2
8	1312	3	2	2	2	2	3	3
18	1313	2	3	3	1	1	2	1
8	1314	2	2	2	2	2	4	2
13	1315	1	2	2	1	2	2	2
8	1316	1	2	1	1	1	2	2
8	1317	4	3	4	2	4	5	2
8	1318	2	3	1	1	1	5	1
18	1319	5	5	2	2	1	5	4
13	1320	2	3	4	2	2	2	1
18	1321	3	5	5	5	5	5	3
13	1322	2	3	4	3	3	5	3
8	1323	2	3	2	2	3	4	2
18	1324	2	3	1	2	2	2	2
8	1325	2	4	6	2	3	3	2
8	1326	2	1	3	2	2	3	2
13	1327	1	1	2	2	2	2	3
13	1328	1	2	2	2	2	6	1
8	1329	1	1	1	1	1	1	1
8	1330	3	4	1	1	3	2	1
8	1331	1	1	1	1	1	1	1
18	1332	3	4	3	3	3	3	4
15	1333	2	2	2	2	2	4	1
15	1334	1	3	1	1	1	1	1
15	1335	1	3	1	1	1	1	1
15	1336	3	3	3	3	3	3	3
15	1337	3	2	4	3	3	2	5
15	1338	2	1	2	3	3	4	3
15	1339	2	3	3	3	2	3	2
15	1340	2	4	4	2	5	3	3
15	1341	1	2	1	2	1	2	2
15	1342	2	5	2	2	2	5	3
15	1343	3	3	3	3	3	3	2
15	1344	3	1	1	2	1	2	3
15	1345	3	3	2	2	3	3	2
15	1346	2	4	4	2	4	2	1
15	1347	3	2	2	3	2	4	3
15	1348	3	3	3	3	3	3	3
15	1349	1	2	2	2	2	1	1
15	1350	1	3	1	1	1	2	1
15	1351	2	3	2	2	2	2	3
15	1352	3	3	3	3	3	3	2
15	1353	2	4	1	2	2	4	3
15	1354	5	5	4	2	4	3	2
15	1355	3	3	3	3	3	3	3
15	1356	2	3	3	2	2	3	3
15	1357	2	1	2	2	1	1	2
15	1358	6	4	6	6	6	6	6
15	1359	2	4	4	1	1	2	2
15	1360	3	3	2	2	2	2	2
15	1361	4	2	3	2	2	3	3
15	1362	1	2	1	1	5	2	3
15	1363	2	3	3	3	4	1	2
15	1364	2	6	6	2	1	3	2
15	1365	4	2	2	3	3	3	3
8	1366	3	2	1	1	1	2	1
15	1367	2	3	1	3	3	3	2
15	1368	2	2	1	2	2	2	2
15	1369	1	3	1	3	2	1	2
15	1370	2	4	2	2	2	3	2
15	1371	2	2	1	3	5	3	3
15	1372	6	6	6	6	6	6	6
15	1373	5	4	4	4	5	4	4
18	1374	2	5	3	3	5	4	2
15	1375	3	4	3	3	3	3	4
8	1376	3	3	3	2	2	3	2
15	1377	2	3	2	2	4	3	3
8	1378	2	3	2	2	2	3	2
18	1379	3	5	4	3	5	5	2
8	1380	3	5	1	2	6	3	1
8	1381	1	1	1	1	1	3	1
18	1382	3	3	3	3	3	1	1
13	1383	3	4	4	3	3	2	2
8	1384	2	2	2	2	2	2	2
13	1385	1	4	3	2	2	2	1
13	1386	6	4	6	4	2	3	4
13	1387	1	2	2	3	2	5	1
8	1388	3	4	2	3	3	3	3
8	1389	2	3	3	3	3	3	2
8	1390	4	2	2	2	2	4	2
8	1391	1	1	1	1	1	4	3
8	1392	2	2	1	1	1	1	1
8	1393	1	3	3	5	3	1	4
15	1394	5	5	4	5	1	5	4
15	1395	1	2	4	3	2	3	1
15	1396	3	3	3	3	3	3	2
15	1397	4	2	3	3	5	2	2
15	1398	1	2	3	1	3	2	2
15	1399	3	2	2	2	2	2	2
15	1400	1	2	1	1	1	1	1
13	1401	1	3	2	2	2	2	2
13	1402	1	2	1	3	3	5	2
18	1403	2	4	5	6	6	4	2
13	1404	6	3	3	3	6	4	2
8	1405	3	3	3	2	3	5	2
8	1406	2	2	2	3	3	5	2
15	1407	3	3	3	3	2	3	3
8	1408	2	3	2	2	2	1	1
8	1409	3	4	3	2	2	3	2
8	1410	3	2	2	3	1	3	3
13	1411	2	3	2	1	3	3	1
18	1412	3	4	6	6	6	3	3
8	1413	4	3	2	2	2	4	2
13	1414	6	6	2	2	1	3	2
8	1415	2	2	2	2	2	2	1
8	1416	4	1	1	1	1	4	2
13	1417	3	5	5	2	6	6	5
13	1418	3	3	3	3	1	3	2
13	1419	3	2	4	4	3	2	4
8	1420	2	1	1	1	1	2	1
8	1421	2	2	1	2	3	3	3
8	1422	3	3	2	3	2	3	2
18	1423	6	6	2	3	3	3	3
13	1424	2	4	2	1	2	3	4
13	1425	2	2	3	3	3	3	4
8	1426	1	1	1	1	1	1	1
13	1427	2	4	4	2	1	2	1
8	1428	2	2	3	3	2	3	1
8	1429	1	2	2	3	3	4	2
13	1430	6	4	6	6	6	4	3
13	1431	1	1	1	2	2	1	2
13	1432	1	1	2	1	1	5	2
13	1433	4	4	3	3	5	4	3
8	1434	1	3	2	2	2	4	3
8	1435	2	1	1	2	1	2	2
13	1436	4	4	4	4	3	2	1
13	1437	2	2	2	2	2	2	2
18	1438	4	5	4	4	3	5	3
13	1439	2	5	5	4	1	5	5
18	1440	1	3	1	1	1	2	1
18	1441	3	6	3	3	3	3	3
13	1442	1	1	1	1	1	1	1
8	1443	2	2	2	2	2	3	2
13	1444	3	4	2	1	3	3	2
8	1445	1	2	1	2	2	2	1
13	1446	2	2	2	2	2	2	2
8	1447	2	1	1	2	2	4	3
18	1448	6	3	2	2	2	2	2
13	1449	2	3	2	2	2	1	1
13	1450	2	3	4	2	1	3	1
13	1451	6	6	3	3	6	3	2
8	1452	3	3	3	3	3	3	3
13	1453	3	2	2	2	2	4	2
8	1454	2	2	2	2	2	2	1
13	1455	1	1	4	1	6	2	6
13	1456	3	3	3	2	3	2	1
13	1457	2	3	3	3	2	2	3
8	1458	2	3	2	3	2	3	3
13	1459	3	3	3	1	1	4	2
13	1460	4	3	4	3	4	3	3
13	1461	1	3	3	3	3	5	3
8	1462	2	2	2	2	2	2	2
18	1463	3	4	6	6	6	4	2
13	1464	2	3	2	2	6	2	2
13	1465	3	4	3	3	4	2	3
8	1466	1	1	1	1	1	2	1
8	1467	1	1	2	2	2	2	1
13	1468	1	1	1	1	1	2	1
8	1469	1	1	2	1	2	2	2
8	1470	3	3	3	3	3	3	3
18	1471	3	5	3	6	6	5	3
8	1472	2	2	2	1	2	3	2
8	1473	1	3	2	1	1	5	1
18	1474	2	6	3	6	3	2	2
18	1475	2	2	2	1	2	2	2
8	1476	1	1	1	1	1	4	1
13	1477	3	3	3	3	2	2	2
13	1478	1	2	2	2	2	2	3
13	1479	4	5	4	4	4	4	4
13	1480	1	2	1	2	1	1	2
8	1481	1	1	1	1	1	5	1
8	1482	1	1	1	1	1	1	2
13	1483	2	4	4	3	1	1	2
13	1484	4	1	3	2	3	5	2
8	1485	2	4	2	2	2	3	3
13	1486	2	2	2	2	1	4	2
8	1487	3	4	2	3	4	4	4
8	1488	1	1	1	1	1	3	1
8	1489	1	3	1	1	1	2	1
13	1490	2	3	2	2	4	2	4
13	1491	4	4	3	1	1	6	1
13	1492	2	3	2	1	2	4	1
8	1493	3	3	3	3	3	3	3
8	1494	3	2	2	2	3	3	3
8	1495	1	3	4	1	1	2	1
13	1496	1	2	2	1	1	2	1
18	1497	1	4	3	3	2	2	1
18	1498	3	5	4	2	3	2	2
13	1499	1	2	2	2	2	3	1
18	1500	2	6	1	1	1	4	1
18	1501	2	5	5	2	2	5	2
13	1502	5	1	3	5	3	4	2
18	1503	1	2	2	2	2	2	2
18	1504	3	4	4	2	2	2	2
8	1505	1	2	1	1	2	1	1
18	1506	4	6	5	6	3	6	2
13	1507	2	3	2	2	2	3	2
13	1508	2	2	1	2	2	3	2
13	1509	6	3	3	3	3	3	6
8	1510	3	4	2	1	4	1	4
13	1511	2	2	2	2	2	2	2
13	1512	1	1	1	1	1	1	1
13	1513	1	1	1	2	1	1	1
13	1514	4	3	2	2	1	1	1
13	1515	2	1	1	2	5	2	1
8	1516	3	4	2	2	2	4	1
18	1517	2	4	2	2	1	3	1
8	1518	2	2	2	2	2	2	2
8	1519	4	4	4	4	4	3	4
13	1520	4	3	2	2	2	3	2
18	1521	2	4	2	2	2	2	2
8	1522	1	2	2	1	2	2	2
8	1523	2	2	1	1	2	4	2
8	1524	1	3	2	1	1	4	1
13	1525	3	5	3	3	4	5	5
13	1526	1	6	1	3	5	3	4
8	1527	2	3	2	5	4	4	5
8	1528	2	5	6	2	2	3	2
13	1529	3	2	3	2	3	1	3
13	1530	4	2	2	2	1	4	2
13	1531	2	2	2	2	2	3	2
8	1532	2	2	1	3	3	1	1
13	1533	1	1	2	2	2	5	1
13	1534	2	5	4	4	3	4	2
8	1535	2	4	1	3	2	3	2
13	1536	4	3	3	4	6	3	5
13	1537	4	5	1	1	1	3	2
13	1538	3	6	2	2	2	2	2
13	1539	2	3	3	3	3	2	3
13	1540	1	2	2	2	1	4	1
8	1541	6	6	6	6	6	6	6
8	1542	2	2	2	2	3	4	2
13	1543	4	5	4	2	2	5	2
8	1544	1	1	1	1	3	3	1
13	1545	2	4	4	3	2	3	1
13	1546	2	2	2	2	3	2	2
8	1547	2	3	4	3	4	3	4
8	1548	1	2	1	2	2	2	2
13	1549	3	3	1	2	1	4	2
13	1550	2	2	2	3	3	5	2
8	1551	4	3	2	3	3	4	2
8	1552	2	2	2	3	3	3	3
18	1553	4	4	4	6	4	5	2
18	1554	2	3	2	2	1	5	2
18	1555	3	3	3	3	3	3	3
18	1556	1	1	2	1	1	1	1
13	1557	1	1	1	1	1	2	1
13	1558	2	2	1	1	2	3	1
13	1559	1	4	3	2	1	2	3
8	1560	2	2	2	3	2	4	3
8	1561	1	5	1	1	1	3	1
13	1562	5	5	6	2	2	3	3
13	1563	2	4	4	3	2	3	3
13	1564	1	1	1	1	1	1	1
13	1565	2	2	3	2	3	2	4
13	1566	3	4	3	2	2	4	2
13	1567	2	3	3	3	1	3	2
13	1568	2	3	4	2	2	2	1
13	1569	2	3	3	2	2	3	3
8	1570	4	5	6	5	6	3	2
13	1571	2	2	3	2	1	4	4
8	1572	3	4	2	2	2	5	2
8	1573	2	5	5	2	2	2	2
8	1574	3	2	3	2	3	2	2
13	1575	2	4	3	2	2	3	4
8	1576	2	2	2	2	2	2	2
8	1577	2	1	1	3	2	2	1
8	1578	3	3	3	3	3	3	2
8	1579	1	2	1	2	2	2	1
13	1580	4	4	5	4	5	3	4
8	1581	2	2	2	2	3	1	2
18	1582	6	6	6	6	6	5	5
8	1583	1	2	1	1	1	1	1
8	1584	1	3	1	1	1	2	1
13	1585	3	3	3	2	3	2	2
13	1586	3	5	4	4	4	4	4
13	1587	3	3	3	2	3	3	2
13	1588	3	3	3	3	2	3	2
13	1589	1	2	1	1	3	1	1
13	1590	3	3	4	4	4	3	3
13	1591	1	1	2	3	1	2	1
13	1592	2	2	2	2	2	3	3
8	1593	2	3	2	1	2	3	2
8	1594	1	2	1	1	1	2	1
8	1595	2	2	2	1	3	3	3
13	1596	1	2	3	2	1	4	3
8	1597	2	2	2	2	3	2	2
8	1598	3	3	3	3	2	3	2
8	1599	1	2	1	1	1	3	1
8	1600	3	1	1	1	3	1	3
13	1601	2	2	2	2	3	2	2
13	1602	4	4	3	3	3	4	2
8	1603	1	2	2	2	2	3	2
13	1604	2	2	2	3	1	4	2
13	1605	1	1	1	1	2	1	1
18	1606	4	3	4	2	4	5	4
8	1607	1	2	1	1	1	5	1
18	1608	6	6	6	6	6	6	6
8	1609	2	2	2	1	1	5	2
13	1610	4	2	2	3	3	5	3
13	1611	1	3	1	2	1	4	1
8	1612	2	1	2	2	1	1	2
8	1613	2	1	1	2	2	2	1
8	1614	1	1	2	1	3	2	1
13	1615	2	6	2	2	2	3	2
13	1616	1	3	3	3	3	4	2
13	1617	3	4	3	3	4	3	4
8	1618	1	1	1	1	5	3	1
13	1619	3	6	6	2	2	4	2
13	1620	2	2	3	2	1	3	1
8	1621	2	3	2	1	2	4	1
13	1622	1	1	1	1	1	1	1
13	1623	1	1	1	1	1	2	1
13	1624	1	3	2	2	2	3	2
13	1625	2	2	2	2	1	2	2
13	1626	5	6	6	5	3	3	5
8	1627	1	1	1	1	1	2	1
8	1628	2	2	2	2	2	2	2
13	1629	1	2	1	1	1	2	3
8	1630	3	2	1	2	1	3	1
8	1631	1	1	1	1	1	1	1
13	1632	6	5	4	4	2	3	1
8	1633	1	4	2	1	2	3	2
8	1634	1	2	2	1	2	3	1
8	1635	2	2	2	2	2	2	1
13	1636	6	6	6	6	6	6	2
8	1637	2	2	2	1	2	2	1
13	1638	3	4	2	4	3	2	5
13	1639	2	2	3	2	2	3	2
13	1640	2	2	2	2	2	2	2
13	1641	1	2	2	1	1	3	2
8	1642	6	5	1	6	5	5	1
13	1643	2	3	3	4	4	3	3
13	1644	3	6	6	3	6	6	3
8	1645	1	1	1	1	1	2	1
13	1646	6	2	6	2	6	6	6
13	1647	3	2	2	3	4	3	4
8	1648	1	1	1	1	1	2	1
8	1649	1	4	1	3	2	3	1
8	1650	4	2	2	2	2	4	2
13	1651	3	3	3	3	3	3	3
8	1652	1	2	1	2	2	2	2
13	1653	3	6	3	3	6	2	1
13	1654	6	6	4	6	3	6	6
8	1655	2	2	2	2	1	2	2
13	1656	2	2	2	3	2	1	2
13	1657	1	2	1	1	1	3	1
8	1658	2	2	1	3	2	2	2
8	1659	2	1	3	1	1	3	1
8	1660	2	4	2	2	4	4	2
13	1661	3	4	4	4	1	3	2
13	1662	2	2	2	2	2	3	1
8	1663	1	1	1	1	2	2	2
13	1664	1	1	2	2	1	1	1
13	1665	1	1	2	1	2	4	2
8	1666	3	2	2	2	2	3	3
13	1667	3	2	2	2	2	2	2
13	1668	2	3	2	2	2	3	1
13	1669	3	1	4	5	5	4	2
8	1670	1	1	3	2	3	1	1
8	1671	1	1	1	1	1	1	1
13	1672	1	3	5	3	2	3	1
8	1673	1	2	1	1	1	2	1
8	1674	1	1	1	1	1	3	1
13	1675	2	2	2	2	2	2	2
13	1676	2	3	6	2	2	3	2
8	1677	2	2	2	2	2	4	2
13	1678	1	2	1	2	1	3	2
8	1679	1	5	2	1	2	4	2
8	1680	3	2	1	2	2	3	2
13	1681	2	3	3	3	3	3	3
8	1682	2	3	1	1	3	2	1
13	1683	2	4	1	3	4	3	6
13	1684	1	2	2	1	1	2	1
13	1685	2	2	3	1	2	2	1
13	1686	2	2	2	1	2	1	2
13	1687	1	1	2	2	1	2	1
8	1688	2	2	2	2	2	3	2
13	1689	2	3	6	2	2	3	1
13	1690	1	5	2	3	3	4	5
8	1691	1	1	1	1	1	3	1
13	1692	2	3	2	1	3	4	2
13	1693	5	1	6	4	2	3	4
13	1694	2	5	5	1	6	1	3
8	1695	2	2	2	2	3	3	1
8	1696	1	2	1	1	1	2	1
8	1697	1	1	1	1	1	3	1
8	1698	3	3	3	2	3	3	2
8	1699	1	1	1	1	1	4	1
13	1700	3	4	3	3	3	3	3
8	1701	3	3	2	2	3	5	3
13	1702	2	2	3	2	2	2	2
13	1703	5	5	5	2	1	2	2
13	1704	3	6	6	3	3	3	3
13	1705	3	5	2	6	2	2	5
13	1706	1	3	1	2	3	2	1
13	1707	2	1	1	1	2	4	2
8	1708	2	2	2	2	2	2	2
18	1709	4	1	2	2	3	2	3
13	1710	2	2	2	2	2	3	2
8	1711	4	1	1	1	1	5	1
8	1712	1	1	1	1	1	1	1
18	1713	5	6	3	3	5	3	5
8	1714	2	2	1	1	2	2	1
8	1715	2	2	1	2	2	3	2
18	1716	2	2	2	1	1	4	2
18	1717	2	3	3	2	2	3	3
8	1718	1	1	1	1	1	1	1
18	1719	2	4	1	1	1	4	4
8	1720	1	4	1	1	3	5	1
8	1721	3	1	1	3	1	1	1
13	1722	3	4	3	2	2	2	2
13	1723	5	4	3	3	4	4	3
8	1724	1	1	2	1	2	1	1
13	1725	2	2	2	1	1	3	2
8	1726	2	2	3	3	2	3	3
13	1727	2	2	1	2	2	3	2
13	1728	4	5	5	5	5	4	5
13	1729	2	3	2	2	2	3	2
8	1730	4	3	2	2	2	3	3
13	1731	1	3	3	2	3	2	4
13	1732	4	3	2	3	2	2	2
13	1733	2	2	2	3	2	3	2
13	1734	1	2	4	3	3	2	2
13	1735	3	3	3	3	2	6	3
13	1736	1	2	1	1	1	2	2
13	1737	2	2	2	2	2	2	2
8	1738	1	1	4	3	2	5	1
18	1739	4	5	6	3	3	4	3
8	1740	3	3	3	2	3	2	3
13	1741	2	6	2	2	2	2	2
18	1742	3	5	4	3	3	4	3
8	1743	5	5	5	5	5	5	5
13	1744	5	4	3	4	2	6	4
13	1745	2	2	4	2	2	4	2
8	1746	2	2	2	2	2	5	2
13	1747	1	5	1	2	2	3	2
13	1748	2	2	3	4	2	3	2
13	1749	3	3	3	2	2	3	1
8	1750	2	2	2	2	2	2	2
13	1751	2	1	1	2	1	1	1
8	1752	1	1	1	1	1	2	2
8	1753	2	2	2	2	2	2	2
13	1754	3	3	3	3	3	3	2
8	1755	3	4	2	2	3	4	3
8	1756	1	1	1	1	1	2	1
8	1757	1	1	3	3	3	2	3
13	1758	1	3	3	3	1	1	1
18	1759	5	5	5	5	5	5	5
13	1760	3	4	3	3	5	5	2
13	1761	4	4	4	2	3	4	4
13	1762	3	3	2	3	2	2	3
18	1763	3	3	3	3	2	2	3
13	1764	2	2	2	3	3	4	3
8	1765	5	1	2	3	5	4	3
13	1766	2	1	1	1	1	2	2
13	1767	3	3	3	3	2	2	3
18	1768	3	1	5	5	6	1	2
13	1769	1	4	1	1	1	2	2
13	1770	3	4	3	3	2	4	4
13	1771	2	3	3	3	3	3	2
13	1772	1	2	1	1	1	1	1
8	1773	2	1	2	2	2	2	2
8	1774	1	3	2	1	3	3	1
8	1775	1	1	2	1	1	2	2
18	1776	5	5	2	5	6	5	5
18	1777	2	2	3	2	2	3	1
8	1778	1	3	2	2	3	3	2
8	1779	1	1	1	1	1	1	1
8	1780	2	2	2	3	2	3	2
8	1781	1	2	1	1	1	1	1
18	1782	2	4	3	2	2	3	2
13	1783	2	5	4	1	5	4	4
8	1784	1	1	1	1	1	2	1
18	1785	2	2	2	1	1	3	2
13	1786	2	4	3	3	3	4	3
18	1787	2	4	2	2	2	5	3
8	1788	1	5	1	1	1	3	2
8	1789	1	1	1	1	1	3	1
18	1790	4	5	5	5	1	5	4
8	1791	1	4	4	4	2	3	5
18	1792	1	2	2	1	1	2	1
18	1793	3	3	2	2	2	2	2
18	1794	6	4	3	4	6	4	5
15	1795	2	1	2	1	2	1	3
18	1796	4	1	1	3	2	3	1
8	1797	1	1	1	1	1	1	1
18	1798	1	2	2	1	1	1	1
8	1799	3	4	2	2	2	4	3
18	1800	2	4	3	2	2	2	2
18	1801	3	4	4	3	4	5	3
13	1802	3	3	3	3	3	3	6
18	1803	1	4	2	1	1	5	1
8	1804	2	3	1	2	3	2	1
8	1805	2	2	2	2	2	2	2
13	1806	3	3	2	2	2	3	2
15	1807	2	3	4	2	2	4	2
8	1808	3	3	2	2	2	2	2
13	1809	2	4	6	6	2	6	3
13	1810	2	1	3	2	6	6	2
13	1811	2	2	2	2	3	2	2
13	1812	1	3	1	1	1	1	1
13	1813	2	2	3	2	2	3	2
18	1814	5	3	3	2	5	2	2
8	1815	1	2	1	1	2	3	1
13	1816	3	6	6	2	2	3	3
8	1817	3	3	3	3	2	3	2
18	1818	2	2	2	2	2	2	2
18	1819	3	3	6	3	6	6	4
15	1820	4	4	5	5	4	4	2
18	1821	2	2	3	2	3	3	2
15	1822	4	1	3	2	2	1	3
18	1823	3	4	4	3	4	3	3
15	1824	1	5	6	6	6	6	6
15	1825	4	4	2	2	2	3	2
15	1826	2	1	1	2	1	1	1
18	1827	2	2	2	2	3	2	2
18	1828	1	2	1	1	2	2	1
8	1829	2	2	2	2	2	4	2
18	1830	5	5	5	5	5	5	5
18	1831	4	3	2	3	5	3	6
18	1832	2	3	2	2	2	2	2
18	1833	2	2	2	2	2	2	2
18	1834	1	2	4	3	2	5	2
8	1835	2	4	1	5	1	2	1
15	1836	2	2	2	1	2	3	2
8	1837	2	1	1	1	2	3	1
8	1838	2	3	1	3	3	2	2
15	1839	3	3	3	2	3	3	2
13	1840	3	2	1	2	3	2	2
13	1841	2	2	3	4	2	3	2
8	1842	3	2	1	1	2	3	3
8	1843	2	3	2	1	1	3	1
8	1844	2	4	4	4	4	4	4
18	1845	2	2	2	1	2	2	1
18	1846	1	4	3	2	2	2	1
18	1847	2	4	4	2	4	4	2
8	1848	2	3	2	3	3	4	1
8	1849	2	2	3	2	2	4	3
8	1850	1	1	1	1	2	2	1
13	1851	2	1	1	3	2	2	2
18	1852	3	2	3	4	2	3	4
18	1853	1	2	1	2	1	2	1
15	1854	2	5	1	2	3	4	2
13	1855	2	2	3	2	3	2	2
8	1856	1	3	3	2	1	2	1
8	1857	3	3	3	3	3	5	2
8	1858	2	3	2	2	1	3	1
8	1859	1	1	1	1	1	1	1
15	1860	4	5	3	2	2	4	3
8	1861	1	1	1	1	1	1	1
8	1862	1	1	1	1	1	3	1
18	1863	3	6	2	3	3	3	3
8	1864	2	4	3	3	4	4	2
8	1865	1	3	1	2	1	2	1
8	1866	1	1	1	2	2	1	1
8	1867	1	1	2	1	1	4	1
8	1868	2	2	2	2	3	3	2
15	1869	1	2	2	2	2	1	1
8	1870	2	3	2	2	2	4	2
18	1871	3	3	2	3	3	2	3
8	1872	1	2	1	1	1	2	1
8	1873	4	4	2	2	5	3	3
8	1874	1	3	5	1	3	5	2
18	1875	1	3	3	1	1	3	1
8	1876	1	2	3	3	2	3	1
8	1877	1	1	1	1	1	2	1
18	1878	6	6	6	6	6	5	4
18	1879	2	3	3	2	2	2	2
8	1880	5	5	2	2	2	5	2
8	1881	3	4	2	3	3	2	3
15	1882	1	1	1	1	2	1	1
18	1883	1	4	3	3	3	1	3
18	1884	3	2	4	4	2	3	3
8	1885	1	2	3	3	1	3	1
15	1886	4	5	3	6	2	3	2
15	1887	4	5	2	3	3	5	6
18	1888	3	4	3	3	3	3	1
15	1889	6	6	6	6	6	6	5
15	1890	2	2	2	2	2	2	2
15	1891	2	6	6	2	2	6	6
15	1892	2	3	4	2	2	3	3
15	1893	1	2	1	1	2	2	1
15	1894	2	3	3	3	3	4	4
15	1895	1	2	1	2	1	1	1
15	1896	5	5	1	1	3	5	5
15	1897	3	3	3	3	3	3	2
15	1898	2	3	5	3	2	4	4
15	1899	2	4	4	3	4	4	2
15	1900	3	3	3	3	3	3	3
15	1901	1	2	1	2	1	1	1
15	1902	4	4	2	2	2	6	3
15	1903	6	6	6	6	6	6	6
15	1904	3	2	2	1	3	2	2
15	1905	6	6	2	1	2	1	1
15	1906	2	1	2	2	2	2	3
15	1907	2	2	2	2	2	2	2
15	1908	1	4	3	3	4	3	1
15	1909	1	3	2	2	3	2	5
15	1910	2	3	1	1	1	4	1
15	1911	1	4	3	2	5	4	5
15	1912	2	3	1	1	1	3	2
15	1913	1	2	1	2	2	2	4
15	1914	2	3	1	1	1	4	2
15	1915	3	3	2	4	2	4	3
15	1916	3	3	3	3	3	3	3
15	1917	2	2	1	1	1	2	1
15	1918	1	2	1	1	1	2	2
15	1919	1	2	1	2	1	2	1
15	1920	4	4	2	3	2	2	3
15	1921	2	5	2	2	2	5	5
15	1922	2	2	2	2	2	2	2
15	1923	3	2	3	2	1	5	2
15	1924	2	2	2	2	2	2	1
15	1925	3	3	3	2	2	3	2
15	1926	1	4	1	1	1	3	1
15	1927	1	2	1	2	1	1	1
15	1928	4	1	4	4	4	5	4
15	1929	4	3	3	2	3	3	1
15	1930	3	2	2	1	2	3	2
15	1931	4	4	4	4	4	3	2
15	1932	3	4	3	3	3	2	5
15	1933	2	1	1	2	1	4	2
15	1934	2	3	1	3	1	3	2
15	1935	2	2	2	2	1	4	3
15	1936	2	3	2	2	2	3	2
15	1937	3	4	2	2	1	3	3
15	1938	3	2	3	2	2	3	2
15	1939	6	6	6	6	6	6	6
15	1940	2	1	1	1	2	4	2
15	1941	6	6	6	6	6	6	6
15	1942	2	2	1	1	1	2	2
15	1943	3	1	2	5	4	2	4
15	1944	5	5	5	5	5	5	5
15	1945	5	1	3	4	5	4	3
15	1946	2	4	2	2	4	5	3
15	1947	6	6	6	6	6	6	6
15	1948	1	1	1	2	1	2	1
15	1949	1	4	4	5	1	4	1
15	1950	2	2	2	1	1	1	2
15	1951	4	4	4	2	2	3	3
15	1952	2	2	2	1	1	2	1
15	1953	1	2	3	4	1	1	2
15	1954	2	3	6	2	2	3	1
15	1955	1	1	1	1	1	1	5
15	1956	3	3	3	3	3	3	3
15	1957	4	5	2	2	3	4	2
15	1958	3	3	2	3	2	3	2
15	1959	2	3	4	4	4	4	3
15	1960	3	4	3	2	2	4	3
15	1961	3	4	6	3	2	3	6
15	1962	2	2	2	1	3	4	2
15	1963	5	1	5	1	3	5	5
15	1964	2	2	1	1	1	2	1
15	1965	2	3	2	2	2	4	2
15	1966	1	2	2	1	1	2	1
15	1967	4	2	4	3	5	3	3
15	1968	1	3	2	1	5	2	4
15	1969	1	1	1	1	1	1	1
15	1970	4	6	6	6	3	6	3
15	1971	2	3	3	3	5	3	2
15	1972	1	4	2	1	2	3	1
15	1973	3	4	3	2	3	3	3
15	1974	3	5	3	2	1	2	1
15	1975	6	6	6	6	6	6	6
15	1976	2	2	1	1	1	1	1
15	1977	2	4	2	1	2	5	2
15	1978	3	1	3	3	1	5	4
15	1979	3	4	3	3	2	3	2
15	1980	5	4	4	3	4	4	4
15	1981	1	3	2	1	3	2	2
15	1982	6	5	5	5	6	5	3
15	1983	2	4	5	5	3	2	2
15	1984	3	2	2	3	5	4	3
15	1985	2	3	2	3	1	2	3
15	1986	4	4	4	4	5	3	4
15	1987	2	5	3	4	1	3	1
15	1988	3	6	6	3	3	6	6
15	1989	2	3	3	3	2	3	2
15	1990	6	2	2	2	3	3	3
15	1991	3	2	4	2	1	5	4
15	1992	4	2	5	2	4	3	4
15	1993	2	2	2	3	6	2	2
15	1994	2	3	3	2	2	3	1
15	1995	1	3	3	4	3	3	3
15	1996	2	2	2	2	1	3	2
15	1997	3	6	6	3	3	3	3
15	1998	2	3	2	2	2	3	1
15	1999	3	4	4	3	3	4	4
[truncated: 6,349 more rows]
